# Supplementary material for: Large-Scale Modelling of the Environmentally-Driven Population Dynamics of Temperate Aedes albopictus (Skuse)
Source: PLoS One. 2016 Feb 12;11(2):e0149282. doi: 10.1371/journal.pone.0149282 (PMC4752251; doi:10.1371/journal.pone.0149282)
Supplement: S1 File — (GZ) [file pone.0149282.s001.gz]

Archive with 23 entries (18 files):
- albopictus-0.1
- albopictus-0.1/MANIFEST.in
- albopictus-0.1/NEWS.txt
- albopictus-0.1/PKG-INFO
- albopictus-0.1/README.txt
- albopictus-0.1/setup.cfg
- albopictus-0.1/setup.py
- albopictus-0.1/src
- albopictus-0.1/src/albopictus
- albopictus-0.1/src/albopictus/__init__.py
- albopictus-0.1/src/albopictus/data
- albopictus-0.1/src/albopictus/data/climate.json
- albopictus-0.1/src/albopictus/data/posterior.json
- albopictus-0.1/src/albopictus/incubator.c
- albopictus-0.1/src/albopictus/incubator.h
- albopictus-0.1/src/albopictus/modelAalbopictus.c
- albopictus-0.1/src/albopictus/readModel.py
- albopictus-0.1/src/albopictus.egg-info
- albopictus-0.1/src/albopictus.egg-info/dependency_links.txt
- albopictus-0.1/src/albopictus.egg-info/not-zip-safe
- albopictus-0.1/src/albopictus.egg-info/PKG-INFO
- albopictus-0.1/src/albopictus.egg-info/SOURCES.txt
- albopictus-0.1/src/albopictus.egg-info/top_level.txt
