# Supplementary material for: Large-Scale Modelling of the Environmentally-Driven Population Dynamics of Temperate Aedes albopictus (Skuse)
Source: PLoS One. 2016 Feb 12;11(2):e0149282. doi: 10.1371/journal.pone.0149282 (PMC4752251; doi:10.1371/journal.pone.0149282)
Supplement: S1 File — (GZ) [file pone.0149282.s001.gz › albopictus-0.1/MANIFEST.in]

include README.txt
include NEWS.txt
include src/albopictus/incubator.c
include src/albopictus/incubator.h
include src/albopictus/modelAalbopictus.c
include src/albopictus/data/climate.json
include src/albopictus/data/posterior.json
