# Supplementary material for: Large-Scale Modelling of the Environmentally-Driven Population Dynamics of Temperate Aedes albopictus (Skuse)
Source: PLoS One. 2016 Feb 12;11(2):e0149282. doi: 10.1371/journal.pone.0149282 (PMC4752251; doi:10.1371/journal.pone.0149282)
Supplement: S1 File — (GZ) [file pone.0149282.s001.gz › albopictus-0.1/PKG-INFO]

Metadata-Version: 1.1
Name: albopictus
Version: 0.1
Summary: Environmentally-driven population dynamics model of Aedes albopictus
Home-page: https://github.com/kerguler/albopictus
Author: Kamil Erguler
Author-email: k.erguler@cyi.ac.cy
License: GPLv3
Download-URL: https://github.com/kerguler/albopictus/tarball/0.1
Description: Environmentally-driven population dynamics model of Aedes albopictus
        ====================================================================
        
        This is a python (v2.7) package implementing the environmentally-driven population dynamics model of Aedes albopictus. 
        
        Contents
        --------
        
        1) Prerequisites
        2) Linux installation
        3) Usage
        
        1) Prerequisites
        ----------------
        
        The model requires the following packages, which are not included in this package:
        
        	numpy
        	pkg_resources
        
        2) Linux installation
        ---------------------
        
        1) Easy way:
        
        If you have pip installed, you can use the following command to download and install the package.
        	pip install albopictus
        
        Alternatively, you can download the source code from PyPI and run pip on the latest version xxx.
        	pip install albopictus-xxx.tar.gz
        
        2) Hard way:
        
        If pip is not available, you can unpack the package contents and perform a manual install.
        	tar -xvzf albopictus-xxx.tar.gz
        	cd albopictus-xxx
        	python setup.py install
        
        This will install the package in the site-packages directory of your python distribution. If you do not have root privileges or you wish to install to a different directory, you can use the --prefix argument.
        
        	python setup.py install --prefix=<dir>
        
        In this case, please make sure that <dir> is in your PYTHONPATH, or you can add it with the following command.
        
        In bash shell:
        	export PYTHONPATH=<dir>:$PYTHONPATH
        In c shell:
        	setenv PYTHONPATH <dir>:$PYTHONPATH
        
        Usage
        -----
        
        Information for usage and contents are documented in the package, and can be accessed with the help utility.
        
        	import albopictus
        	help(albopictus)
        
        Credits
        -------
        
        'modern-package-template' - http://pypi.python.org/pypi/modern-package-template
        
        
        News
        ====
        
        0.1
        ---
        
        *Release date: UNRELEASED*
        
        * Initial commit
        
        
Keywords: stage,age,structured,gridded,global,diapause,breeding,egg,larva,pupa,adult,mosquito,temperature,precipitation,density,photoperiod,survival,development,fecundity,Bayesian,difference,daily
Platform: UNKNOWN
Classifier: Intended Audience :: Science/Research
Classifier: Topic :: Scientific/Engineering
Classifier: Topic :: Scientific/Engineering :: Atmospheric Science
Classifier: Topic :: Scientific/Engineering :: Bio-Informatics
Classifier: Topic :: Scientific/Engineering :: Medical Science Apps.
