# Supplementary material for: Large-Scale Modelling of the Environmentally-Driven Population Dynamics of Temperate Aedes albopictus (Skuse)
Source: PLoS One. 2016 Feb 12;11(2):e0149282. doi: 10.1371/journal.pone.0149282 (PMC4752251; doi:10.1371/journal.pone.0149282)
Supplement: S1 File — (GZ) [file pone.0149282.s001.gz › albopictus-0.1/src/albopictus/data/climate.json]

{"PR": [{"daily_precipitation": [0.0, 0.0, 0.0, 0.0, 0.0, 0.30000000447034836, 0.0, 0.0, 0.0, 0.0, 0.0, 0.0, 0.0, 0.0, 0.0, 0.0, 0.0, 0.0, 0.0, 0.0, 1.8000000268220901, 4.000000059604645, 0.4000000059604645, 3.7000000551342964, 1.5000000223517418, 0.0, 0.0, 0.0, 0.0, 0.0, 0.0, 0.0, 0.0, 0.0, 0.0, 6.900000102818012, 2.9000000432133675, 4.90000007301569, 0.0, 0.0, 0.0, 14.600000217556953, 0.0, 1.9000000283122063, 0.0, 0.0, 0.0, 0.0, 0.0, 0.0, 0.20000000298023224, 0.0, 0.0, 0.7000000104308128, 0.4000000059604645, 0.0, 0.0, 0.0, 0.0, 0.0, 0.0, 0.0, 0.0, 2.8000000417232513, 0.800000011920929, 0.0, 0.0, 0.0, 0.0, 0.0, 0.0, 0.0, 0.0, 0.0, 0.0, 0.0, 6.400000095367432, 8.800000131130219, 0.0, 0.0, 0.0, 15.70000023394823, 33.70000050216913, 22.20000033080578, 4.700000070035458, 0.0, 5.900000087916851, 7.400000110268593, 5.4000000804662704, 1.600000023841858, 0.0, 2.2000000327825546, 9.300000138580799, 0.0, 0.0, 0.0, 0.0, 0.0, 0.0, 0.0, 0.0, 0.0, 0.0, 0.0, 0.0, 0.0, 0.0, 0.0, 0.0, 0.0, 0.0, 0.0, 0.0, 0.0, 0.0, 0.0, 0.0, 0.0, 1.3000000193715096, 2.2000000327825546, 9.100000135600567, 7.1000001057982445, 14.70000021904707, 1.9000000283122063, 0.0, 0.0, 0.0, 0.0, 0.0, 0.0, 0.0, 0.0, 0.0, 1.0000000149011612, 0.0, 0.0, 0.0, 0.0, 0.0, 0.0, 0.0, 0.0, 0.0, 0.0, 0.5000000074505806, 10.900000162422657, 8.600000128149986, 0.0, 0.0, 2.1000000312924385, 16.600000247359276, 9.200000137090683, 1.3000000193715096, 3.0000000447034836, 7.200000107288361, 22.300000332295895, 24.100000359117985, 0.0, 0.0, 0.0, 0.0, 2.0000000298023224, 0.0, 0.0, 2.2000000327825546, 0.0, 0.0, 0.0, 0.0, 0.0, 0.0, 0.0, 0.0, 0.0, 0.0, 0.0, 0.0, 0.0, 0.0, 0.0, 0.0, 0.0, 0.0, 0.0, 0.0, 0.0, 0.0, 0.0, 0.0, 4.700000070035458, 0.0, 0.0, 0.0, 0.0, 0.0, 0.0, 0.0, 0.0, 0.0, 0.0, 0.0, 0.0, 0.0, 0.0, 0.0, 0.0, 0.0, 0.0, 0.0, 0.0, 0.0, 0.0, 4.400000065565109, 0.0, 0.0, 0.0, 0.0, 0.7000000104308128, 15.20000022649765, 3.0000000447034836, 0.0, 0.0, 0.0, 0.0, 0.0, 0.0, 0.0, 0.0, 0.0, 5.4000000804662704, 5.200000077486038, 8.100000120699406, 6.000000089406967, 9.100000135600567, 0.0, 0.0, 0.0, 0.0, 0.0, 0.0, 15.400000229477882, 2.8000000417232513, 0.0, 0.0, 1.8000000268220901, 11.300000168383121, 0.0, 0.0, 0.0, 0.0, 0.0, 0.0, 0.0, 0.0, 0.0, 0.0, 0.0, 0.0, 7.200000107288361, 2.7000000402331352, 0.0, 0.0, 0.0, 0.0, 0.0, 0.0, 0.0, 9.100000135600567, 16.900000251829624, 6.3000000938773155, 0.0, 0.0, 0.0, 0.0, 0.0, 0.0, 0.0, 11.60000017285347, 0.0, 0.0, 0.0, 0.0, 0.0, 0.0, 0.0, 0.0, 0.0, 0.0, 0.0, 0.0, 7.800000116229057, 2.2000000327825546, 0.0, 0.0, 6.400000095367432, 6.600000098347664, 18.500000275671482, 11.200000166893005, 0.0, 0.0, 5.800000086426735, 32.9000004902482, 0.0, 0.0, 0.0, 0.0, 0.0, 0.0, 0.0, 0.0, 7.300000108778477, 0.0, 0.0, 0.0, 0.0, 0.0, 1.4000000208616257, 0.0, 0.0, 0.0, 0.20000000298023224, 0.0, 0.0, 0.9000000134110451, 6.100000090897083, 15.500000230967999, 11.200000166893005, 0.0, 0.0, 0.0, 0.0, 0.0, 0.0, 0.0, 0.0, 0.0, 0.0, 0.0, 0.0, 11.900000177323818, 0.5000000074505806, 8.700000129640102, 0.0, 0.0, 0.0, 0.0, 0.0, 0.0, 0.0, 0.0, 0.0, 0.0, 0.0, 0.0, 4.90000007301569, 5.600000083446503, 0.0, 0.0, 0.0, 0.0, 0.0, 0.0, 0.0, 0.0, 0.0, 0.0, 7.500000111758709, 5.900000087916851, 2.2000000327825546, 1.0000000149011612, 0.0, 0.0, 0.0, 0.0, 4.100000061094761, 12.600000187754631, 2.1000000312924385, 1.4000000208616257, 2.0000000298023224, 7.500000111758709, 0.0, 0.0, 0.0, 0.0, 0.0, 0.0, 0.0, 0.0, 0.0, 0.0, 0.0, 0.0, 0.0, 0.4000000059604645, 0.0, 0.0, 3.6000000536441803, 3.7000000551342964, 9.700000144541264, 0.0, 0.0, 0.0, 0.0, 0.0, 0.0, 0.0, 0.0, 0.0, 0.0, 0.0, 0.0, 0.0, 0.0, 0.0, 0.0, 0.0, 0.0, 0.0, 0.0, 0.0, 0.0, 0.0, 0.0, 0.0, 0.0, 0.0, 0.0, 1.700000025331974, 0.0, 0.0, 3.0000000447034836, 0.0, 0.800000011920929, 0.7000000104308128, 0.0, 0.0, 0.0, 0.0, 0.0, 0.0, 0.0, 0.0, 0.0, 0.0, 0.0, 0.0, 0.0, 0.0, 0.0, 0.0, 6.70000009983778, 0.0, 0.0, 0.0, 0.0, 0.0, 0.0, 0.0, 0.0, 0.0, 0.0, 0.0, 0.0, 1.4000000208616257, 1.9000000283122063, 4.700000070035458, 1.600000023841858, 0.0, 5.300000078976154, 0.0, 0.0, 7.700000114738941, 4.300000064074993, 0.0, 3.9000000581145287, 25.600000381469727, 0.0, 0.0, 0.0, 0.0, 0.0, 0.0, 3.0000000447034836, 0.0, 0.0, 0.0, 0.0, 0.0, 0.0, 0.0, 0.0, 0.0, 0.0, 0.0, 0.0, 0.0, 0.0, 0.0, 0.0, 1.5000000223517418, 0.800000011920929, 2.600000038743019, 13.800000205636024, 8.400000125169754, 3.1000000461935997, 0.0, 17.00000025331974, 0.30000000447034836, 0.0, 0.0, 0.0, 0.0, 0.0, 13.300000198185444, 5.900000087916851, 0.0, 0.0, 0.0, 14.100000210106373, 5.100000075995922, 1.5000000223517418, 13.600000202655792, 5.100000075995922, 5.200000077486038, 1.1000000163912773, 0.0, 0.0, 2.1000000312924385, 16.300000242888927, 5.100000075995922, 2.2000000327825546, 1.8000000268220901, 13.500000201165676, 0.0, 0.0, 0.0, 0.0, 0.0, 0.0, 0.0, 0.0, 0.0, 0.0, 0.0, 5.000000074505806, 0.0, 0.0, 0.0, 0.0, 0.0, 0.0, 0.0, 0.0, 0.0, 0.0, 0.0, 0.0, 0.0, 0.0, 0.0, 0.0, 0.0, 0.6000000089406967, 0.0, 0.0, 0.0, 1.1000000163912773, 0.0, 0.0, 0.0, 0.0, 0.9000000134110451, 0.0, 0.0, 0.0, 0.0, 0.0, 0.0, 0.0, 0.0, 0.0, 0.0, 7.400000110268593, 0.0, 0.0, 0.0, 0.0, 0.0, 0.0, 0.0, 0.0, 3.200000047683716, 0.0, 0.0, 0.0, 0.0, 0.0, 0.0, 0.0, 0.0, 0.0, 0.0, 0.0, 0.0, 0.0, 0.0, 0.0, 0.0, 2.2000000327825546, 0.0, 0.0, 0.0, 0.0, 0.0, 0.0, 0.0, 0.0, 0.0, 0.0, 0.0, 12.600000187754631, 2.0000000298023224, 13.90000020712614, 0.0, 0.0, 0.0, 2.2000000327825546, 0.0, 0.0, 0.0, 0.0, 0.0, 0.0, 0.0, 0.0, 0.0, 0.0, 0.0, 0.0, 0.0, 2.0000000298023224, 0.0, 0.0, 0.0, 0.0, 0.0, 0.0, 0.0, 0.0, 0.0, 0.0, 0.0, 0.0, 0.0, 0.0, 0.0, 0.0, 0.0, 0.0, 0.0, 0.0, 0.0, 0.0, 0.0, 0.0, 4.90000007301569, 11.800000175833702, 8.600000128149986, 26.80000039935112, 4.400000065565109, 6.3000000938773155, 8.400000125169754, 22.90000034123659, 3.400000050663948, 11.700000174343586, 0.0, 0.0, 0.0, 0.0, 2.2000000327825546, 17.900000266730785, 26.100000388920307, 3.200000047683716, 0.0, 0.0, 0.0, 0.0, 0.0, 0.0, 0.0, 0.0, 2.600000038743019, 6.3000000938773155, 0.0, 0.0, 4.90000007301569, 14.900000222027302, 10.200000151991844, 29.500000439584255, 13.200000196695328, 0.0, 0.0, 1.3000000193715096, 5.300000078976154, 0.0, 0.0, 0.0, 1.0000000149011612, 16.00000023841858, 4.300000064074993, 12.600000187754631, 4.300000064074993, 3.8000000566244125, 12.700000189244747, 9.500000141561031, 0.0, 0.0, 0.0, 0.0, 0.0, 0.0, 0.0, 0.0, 0.9000000134110451, 0.0, 0.0, 0.0, 0.0, 0.0, 2.3000000342726707, 2.7000000402331352, 0.0, 0.0, 0.0, 0.0, 4.300000064074993, 18.100000269711018, 2.1000000312924385, 0.0, 0.0, 0.0, 0.0, 1.700000025331974, 2.400000035762787, 1.4000000208616257, 0.0, 0.0, 1.700000025331974, 9.900000147521496, 21.600000321865082, 0.0, 0.0, 1.600000023841858, 10.800000160932541, 0.0, 10.000000149011612, 1.5000000223517418, 0.0, 0.0, 0.0, 0.0, 6.70000009983778, 21.600000321865082, 3.500000052154064, 0.7000000104308128, 12.000000178813934, 17.80000026524067, 10.30000015348196, 0.20000000298023224, 0.0, 2.0000000298023224, 0.0, 0.0, 0.0, 0.0, 0.0, 0.0, 0.0, 0.0, 0.0, 0.0, 0.0, 0.0, 0.0, 0.0, 0.0, 0.0, 0.0, 0.0, 2.9000000432133675, 0.0, 0.800000011920929, 11.400000169873238, 17.900000266730785, 0.0, 0.0, 0.0, 0.0, 0.0, 0.0, 0.0, 0.0, 0.0, 0.0, 0.0, 0.0, 0.0, 0.0, 0.0, 0.0, 0.0, 0.0, 0.0, 0.0, 0.0, 0.0, 12.000000178813934, 35.60000053048134, 0.0, 9.300000138580799, 9.500000141561031, 13.700000204145908, 0.0, 6.200000092387199, 0.0, 0.0, 0.0, 0.0, 0.0, 0.0, 0.0, 0.0, 0.0, 0.0, 0.0, 11.400000169873238, 2.7000000402331352, 4.100000061094761, 27.000000402331352, 11.500000171363354, 0.0, 0.0, 0.4000000059604645, 0.0, 0.0, 14.70000021904707, 29.40000043809414, 16.00000023841858, 7.000000104308128, 1.700000025331974, 0.0, 0.0, 0.0, 2.2000000327825546, 0.0, 0.0, 0.0, 0.0, 0.0, 0.0, 0.0, 0.0, 0.0, 0.6000000089406967, 1.5000000223517418, 0.0, 0.0, 0.0, 0.0, 0.0, 0.0, 0.0, 0.0, 0.0, 0.0, 0.0, 6.100000090897083, 0.0, 0.0, 0.0, 0.800000011920929, 0.0, 0.0, 0.0, 0.0, 0.0, 0.0, 0.0, 0.0, 0.0, 0.0, 0.0, 0.0, 0.0, 0.0, 0.0, 0.0, 0.30000000447034836, 0.0, 5.800000086426735, 2.2000000327825546, 0.0, 0.0, 0.0, 0.0, 4.400000065565109, 0.0, 0.0, 0.0, 0.0, 0.0, 0.0, 0.0, 0.0, 0.5000000074505806, 3.7000000551342964, 0.0, 0.0, 0.0, 0.0, 0.0, 0.0, 0.0, 0.0, 0.0, 0.0, 0.0, 0.0, 0.0, 0.0, 0.0, 0.0, 0.0, 0.0, 0.0, 0.0, 0.0, 0.0, 0.0, 0.0, 0.0, 0.0, 0.0, 0.0, 1.5000000223517418, 0.0, 0.0, 0.0, 0.0, 0.0, 0.0, 0.0, 0.0, 0.0, 0.0, 0.0, 0.0, 0.0, 0.0, 0.0, 0.0, 0.0, 0.0, 1.9000000283122063, 0.0, 0.0, 0.0, 0.0, 0.0, 0.0, 0.10000000149011612, 0.0, 0.0, 0.0, 0.0, 0.0, 0.0, 0.0, 0.0, 0.0, 0.0, 0.0, 0.0, 0.0, 0.0, 3.300000049173832, 4.400000065565109, 1.1000000163912773, 3.0000000447034836, 0.0, 0.0, 0.0, 3.400000050663948, 6.600000098347664, 0.0, 0.0, 0.0, 0.0, 0.0, 0.0, 0.0, 0.0, 0.0, 0.0, 0.0, 0.0, 0.0, 0.0, 0.0, 0.0, 0.0, 4.300000064074993, 0.0, 0.0, 1.9000000283122063, 0.0, 0.0, 0.0, 0.0, 0.0, 0.0, 0.0, 0.0, 32.50000048428774, 7.1000001057982445, 8.50000012665987, 0.0, 0.0, 0.0, 0.0, 0.0, 0.0, 0.0, 0.0, 0.0, 21.700000323355198, 0.0, 0.0, 17.80000026524067, 6.500000096857548, 7.1000001057982445, 26.30000039190054, 10.200000151991844, 0.0, 0.0, 0.0, 1.1000000163912773, 0.0, 0.0, 0.0, 0.0, 0.0, 0.0, 0.0, 0.0, 0.0, 0.0, 0.0, 0.0, 7.000000104308128, 8.800000131130219, 0.0, 21.40000031888485, 13.800000205636024, 0.0, 0.0, 4.500000067055225, 9.900000147521496, 0.0, 0.0, 4.000000059604645, 0.0, 0.0, 0.0, 0.0, 0.0, 0.0, 0.0, 0.0, 0.0, 0.0, 3.9000000581145287, 4.200000062584877, 0.0, 3.200000047683716, 12.10000018030405, 4.500000067055225, 8.50000012665987, 0.30000000447034836, 0.0, 0.0, 0.7000000104308128, 1.8000000268220901, 0.0, 0.0, 2.0000000298023224, 0.0, 0.0, 0.0, 3.7000000551342964, 0.0, 4.300000064074993, 4.500000067055225, 5.900000087916851, 0.0, 0.0, 0.0, 0.0, 0.0, 0.0, 0.0, 0.0, 0.0, 0.0, 0.0, 0.0, 0.0, 0.0, 0.0, 0.0, 4.300000064074993, 0.6000000089406967, 0.0, 0.0, 2.0000000298023224, 8.00000011920929, 0.0, 0.0, 0.0, 3.6000000536441803, 21.1000003144145, 0.0, 0.0, 0.0, 0.7000000104308128, 4.000000059604645, 4.400000065565109, 0.5000000074505806, 0.0, 0.0, 0.0, 1.5000000223517418, 6.100000090897083, 3.1000000461935997, 25.900000385940075, 0.0, 3.300000049173832, 4.400000065565109, 1.2000000178813934, 0.0, 2.500000037252903, 2.2000000327825546, 0.0, 0.0, 0.0, 0.0, 19.000000283122063, 11.200000166893005, 4.90000007301569, 0.6000000089406967, 1.3000000193715096, 0.0, 6.100000090897083, 12.700000189244747, 0.0, 0.0, 0.0, 0.0, 0.0, 0.0, 0.0, 0.0, 0.0, 0.0, 5.4000000804662704, 9.300000138580799, 0.0, 0.0, 0.0, 0.9000000134110451, 0.0, 0.0, 0.0, 13.600000202655792, 0.0, 11.700000174343586, 0.0, 0.0, 23.000000342726707, 0.0, 0.0, 0.0, 0.0, 0.0, 3.0000000447034836, 0.0, 0.0, 0.0, 0.0, 0.0, 4.6000000685453415, 18.80000028014183, 0.0, 0.0, 0.0, 0.0, 0.0, 16.300000242888927, 2.3000000342726707, 0.0, 7.400000110268593, 0.0, 0.0, 0.0, 0.0, 0.0, 1.4000000208616257, 1.5000000223517418, 28.400000423192978, 18.700000278651714, 0.7000000104308128, 2.3000000342726707, 0.0, 2.600000038743019, 4.300000064074993, 8.400000125169754, 6.100000090897083, 4.500000067055225, 3.500000052154064, 5.200000077486038, 0.0, 0.0, 0.0, 0.0, 0.0, 0.0, 0.0, 0.0, 0.0, 0.0, 0.0, 4.200000062584877, 0.0, 5.300000078976154, 0.0, 0.0, 0.0, 0.0, 0.0, 0.0, 0.0, 0.0, 0.0, 0.0, 0.0, 0.0, 0.0, 0.0, 0.0, 1.4000000208616257, 22.500000335276127, 3.200000047683716, 12.500000186264515, 0.0, 32.40000048279762, 28.800000429153442, 0.0, 0.0, 0.0, 0.0, 0.0, 0.0, 0.0, 0.0, 0.0, 0.0, 0.0, 0.0, 0.0, 0.0, 0.0, 0.0, 0.0, 0.0, 0.0, 0.0, 0.0, 0.0, 0.0, 0.0, 0.0, 0.0, 0.0, 0.0, 0.0, 0.0, 0.0, 0.0, 0.0, 0.0, 0.0, 0.0, 0.0, 0.0, 1.1000000163912773, 0.0, 0.0, 0.0, 0.0, 0.0, 15.600000232458115, 24.400000363588333, 0.0, 0.0, 0.0, 0.0, 0.0, 6.800000101327896, 6.400000095367432, 9.900000147521496, 28.700000427663326, 2.400000035762787, 0.0, 0.0, 0.0, 0.0, 0.0, 0.0, 0.0, 0.0, 0.0, 0.0, 0.0, 0.0, 0.4000000059604645, 0.0, 0.0, 0.0, 0.0, 0.0, 0.0, 0.0, 0.0, 0.0, 12.10000018030405, 2.0000000298023224, 0.30000000447034836, 0.0, 0.0, 0.0, 0.0, 0.0, 0.0, 0.0, 0.0, 2.0000000298023224, 0.0, 0.0, 0.0, 0.0, 0.0, 1.5000000223517418, 0.0, 0.0, 0.20000000298023224, 0.0, 0.0, 0.0, 0.0, 0.0, 0.0, 4.100000061094761, 0.0, 0.0, 0.0, 0.0, 0.0, 0.0, 0.0, 0.0, 0.0, 0.0, 0.0, 5.500000081956387, 1.4000000208616257, 0.0, 0.0, 0.0, 0.0, 0.0, 0.0, 4.100000061094761, 5.000000074505806, 0.0, 0.0, 0.0, 0.0, 2.2000000327825546, 8.00000011920929, 8.100000120699406, 4.700000070035458, 0.0, 0.0, 0.0, 0.0, 0.20000000298023224, 1.0000000149011612, 1.2000000178813934, 2.2000000327825546, 0.0, 0.0, 0.0, 0.0, 30.600000455975533, 0.9000000134110451, 0.0, 2.7000000402331352, 0.0, 1.1000000163912773, 5.800000086426735, 0.4000000059604645, 0.0, 0.0, 1.600000023841858, 1.0000000149011612, 0.10000000149011612, 3.6000000536441803, 0.0, 0.0, 2.1000000312924385, 0.0, 1.1000000163912773, 0.0, 0.7000000104308128, 0.0, 0.0, 0.0, 0.0, 0.0, 0.0, 0.0, 0.0, 0.0, 0.0, 0.0, 0.10000000149011612, 0.0, 0.0, 0.0, 1.0000000149011612, 2.0000000298023224, 4.90000007301569, 6.500000096857548, 1.8000000268220901, 1.4000000208616257, 0.0, 0.0, 0.0, 0.0, 0.0, 0.0, 0.0, 0.0, 0.0, 0.0, 0.0, 0.0, 0.0, 0.0, 10.400000154972076, 0.0, 0.0, 0.0, 0.0, 0.0, 0.0, 0.0, 0.0, 0.4000000059604645, 0.10000000149011612, 0.0, 0.0, 0.0, 0.0, 0.0, 0.0, 0.0, 0.0, 0.30000000447034836, 0.0, 0.0, 0.0, 0.0, 0.0, 0.0, 0.0, 0.0, 0.0, 0.0, 0.0, 0.0, 0.0, 0.0, 0.0, 0.0, 1.5000000223517418, 4.300000064074993, 1.5000000223517418, 0.0, 0.0, 0.7000000104308128, 0.0, 0.0, 0.0, 0.0, 0.0, 0.20000000298023224, 14.200000211596489, 1.9000000283122063, 0.0, 0.0, 0.800000011920929, 0.0, 0.0, 0.0, 0.0, 0.0, 0.0, 0.0, 0.0, 4.100000061094761, 7.900000117719173, 5.300000078976154, 3.400000050663948, 4.800000071525574, 0.20000000298023224, 0.0, 0.5000000074505806, 0.0, 0.0, 0.0, 0.0, 0.0, 0.0, 0.0, 1.600000023841858, 7.000000104308128, 0.0, 0.0, 0.0, 0.0, 0.0, 0.0, 0.0, 0.0, 0.0, 0.0, 0.0, 0.0, 0.0, 0.0, 0.0, 0.0, 0.10000000149011612, 0.0, 0.0, 0.0, 0.0, 0.0, 0.0, 0.0, 0.0, 0.0, 0.0, 0.0, 0.0, 0.0, 0.0, 0.0, 0.0, 0.0, 0.0, 0.0, 0.0, 0.0, 0.0, 0.0, 0.0, 0.0, 0.0, 0.0, 0.0, 0.0, 0.800000011920929, 5.4000000804662704, 0.0, 0.0, 0.0, 0.0, 0.0, 0.0, 0.0, 0.0, 0.0, 0.0, 0.0, 0.0, 0.0, 0.0, 0.0, 0.6000000089406967, 1.4000000208616257, 1.2000000178813934, 0.0, 5.900000087916851, 6.800000101327896, 0.9000000134110451, 12.500000186264515, 5.100000075995922, 1.700000025331974, 1.3000000193715096, 0.0, 0.4000000059604645, 0.0, 0.0, 0.0, 0.0, 0.0, 0.0, 0.0, 0.0, 0.0, 0.0, 0.0, 0.0, 0.0, 0.0, 0.0, 0.0, 1.8000000268220901, 0.0, 0.0, 0.0, 0.0, 0.0, 0.0, 0.0, 0.0, 0.0, 0.0, 0.0, 0.0, 0.0, 0.0, 0.0, 0.0, 0.0, 0.0, 0.0, 3.1000000461935997, 0.0, 0.0, 0.0, 3.7000000551342964, 0.0, 0.0, 0.0, 0.0, 0.0, 0.0, 0.0, 0.0, 0.0, 0.0, 0.0, 0.0, 0.0, 0.0, 0.0, 0.0, 0.0, 0.0, 0.0, 0.0, 0.0, 0.0, 0.0, 0.0, 0.0, 0.0, 0.0, 0.0, 0.0, 0.0, 0.0, 0.0, 0.0, 0.0, 0.0, 0.0, 0.0, 0.0, 0.0, 0.0, 0.0, 0.0, 12.10000018030405, 2.7000000402331352, 0.0, 0.0, 0.0, 0.0, 0.0, 0.0, 0.0, 0.0, 0.0, 0.0, 0.0, 0.0, 1.600000023841858, 0.0, 0.0, 0.0, 0.0, 0.0, 0.0, 0.0, 0.0, 0.0, 0.0, 0.0, 0.0, 0.0, 0.0, 0.0, 0.0, 0.0, 0.0, 0.0, 0.0, 0.0, 0.0, 0.0, 0.0, 0.0, 0.0, 0.0, 0.0, 0.0, 0.0, 1.5000000223517418, 0.9000000134110451, 0.0, 0.0, 0.0, 1.8000000268220901, 3.500000052154064, 0.0, 0.0, 0.0, 0.0, 0.0, 0.0, 0.0, 0.0, 0.0, 15.20000022649765, 6.100000090897083, 6.000000089406967, 6.500000096857548, 0.0, 0.0, 0.0, 0.0, 0.0, 0.0, 0.0, 0.0, 0.0, 0.0, 0.0, 0.0, 0.0, 0.0, 0.0, 0.0, 0.0, 0.0, 0.0, 0.0, 0.0, 0.0, 0.0, 0.0, 0.5000000074505806, 0.0, 0.0, 0.0, 0.0, 0.0, 0.0, 0.0, 0.0, 0.0, 0.10000000149011612, 0.0, 0.20000000298023224, 0.0, 0.30000000447034836, 0.0, 0.0, 0.0, 0.0, 0.0, 0.0, 0.0, 0.0, 0.0, 0.0, 0.0, 0.0, 0.0, 0.0, 0.0, 0.0, 0.4000000059604645, 0.0, 0.0, 0.0, 0.0, 0.0, 0.0, 0.0, 0.0, 0.0, 0.0, 0.0, 0.0, 0.0, 0.0, 0.0, 0.0, 0.0, 0.0, 0.0, 0.0, 0.0, 0.0, 0.0, 0.0, 0.0, 0.0, 0.0, 0.0, 0.0, 0.0, 0.0, 0.0, 0.0, 0.0, 0.0, 0.0, 0.0, 0.0, 0.0, 0.0, 0.0, 0.0, 0.0, 0.0, 0.0, 0.0, 0.0, 0.10000000149011612, 0.10000000149011612, 0.0, 0.0, 0.0, 0.0, 0.0, 0.0, 0.0, 0.0, 0.0, 0.0, 0.0, 0.0, 0.0, 0.0, 0.0, 0.0, 0.0, 0.0, 0.0, 0.0, 0.0, 0.0, 0.0, 0.0, 0.0, 0.0, 0.0, 2.2000000327825546, 0.0, 0.0, 0.0, 0.0, 0.0, 0.0, 0.0, 0.0, 0.0, 0.0, 0.0, 0.0, 0.0, 0.0, 0.0, 2.7000000402331352, 0.5000000074505806, 0.0, 0.0, 0.30000000447034836, 0.0, 0.9000000134110451, 2.3000000342726707, 0.0, 0.7000000104308128, 1.4000000208616257, 18.700000278651714, 0.20000000298023224, 0.0, 0.0, 1.0000000149011612, 1.700000025331974, 0.0, 0.0, 0.5000000074505806, 0.5000000074505806, 0.0, 0.0, 0.0, 0.0, 0.0, 1.1000000163912773, 3.300000049173832, 0.0, 0.0, 0.0, 0.0, 0.20000000298023224, 0.0, 0.0, 0.0, 0.0, 0.0, 0.0, 0.0, 0.0, 0.0, 0.0, 0.0, 0.0, 0.0, 5.100000075995922, 1.700000025331974, 0.0, 0.0, 0.0, 0.0, 0.0, 0.0, 0.0, 0.0, 0.0, 0.0, 0.0, 0.0, 0.0, 6.600000098347664, 0.0, 0.0, 0.0, 0.0, 0.0, 0.30000000447034836, 1.2000000178813934, 0.0, 0.0, 0.0, 0.0, 0.0, 0.0, 0.0, 0.0, 0.0, 0.0, 0.0, 0.0, 0.0, 0.0, 0.0, 0.0, 0.0, 0.0, 0.0, 0.0, 0.0, 0.0, 0.0, 1.4000000208616257, 4.700000070035458, 0.0, 0.0, 0.0, 0.0, 0.0, 0.0, 0.0, 0.0, 0.0, 0.0, 0.0, 0.0, 0.0, 0.0, 6.000000089406967, 10.200000151991844, 0.0, 0.0, 3.7000000551342964, 0.0, 0.0, 0.0, 0.0, 0.0, 0.0, 0.0, 0.0, 0.0, 0.0, 0.0, 0.0, 0.0, 0.0, 0.0, 0.0, 0.0, 0.0, 0.0, 0.0, 0.0, 0.0, 0.0, 0.0, 0.0, 0.0, 0.0, 0.0, 0.0, 0.0, 0.0, 0.0, 0.0, 0.0, 0.0, 6.70000009983778, 14.800000220537186, 10.700000159442425, 5.300000078976154, 32.00000047683716, 10.600000157952309, 0.7000000104308128, 0.0, 0.0, 0.0, 0.0, 0.0, 0.0, 13.800000205636024, 0.0, 0.0, 0.0, 0.0, 0.0, 0.0, 0.0, 0.0, 0.0, 0.0, 0.0, 3.9000000581145287, 0.9000000134110451, 6.3000000938773155, 0.0, 0.5000000074505806, 12.700000189244747, 14.600000217556953, 0.800000011920929, 0.0, 0.0, 0.0, 0.0, 0.0, 0.0, 0.10000000149011612, 0.0, 0.0, 1.1000000163912773, 0.0, 0.30000000447034836, 1.9000000283122063, 7.300000108778477, 0.0, 0.0, 0.0, 0.0, 0.0, 0.0, 0.0, 0.0, 0.0, 0.0, 4.200000062584877, 0.800000011920929, 3.9000000581145287, 0.0, 0.0, 5.800000086426735, 0.0, 0.0, 1.3000000193715096, 2.1000000312924385, 0.0, 0.0, 0.0, 0.0, 0.0, 6.100000090897083, 2.9000000432133675, 0.10000000149011612, 0.0, 0.0, 0.0, 0.0, 0.0, 0.0, 0.0, 0.0, 0.0, 0.0, 0.0, 0.0, 0.0, 0.0, 3.7000000551342964, 3.0000000447034836, 0.30000000447034836, 1.700000025331974, 9.500000141561031, 0.6000000089406967, 0.0, 0.5000000074505806, 0.0, 0.0, 5.300000078976154, 0.0, 0.0, 0.0, 0.0, 0.0, 4.90000007301569, 7.700000114738941, 0.800000011920929, 0.0, 0.0, 0.0, 0.0, 0.0, 1.0000000149011612, 0.0, 0.0, 0.0, 0.0, 2.0000000298023224, 0.0, 0.0, 0.0, 0.0, 0.0], "popdens": [158.8824], "lon": 10.125, "envar": [0.36837825124768303, 0.3689466009647459, 0.3695676998792406, 0.37024091155507133, 0.3709655520815864, 0.37174089256826615, 0.3725661617557617, 0.3734405487249461, 0.37436320568550324, 0.3753332508256378, 0.3763497712047374, 0.3774118256712371, 0.37851844778851945, 0.37966864875240214, 0.3808614202846134, 0.38209573748760883, 0.3833705616471223, 0.38468484296995126, 0.38603752324563523, 0.3874275384218738, 0.38885382108473815, 0.3903153028359297, 0.3918109165605322, 0.3933395985798623, 0.3949002906851484, 0.39649194204884086, 0.3981135110113754, 0.39976396674216635, 0.4014422907744953, 0.40314747841477755, 0.40487854002742957, 0.40663450219723624, 0.4084144087717044, 0.4102173217864175, 0.4120423222768532, 0.41388851098051105, 0.41575500893351136, 0.4176409579660838, 0.4195455211015587, 0.42146788286361875, 0.42340724949666103, 0.42536284910416816, 0.42733393170999295, 0.42931976924743354, 0.4313196554809129, 0.43333290586498846, 0.4353588573452997, 0.43739686810593126, 0.43944631726751265, 0.44150660454021123, 0.44357714983559776, 0.44565739284117495, 0.4477467925611724, 0.4498448268270081, 0.45195099178062875, 0.45406480133373095, 0.4561857866056816, 0.45831349534275195, 0.46044749132109736, 0.46258735373572507, 0.4647326765775166, 0.466883068000197, 0.46903814967897844, 0.4711975561624476, 0.47336093421911346, 0.47552794217989586, 0.4776982492776911, 0.47987153498503504, 0.48204748835075745, 0.48422580733641835, 0.4864061981532115, 0.4885883745999271, 0.490772057402481, 0.49295697355544127, 0.49514285566590915, 0.4973294413000507, 0.49951647233252094, 0.5017036942989722, 0.5038908557517964, 0.5060777076192187, 0.5082640025678294, 0.5104494943686211, 0.5126339372665795, 0.5148170853538728, 0.5169986919466755, 0.5191785089656668, 0.5213562863202557, 0.5235317712965949, 0.5257047079494671, 0.527874836498153, 0.5300418927264231, 0.5322056073868273, 0.534365705609504, 0.5365219063157741, 0.5386739216368391, 0.5408214563379607, 0.5429642072485643, 0.5451018626987731, 0.5472341019629593, 0.5493605947109717, 0.5514810004677876, 0.5535949680824224, 0.555702135207024, 0.55780212778718, 0.5598945595645602, 0.5619790315931331, 0.5640551317702929, 0.5661224343843564, 0.5681804996799972, 0.5702288734433062, 0.5722670866082821, 0.5742946548866817, 0.5763110784232731, 0.5783158414786559, 0.5803084121419333, 0.5822882420756282, 0.5842547662953518, 0.5862074029868304, 0.5881455533630028, 0.5900686015639779, 0.59197591460273, 0.5938668423594698, 0.5957407176276834, 0.5975968562148654, 0.5994345571009929, 0.6012531026577824, 0.6030517589317453, 0.6048297759940091, 0.6065863883597928, 0.6083208154803187, 0.6100322623097999, 0.6117199199499767, 0.6133829663744595, 0.6150205672348915, 0.6166318767506629, 0.6182160386835737, 0.6197721873984833, 0.6212994490105698, 0.6227969426193724, 0.6242637816292991, 0.6256990751557466, 0.6271019295154102, 0.6284714497987531, 0.629806741521965, 0.6311069123550731, 0.6323710739221727, 0.6335983436690393, 0.6347878467926552, 0.635938718226465, 0.6370501046744436, 0.6381211666863523, 0.6391510807658705, 0.6401390415026237, 0.641084263718521, 0.6419859846182362, 0.6428434659331679, 0.6436559960477771, 0.644422892096844, 0.6451435020219227, 0.6458172065751093, 0.6464434212581714, 0.6470215981851437, 0.6475512278566568, 0.6480318408345541, 0.6484630093057576, 0.6488443485248662, 0.6491755181256172, 0.6494562232920958, 0.6496862157814394, 0.6498652947907444, 0.6499933076619346, 0.6500701504194736, 0.6500957681369929, 0.6500701551301478, 0.6499933549742848, 0.6498654603467914, 0.6496866126952962, 0.6494570017341594, 0.6491768647729451, 0.6488464858817592, 0.6484661948994868, 0.648036366292017, 0.6475574178685306, 0.6470298093648029, 0.6464540409032551, 0.6458306513401494, 0.645160216510875, 0.644443347384699, 0.6436806881406637, 0.6428729141765046, 0.6420207300625299, 0.6411248674523669, 0.6401860829623294, 0.6392051560309158, 0.6381828867696057, 0.637120093815706, 0.6360176121974962, 0.6348762912213727, 0.6336969923900719, 0.6324805873604087, 0.6312279559482691, 0.6299399841878979, 0.6286175624517897, 0.6272615836367715, 0.6258729414211343, 0.6244525285969619, 0.6230012354811052, 0.6215199484075794, 0.6200095483035104, 0.6184709093501514, 0.6169048977299019, 0.6153123704597308, 0.6136941743108992, 0.6120511448144211, 0.6103841053512844, 0.6086938663260776, 0.606981224422337, 0.6052469619376332, 0.6034918461961637, 0.6017166290364067, 0.5999220463712056, 0.5981088178175155, 0.5962776463929257, 0.5944292182759948, 0.5925642026273733, 0.5906832514686676, 0.588786999615985, 0.5868760646651189, 0.5849510470253643, 0.5830125299990047, 0.5810610799035724, 0.5790972462340647, 0.5771215618623816, 0.575134543271349, 0.5731366908207939, 0.5711284890432449, 0.5691104069669498, 0.5670828984640125, 0.5650464026215735, 0.5630013441340801, 0.5609481337148062, 0.558887168524906, 0.5568188326184048, 0.5547434974016372, 0.5526615221057699, 0.5505732542711452, 0.5484790302422932, 0.5463791756725654, 0.5442740060374397, 0.54216382715564, 0.540048935717311, 0.5379296198185676, 0.5358061595018246, 0.5336788273013889, 0.5315478887938657, 0.5294136031530006, 0.5272762237086407, 0.5251359985095556, 0.52299317088991, 0.5208479800392302, 0.5187006615757469, 0.5165514481230374, 0.5144005698899191, 0.5122482552535775, 0.5100947313459344, 0.5079402246432767, 0.5057849615591837, 0.5036291690407941, 0.501473075168459, 0.49931690975882215, 0.4971609049713636, 0.49500529591842324, 0.49285032127870815, 0.4906962239142574, 0.48854325149080674, 0.4863916571014624, 0.48424169989354443, 0.48209364569841173, 0.47994776766402664, 0.4778043468899478, 0.4756636730643757, 0.47352604510279056, 0.4713917717876441, 0.46926117240846493, 0.46713457740164815, 0.4650123289890781, 0.462894781814628, 0.46078230357744926, 0.4586752756608324, 0.45657409375528196, 0.4544791684742986, 0.45239092596120556, 0.450309808485194, 0.44823627502459124, 0.4461708018351778, 0.44411388300119886, 0.4420660309665252, 0.4400277770432289, 0.43799967189464056, 0.43598228598976135, 0.4339762100257027, 0.4319820553146294, 0.43000045413149085, 0.4280320600186345, 0.42607754804321446, 0.42413761500313973, 0.42221297957714404, 0.42030438241442347, 0.4184125861591586, 0.41653837540514327, 0.4146825565756673, 0.4128459577237567, 0.41102942824787053, 0.4092338385181815, 0.4074600794086465, 0.4057090617301918, 0.4039817155605179, 0.40227898946625484, 0.40060184961349715, 0.3989512787630982, 0.39732827514753216, 0.3957338512266217, 0.3941690323200005, 0.3926348551148167, 0.3911323660478996, 0.38966261956240006, 0.3882266762397772, 0.38682560080893097, 0.38546046003527895, 0.3841323204936236, 0.3828422462297681, 0.38159129631698124, 0.38038052231459446, 0.3792109656372132, 0.378083654844231, 0.3769996028605298, 0.375959804140426, 0.37496523178804514, 0.3740168346483796, 0.37311553438427136, 0.3722622225554484, 0.3714577577165177, 0.37070296255145135, 0.36999862106258474, 0.36934547583245997, 0.3687442253769783, 0.36819552160826174, 0.36769996742536054, 0.36725811445046547, 0.3668704609276041, 0.3665374497999034, 0.3662594669804066, 0.3660368398301406, 0.3658698358556544, 0.3657586616366159, 0.36570346199226716, 0.3657043193936322, 0.36576125362637185, 0.36587422170710554, 0.3660431180539085, 0.3662677749095711, 0.3665479630141053, 0.3668833925209296, 0.3672737141491907, 0.3677185205628126, 0.36837825124768303, 0.3689466009647459, 0.3695676998792406, 0.37024091155507133, 0.3709655520815864, 0.37174089256826615, 0.3725661617557617, 0.3734405487249461, 0.37436320568550324, 0.3753332508256378, 0.3763497712047374, 0.3774118256712371, 0.37851844778851945, 0.37966864875240214, 0.3808614202846134, 0.38209573748760883, 0.3833705616471223, 0.38468484296995126, 0.38603752324563523, 0.3874275384218738, 0.38885382108473815, 0.3903153028359297, 0.3918109165605322, 0.3933395985798623, 0.3949002906851484, 0.39649194204884086, 0.3981135110113754, 0.39976396674216635, 0.4014422907744953, 0.40314747841477755, 0.40487854002742957, 0.40663450219723624, 0.4084144087717044, 0.4102173217864175, 0.4120423222768532, 0.41388851098051105, 0.41575500893351136, 0.4176409579660838, 0.4195455211015587, 0.42146788286361875, 0.42340724949666103, 0.42536284910416816, 0.42733393170999295, 0.42931976924743354, 0.4313196554809129, 0.43333290586498846, 0.4353588573452997, 0.43739686810593126, 0.43944631726751265, 0.44150660454021123, 0.44357714983559776, 0.44565739284117495, 0.4477467925611724, 0.4498448268270081, 0.45195099178062875, 0.45406480133373095, 0.4561857866056816, 0.45831349534275195, 0.46044749132109736, 0.46258735373572507, 0.4647326765775166, 0.466883068000197, 0.46903814967897844, 0.4711975561624476, 0.47336093421911346, 0.47552794217989586, 0.4776982492776911, 0.47987153498503504, 0.48204748835075745, 0.48422580733641835, 0.4864061981532115, 0.4885883745999271, 0.490772057402481, 0.49295697355544127, 0.49514285566590915, 0.4973294413000507, 0.49951647233252094, 0.5017036942989722, 0.5038908557517964, 0.5060777076192187, 0.5082640025678294, 0.5104494943686211, 0.5126339372665795, 0.5148170853538728, 0.5169986919466755, 0.5191785089656668, 0.5213562863202557, 0.5235317712965949, 0.5257047079494671, 0.527874836498153, 0.5300418927264231, 0.5322056073868273, 0.534365705609504, 0.5365219063157741, 0.5386739216368391, 0.5408214563379607, 0.5429642072485643, 0.5451018626987731, 0.5472341019629593, 0.5493605947109717, 0.5514810004677876, 0.5535949680824224, 0.555702135207024, 0.55780212778718, 0.5598945595645602, 0.5619790315931331, 0.5640551317702929, 0.5661224343843564, 0.5681804996799972, 0.5702288734433062, 0.5722670866082821, 0.5742946548866817, 0.5763110784232731, 0.5783158414786559, 0.5803084121419333, 0.5822882420756282, 0.5842547662953518, 0.5862074029868304, 0.5881455533630028, 0.5900686015639779, 0.59197591460273, 0.5938668423594698, 0.5957407176276834, 0.5975968562148654, 0.5994345571009929, 0.6012531026577824, 0.6030517589317453, 0.6048297759940091, 0.6065863883597928, 0.6083208154803187, 0.6100322623097999, 0.6117199199499767, 0.6133829663744595, 0.6150205672348915, 0.6166318767506629, 0.6182160386835737, 0.6197721873984833, 0.6212994490105698, 0.6227969426193724, 0.6242637816292991, 0.6256990751557466, 0.6271019295154102, 0.6284714497987531, 0.629806741521965, 0.6311069123550731, 0.6323710739221727, 0.6335983436690393, 0.6347878467926552, 0.635938718226465, 0.6370501046744436, 0.6381211666863523, 0.6391510807658705, 0.6401390415026237, 0.641084263718521, 0.6419859846182362, 0.6428434659331679, 0.6436559960477771, 0.644422892096844, 0.6451435020219227, 0.6458172065751093, 0.6464434212581714, 0.6470215981851437, 0.6475512278566568, 0.6480318408345541, 0.6484630093057576, 0.6488443485248662, 0.6491755181256172, 0.6494562232920958, 0.6496862157814394, 0.6498652947907444, 0.6499933076619346, 0.6500701504194736, 0.6500957681369929, 0.6500701551301478, 0.6499933549742848, 0.6498654603467914, 0.6496866126952962, 0.6494570017341594, 0.6491768647729451, 0.6488464858817592, 0.6484661948994868, 0.648036366292017, 0.6475574178685306, 0.6470298093648029, 0.6464540409032551, 0.6458306513401494, 0.645160216510875, 0.644443347384699, 0.6436806881406637, 0.6428729141765046, 0.6420207300625299, 0.6411248674523669, 0.6401860829623294, 0.6392051560309158, 0.6381828867696057, 0.637120093815706, 0.6360176121974962, 0.6348762912213727, 0.6336969923900719, 0.6324805873604087, 0.6312279559482691, 0.6299399841878979, 0.6286175624517897, 0.6272615836367715, 0.6258729414211343, 0.6244525285969619, 0.6230012354811052, 0.6215199484075794, 0.6200095483035104, 0.6184709093501514, 0.6169048977299019, 0.6153123704597308, 0.6136941743108992, 0.6120511448144211, 0.6103841053512844, 0.6086938663260776, 0.606981224422337, 0.6052469619376332, 0.6034918461961637, 0.6017166290364067, 0.5999220463712056, 0.5981088178175155, 0.5962776463929257, 0.5944292182759948, 0.5925642026273733, 0.5906832514686676, 0.588786999615985, 0.5868760646651189, 0.5849510470253643, 0.5830125299990047, 0.5810610799035724, 0.5790972462340647, 0.5771215618623816, 0.575134543271349, 0.5731366908207939, 0.5711284890432449, 0.5691104069669498, 0.5670828984640125, 0.5650464026215735, 0.5630013441340801, 0.5609481337148062, 0.558887168524906, 0.5568188326184048, 0.5547434974016372, 0.5526615221057699, 0.5505732542711452, 0.5484790302422932, 0.5463791756725654, 0.5442740060374397, 0.54216382715564, 0.540048935717311, 0.5379296198185676, 0.5358061595018246, 0.5336788273013889, 0.5315478887938657, 0.5294136031530006, 0.5272762237086407, 0.5251359985095556, 0.52299317088991, 0.5208479800392302, 0.5187006615757469, 0.5165514481230374, 0.5144005698899191, 0.5122482552535775, 0.5100947313459344, 0.5079402246432767, 0.5057849615591837, 0.5036291690407941, 0.501473075168459, 0.49931690975882215, 0.4971609049713636, 0.49500529591842324, 0.49285032127870815, 0.4906962239142574, 0.48854325149080674, 0.4863916571014624, 0.48424169989354443, 0.48209364569841173, 0.47994776766402664, 0.4778043468899478, 0.4756636730643757, 0.47352604510279056, 0.4713917717876441, 0.46926117240846493, 0.46713457740164815, 0.4650123289890781, 0.462894781814628, 0.46078230357744926, 0.4586752756608324, 0.45657409375528196, 0.4544791684742986, 0.45239092596120556, 0.450309808485194, 0.44823627502459124, 0.4461708018351778, 0.44411388300119886, 0.4420660309665252, 0.4400277770432289, 0.43799967189464056, 0.43598228598976135, 0.4339762100257027, 0.4319820553146294, 0.43000045413149085, 0.4280320600186345, 0.42607754804321446, 0.42413761500313973, 0.42221297957714404, 0.42030438241442347, 0.4184125861591586, 0.41653837540514327, 0.4146825565756673, 0.4128459577237567, 0.41102942824787053, 0.4092338385181815, 0.4074600794086465, 0.4057090617301918, 0.4039817155605179, 0.40227898946625484, 0.40060184961349715, 0.3989512787630982, 0.39732827514753216, 0.3957338512266217, 0.3941690323200005, 0.3926348551148167, 0.3911323660478996, 0.38966261956240006, 0.3882266762397772, 0.38682560080893097, 0.38546046003527895, 0.3841323204936236, 0.3828422462297681, 0.38159129631698124, 0.38038052231459446, 0.3792109656372132, 0.378083654844231, 0.3769996028605298, 0.375959804140426, 0.37496523178804514, 0.3740168346483796, 0.37311553438427136, 0.3722622225554484, 0.3714577577165177, 0.37070296255145135, 0.36999862106258474, 0.36934547583245997, 0.3687442253769783, 0.36819552160826174, 0.36769996742536054, 0.36725811445046547, 0.3668704609276041, 0.3665374497999034, 0.3662594669804066, 0.3660368398301406, 0.3658698358556544, 0.3657586616366159, 0.36570346199226716, 0.3657043193936322, 0.36576125362637185, 0.36587422170710554, 0.3660431180539085, 0.3662677749095711, 0.3665479630141053, 0.3668833925209296, 0.3672737141491907, 0.3677185205628126, 0.36821734796512356, 0.36837825124768303, 0.3689466009647459, 0.3695676998792406, 0.37024091155507133, 0.3709655520815864, 0.37174089256826615, 0.3725661617557617, 0.3734405487249461, 0.37436320568550324, 0.3753332508256378, 0.3763497712047374, 0.3774118256712371, 0.37851844778851945, 0.37966864875240214, 0.3808614202846134, 0.38209573748760883, 0.3833705616471223, 0.38468484296995126, 0.38603752324563523, 0.3874275384218738, 0.38885382108473815, 0.3903153028359297, 0.3918109165605322, 0.3933395985798623, 0.3949002906851484, 0.39649194204884086, 0.3981135110113754, 0.39976396674216635, 0.4014422907744953, 0.40314747841477755, 0.40487854002742957, 0.40663450219723624, 0.4084144087717044, 0.4102173217864175, 0.4120423222768532, 0.41388851098051105, 0.41575500893351136, 0.4176409579660838, 0.4195455211015587, 0.42146788286361875, 0.42340724949666103, 0.42536284910416816, 0.42733393170999295, 0.42931976924743354, 0.4313196554809129, 0.43333290586498846, 0.4353588573452997, 0.43739686810593126, 0.43944631726751265, 0.44150660454021123, 0.44357714983559776, 0.44565739284117495, 0.4477467925611724, 0.4498448268270081, 0.45195099178062875, 0.45406480133373095, 0.4561857866056816, 0.45831349534275195, 0.46044749132109736, 0.46258735373572507, 0.4647326765775166, 0.466883068000197, 0.46903814967897844, 0.4711975561624476, 0.47336093421911346, 0.47552794217989586, 0.4776982492776911, 0.47987153498503504, 0.48204748835075745, 0.48422580733641835, 0.4864061981532115, 0.4885883745999271, 0.490772057402481, 0.49295697355544127, 0.49514285566590915, 0.4973294413000507, 0.49951647233252094, 0.5017036942989722, 0.5038908557517964, 0.5060777076192187, 0.5082640025678294, 0.5104494943686211, 0.5126339372665795, 0.5148170853538728, 0.5169986919466755, 0.5191785089656668, 0.5213562863202557, 0.5235317712965949, 0.5257047079494671, 0.527874836498153, 0.5300418927264231, 0.5322056073868273, 0.534365705609504, 0.5365219063157741, 0.5386739216368391, 0.5408214563379607, 0.5429642072485643, 0.5451018626987731, 0.5472341019629593, 0.5493605947109717, 0.5514810004677876, 0.5535949680824224, 0.555702135207024, 0.55780212778718, 0.5598945595645602, 0.5619790315931331, 0.5640551317702929, 0.5661224343843564, 0.5681804996799972, 0.5702288734433062, 0.5722670866082821, 0.5742946548866817, 0.5763110784232731, 0.5783158414786559, 0.5803084121419333, 0.5822882420756282, 0.5842547662953518, 0.5862074029868304, 0.5881455533630028, 0.5900686015639779, 0.59197591460273, 0.5938668423594698, 0.5957407176276834, 0.5975968562148654, 0.5994345571009929, 0.6012531026577824, 0.6030517589317453, 0.6048297759940091, 0.6065863883597928, 0.6083208154803187, 0.6100322623097999, 0.6117199199499767, 0.6133829663744595, 0.6150205672348915, 0.6166318767506629, 0.6182160386835737, 0.6197721873984833, 0.6212994490105698, 0.6227969426193724, 0.6242637816292991, 0.6256990751557466, 0.6271019295154102, 0.6284714497987531, 0.629806741521965, 0.6311069123550731, 0.6323710739221727, 0.6335983436690393, 0.6347878467926552, 0.635938718226465, 0.6370501046744436, 0.6381211666863523, 0.6391510807658705, 0.6401390415026237, 0.641084263718521, 0.6419859846182362, 0.6428434659331679, 0.6436559960477771, 0.644422892096844, 0.6451435020219227, 0.6458172065751093, 0.6464434212581714, 0.6470215981851437, 0.6475512278566568, 0.6480318408345541, 0.6484630093057576, 0.6488443485248662, 0.6491755181256172, 0.6494562232920958, 0.6496862157814394, 0.6498652947907444, 0.6499933076619346, 0.6500701504194736, 0.6500957681369929, 0.6500701551301478, 0.6499933549742848, 0.6498654603467914, 0.6496866126952962, 0.6494570017341594, 0.6491768647729451, 0.6488464858817592, 0.6484661948994868, 0.648036366292017, 0.6475574178685306, 0.6470298093648029, 0.6464540409032551, 0.6458306513401494, 0.645160216510875, 0.644443347384699, 0.6436806881406637, 0.6428729141765046, 0.6420207300625299, 0.6411248674523669, 0.6401860829623294, 0.6392051560309158, 0.6381828867696057, 0.637120093815706, 0.6360176121974962, 0.6348762912213727, 0.6336969923900719, 0.6324805873604087, 0.6312279559482691, 0.6299399841878979, 0.6286175624517897, 0.6272615836367715, 0.6258729414211343, 0.6244525285969619, 0.6230012354811052, 0.6215199484075794, 0.6200095483035104, 0.6184709093501514, 0.6169048977299019, 0.6153123704597308, 0.6136941743108992, 0.6120511448144211, 0.6103841053512844, 0.6086938663260776, 0.606981224422337, 0.6052469619376332, 0.6034918461961637, 0.6017166290364067, 0.5999220463712056, 0.5981088178175155, 0.5962776463929257, 0.5944292182759948, 0.5925642026273733, 0.5906832514686676, 0.588786999615985, 0.5868760646651189, 0.5849510470253643, 0.5830125299990047, 0.5810610799035724, 0.5790972462340647, 0.5771215618623816, 0.575134543271349, 0.5731366908207939, 0.5711284890432449, 0.5691104069669498, 0.5670828984640125, 0.5650464026215735, 0.5630013441340801, 0.5609481337148062, 0.558887168524906, 0.5568188326184048, 0.5547434974016372, 0.5526615221057699, 0.5505732542711452, 0.5484790302422932, 0.5463791756725654, 0.5442740060374397, 0.54216382715564, 0.540048935717311, 0.5379296198185676, 0.5358061595018246, 0.5336788273013889, 0.5315478887938657, 0.5294136031530006, 0.5272762237086407, 0.5251359985095556, 0.52299317088991, 0.5208479800392302, 0.5187006615757469, 0.5165514481230374, 0.5144005698899191, 0.5122482552535775, 0.5100947313459344, 0.5079402246432767, 0.5057849615591837, 0.5036291690407941, 0.501473075168459, 0.49931690975882215, 0.4971609049713636, 0.49500529591842324, 0.49285032127870815, 0.4906962239142574, 0.48854325149080674, 0.4863916571014624, 0.48424169989354443, 0.48209364569841173, 0.47994776766402664, 0.4778043468899478, 0.4756636730643757, 0.47352604510279056, 0.4713917717876441, 0.46926117240846493, 0.46713457740164815, 0.4650123289890781, 0.462894781814628, 0.46078230357744926, 0.4586752756608324, 0.45657409375528196, 0.4544791684742986, 0.45239092596120556, 0.450309808485194, 0.44823627502459124, 0.4461708018351778, 0.44411388300119886, 0.4420660309665252, 0.4400277770432289, 0.43799967189464056, 0.43598228598976135, 0.4339762100257027, 0.4319820553146294, 0.43000045413149085, 0.4280320600186345, 0.42607754804321446, 0.42413761500313973, 0.42221297957714404, 0.42030438241442347, 0.4184125861591586, 0.41653837540514327, 0.4146825565756673, 0.4128459577237567, 0.41102942824787053, 0.4092338385181815, 0.4074600794086465, 0.4057090617301918, 0.4039817155605179, 0.40227898946625484, 0.40060184961349715, 0.3989512787630982, 0.39732827514753216, 0.3957338512266217, 0.3941690323200005, 0.3926348551148167, 0.3911323660478996, 0.38966261956240006, 0.3882266762397772, 0.38682560080893097, 0.38546046003527895, 0.3841323204936236, 0.3828422462297681, 0.38159129631698124, 0.38038052231459446, 0.3792109656372132, 0.378083654844231, 0.3769996028605298, 0.375959804140426, 0.37496523178804514, 0.3740168346483796, 0.37311553438427136, 0.3722622225554484, 0.3714577577165177, 0.37070296255145135, 0.36999862106258474, 0.36934547583245997, 0.3687442253769783, 0.36819552160826174, 0.36769996742536054, 0.36725811445046547, 0.3668704609276041, 0.3665374497999034, 0.3662594669804066, 0.3660368398301406, 0.3658698358556544, 0.3657586616366159, 0.36570346199226716, 0.3657043193936322, 0.36576125362637185, 0.36587422170710554, 0.3660431180539085, 0.3662677749095711, 0.3665479630141053, 0.3668833925209296, 0.3672737141491907, 0.3677185205628126, 0.36837825124768303, 0.3689466009647459, 0.3695676998792406, 0.37024091155507133, 0.3709655520815864, 0.37174089256826615, 0.3725661617557617, 0.3734405487249461, 0.37436320568550324, 0.3753332508256378, 0.3763497712047374, 0.3774118256712371, 0.37851844778851945, 0.37966864875240214, 0.3808614202846134, 0.38209573748760883, 0.3833705616471223, 0.38468484296995126, 0.38603752324563523, 0.3874275384218738, 0.38885382108473815, 0.3903153028359297, 0.3918109165605322, 0.3933395985798623, 0.3949002906851484, 0.39649194204884086, 0.3981135110113754, 0.39976396674216635, 0.4014422907744953, 0.40314747841477755, 0.40487854002742957, 0.40663450219723624, 0.4084144087717044, 0.4102173217864175, 0.4120423222768532, 0.41388851098051105, 0.41575500893351136, 0.4176409579660838, 0.4195455211015587, 0.42146788286361875, 0.42340724949666103, 0.42536284910416816, 0.42733393170999295, 0.42931976924743354, 0.4313196554809129, 0.43333290586498846, 0.4353588573452997, 0.43739686810593126, 0.43944631726751265, 0.44150660454021123, 0.44357714983559776, 0.44565739284117495, 0.4477467925611724, 0.4498448268270081, 0.45195099178062875, 0.45406480133373095, 0.4561857866056816, 0.45831349534275195, 0.46044749132109736, 0.46258735373572507, 0.4647326765775166, 0.466883068000197, 0.46903814967897844, 0.4711975561624476, 0.47336093421911346, 0.47552794217989586, 0.4776982492776911, 0.47987153498503504, 0.48204748835075745, 0.48422580733641835, 0.4864061981532115, 0.4885883745999271, 0.490772057402481, 0.49295697355544127, 0.49514285566590915, 0.4973294413000507, 0.49951647233252094, 0.5017036942989722, 0.5038908557517964, 0.5060777076192187, 0.5082640025678294, 0.5104494943686211, 0.5126339372665795, 0.5148170853538728, 0.5169986919466755, 0.5191785089656668, 0.5213562863202557, 0.5235317712965949, 0.5257047079494671, 0.527874836498153, 0.5300418927264231, 0.5322056073868273, 0.534365705609504, 0.5365219063157741, 0.5386739216368391, 0.5408214563379607, 0.5429642072485643, 0.5451018626987731, 0.5472341019629593, 0.5493605947109717, 0.5514810004677876, 0.5535949680824224, 0.555702135207024, 0.55780212778718, 0.5598945595645602, 0.5619790315931331, 0.5640551317702929, 0.5661224343843564, 0.5681804996799972, 0.5702288734433062, 0.5722670866082821, 0.5742946548866817, 0.5763110784232731, 0.5783158414786559, 0.5803084121419333, 0.5822882420756282, 0.5842547662953518, 0.5862074029868304, 0.5881455533630028, 0.5900686015639779, 0.59197591460273, 0.5938668423594698, 0.5957407176276834, 0.5975968562148654, 0.5994345571009929, 0.6012531026577824, 0.6030517589317453, 0.6048297759940091, 0.6065863883597928, 0.6083208154803187, 0.6100322623097999, 0.6117199199499767, 0.6133829663744595, 0.6150205672348915, 0.6166318767506629, 0.6182160386835737, 0.6197721873984833, 0.6212994490105698, 0.6227969426193724, 0.6242637816292991, 0.6256990751557466, 0.6271019295154102, 0.6284714497987531, 0.629806741521965, 0.6311069123550731, 0.6323710739221727, 0.6335983436690393, 0.6347878467926552, 0.635938718226465, 0.6370501046744436, 0.6381211666863523, 0.6391510807658705, 0.6401390415026237, 0.641084263718521, 0.6419859846182362, 0.6428434659331679, 0.6436559960477771, 0.644422892096844, 0.6451435020219227, 0.6458172065751093, 0.6464434212581714, 0.6470215981851437, 0.6475512278566568, 0.6480318408345541, 0.6484630093057576, 0.6488443485248662, 0.6491755181256172, 0.6494562232920958, 0.6496862157814394, 0.6498652947907444, 0.6499933076619346, 0.6500701504194736, 0.6500957681369929, 0.6500701551301478, 0.6499933549742848, 0.6498654603467914, 0.6496866126952962, 0.6494570017341594, 0.6491768647729451, 0.6488464858817592, 0.6484661948994868, 0.648036366292017, 0.6475574178685306, 0.6470298093648029, 0.6464540409032551, 0.6458306513401494, 0.645160216510875, 0.644443347384699, 0.6436806881406637, 0.6428729141765046, 0.6420207300625299, 0.6411248674523669, 0.6401860829623294, 0.6392051560309158, 0.6381828867696057, 0.637120093815706, 0.6360176121974962, 0.6348762912213727, 0.6336969923900719, 0.6324805873604087, 0.6312279559482691, 0.6299399841878979, 0.6286175624517897, 0.6272615836367715, 0.6258729414211343, 0.6244525285969619, 0.6230012354811052, 0.6215199484075794, 0.6200095483035104, 0.6184709093501514, 0.6169048977299019, 0.6153123704597308, 0.6136941743108992, 0.6120511448144211, 0.6103841053512844, 0.6086938663260776, 0.606981224422337, 0.6052469619376332, 0.6034918461961637, 0.6017166290364067, 0.5999220463712056, 0.5981088178175155, 0.5962776463929257, 0.5944292182759948, 0.5925642026273733, 0.5906832514686676, 0.588786999615985, 0.5868760646651189, 0.5849510470253643, 0.5830125299990047, 0.5810610799035724, 0.5790972462340647, 0.5771215618623816, 0.575134543271349, 0.5731366908207939, 0.5711284890432449, 0.5691104069669498, 0.5670828984640125, 0.5650464026215735, 0.5630013441340801, 0.5609481337148062, 0.558887168524906, 0.5568188326184048, 0.5547434974016372, 0.5526615221057699, 0.5505732542711452, 0.5484790302422932, 0.5463791756725654, 0.5442740060374397, 0.54216382715564, 0.540048935717311, 0.5379296198185676, 0.5358061595018246, 0.5336788273013889, 0.5315478887938657, 0.5294136031530006, 0.5272762237086407, 0.5251359985095556, 0.52299317088991, 0.5208479800392302, 0.5187006615757469, 0.5165514481230374, 0.5144005698899191, 0.5122482552535775, 0.5100947313459344, 0.5079402246432767, 0.5057849615591837, 0.5036291690407941, 0.501473075168459, 0.49931690975882215, 0.4971609049713636, 0.49500529591842324, 0.49285032127870815, 0.4906962239142574, 0.48854325149080674, 0.4863916571014624, 0.48424169989354443, 0.48209364569841173, 0.47994776766402664, 0.4778043468899478, 0.4756636730643757, 0.47352604510279056, 0.4713917717876441, 0.46926117240846493, 0.46713457740164815, 0.4650123289890781, 0.462894781814628, 0.46078230357744926, 0.4586752756608324, 0.45657409375528196, 0.4544791684742986, 0.45239092596120556, 0.450309808485194, 0.44823627502459124, 0.4461708018351778, 0.44411388300119886, 0.4420660309665252, 0.4400277770432289, 0.43799967189464056, 0.43598228598976135, 0.4339762100257027, 0.4319820553146294, 0.43000045413149085, 0.4280320600186345, 0.42607754804321446, 0.42413761500313973, 0.42221297957714404, 0.42030438241442347, 0.4184125861591586, 0.41653837540514327, 0.4146825565756673, 0.4128459577237567, 0.41102942824787053, 0.4092338385181815, 0.4074600794086465, 0.4057090617301918, 0.4039817155605179, 0.40227898946625484, 0.40060184961349715, 0.3989512787630982, 0.39732827514753216, 0.3957338512266217, 0.3941690323200005, 0.3926348551148167, 0.3911323660478996, 0.38966261956240006, 0.3882266762397772, 0.38682560080893097, 0.38546046003527895, 0.3841323204936236, 0.3828422462297681, 0.38159129631698124, 0.38038052231459446, 0.3792109656372132, 0.378083654844231, 0.3769996028605298, 0.375959804140426, 0.37496523178804514, 0.3740168346483796, 0.37311553438427136, 0.3722622225554484, 0.3714577577165177, 0.37070296255145135, 0.36999862106258474, 0.36934547583245997, 0.3687442253769783, 0.36819552160826174, 0.36769996742536054, 0.36725811445046547, 0.3668704609276041, 0.3665374497999034, 0.3662594669804066, 0.3660368398301406, 0.3658698358556544, 0.3657586616366159, 0.36570346199226716, 0.3657043193936322, 0.36576125362637185, 0.36587422170710554, 0.3660431180539085, 0.3662677749095711, 0.3665479630141053, 0.3668833925209296, 0.3672737141491907, 0.3677185205628126, 0.36837825124768303, 0.3689466009647459, 0.3695676998792406, 0.37024091155507133, 0.3709655520815864, 0.37174089256826615, 0.3725661617557617, 0.3734405487249461, 0.37436320568550324, 0.3753332508256378, 0.3763497712047374, 0.3774118256712371, 0.37851844778851945, 0.37966864875240214, 0.3808614202846134, 0.38209573748760883, 0.3833705616471223, 0.38468484296995126, 0.38603752324563523, 0.3874275384218738, 0.38885382108473815, 0.3903153028359297, 0.3918109165605322, 0.3933395985798623, 0.3949002906851484, 0.39649194204884086, 0.3981135110113754, 0.39976396674216635, 0.4014422907744953, 0.40314747841477755, 0.40487854002742957, 0.40663450219723624, 0.4084144087717044, 0.4102173217864175, 0.4120423222768532, 0.41388851098051105, 0.41575500893351136, 0.4176409579660838, 0.4195455211015587, 0.42146788286361875, 0.42340724949666103, 0.42536284910416816, 0.42733393170999295, 0.42931976924743354, 0.4313196554809129, 0.43333290586498846, 0.4353588573452997, 0.43739686810593126, 0.43944631726751265, 0.44150660454021123, 0.44357714983559776, 0.44565739284117495, 0.4477467925611724, 0.4498448268270081, 0.45195099178062875, 0.45406480133373095, 0.4561857866056816, 0.45831349534275195, 0.46044749132109736, 0.46258735373572507, 0.4647326765775166, 0.466883068000197, 0.46903814967897844, 0.4711975561624476, 0.47336093421911346, 0.47552794217989586, 0.4776982492776911, 0.47987153498503504, 0.48204748835075745, 0.48422580733641835, 0.4864061981532115, 0.4885883745999271, 0.490772057402481, 0.49295697355544127, 0.49514285566590915, 0.4973294413000507, 0.49951647233252094, 0.5017036942989722, 0.5038908557517964, 0.5060777076192187, 0.5082640025678294, 0.5104494943686211, 0.5126339372665795, 0.5148170853538728, 0.5169986919466755, 0.5191785089656668, 0.5213562863202557, 0.5235317712965949, 0.5257047079494671, 0.527874836498153, 0.5300418927264231, 0.5322056073868273, 0.534365705609504, 0.5365219063157741, 0.5386739216368391, 0.5408214563379607, 0.5429642072485643, 0.5451018626987731, 0.5472341019629593, 0.5493605947109717, 0.5514810004677876, 0.5535949680824224, 0.555702135207024, 0.55780212778718, 0.5598945595645602, 0.5619790315931331, 0.5640551317702929, 0.5661224343843564, 0.5681804996799972, 0.5702288734433062, 0.5722670866082821, 0.5742946548866817, 0.5763110784232731, 0.5783158414786559, 0.5803084121419333, 0.5822882420756282, 0.5842547662953518, 0.5862074029868304, 0.5881455533630028, 0.5900686015639779, 0.59197591460273, 0.5938668423594698, 0.5957407176276834, 0.5975968562148654, 0.5994345571009929, 0.6012531026577824, 0.6030517589317453, 0.6048297759940091, 0.6065863883597928, 0.6083208154803187, 0.6100322623097999, 0.6117199199499767, 0.6133829663744595, 0.6150205672348915, 0.6166318767506629, 0.6182160386835737, 0.6197721873984833, 0.6212994490105698, 0.6227969426193724, 0.6242637816292991, 0.6256990751557466, 0.6271019295154102, 0.6284714497987531, 0.629806741521965, 0.6311069123550731, 0.6323710739221727, 0.6335983436690393, 0.6347878467926552, 0.635938718226465, 0.6370501046744436, 0.6381211666863523, 0.6391510807658705, 0.6401390415026237, 0.641084263718521, 0.6419859846182362, 0.6428434659331679, 0.6436559960477771, 0.644422892096844, 0.6451435020219227, 0.6458172065751093, 0.6464434212581714, 0.6470215981851437, 0.6475512278566568, 0.6480318408345541, 0.6484630093057576, 0.6488443485248662, 0.6491755181256172, 0.6494562232920958, 0.6496862157814394, 0.6498652947907444, 0.6499933076619346, 0.6500701504194736, 0.6500957681369929, 0.6500701551301478, 0.6499933549742848, 0.6498654603467914, 0.6496866126952962, 0.6494570017341594, 0.6491768647729451, 0.6488464858817592, 0.6484661948994868, 0.648036366292017, 0.6475574178685306, 0.6470298093648029, 0.6464540409032551, 0.6458306513401494, 0.645160216510875, 0.644443347384699, 0.6436806881406637, 0.6428729141765046, 0.6420207300625299, 0.6411248674523669, 0.6401860829623294, 0.6392051560309158, 0.6381828867696057, 0.637120093815706, 0.6360176121974962, 0.6348762912213727, 0.6336969923900719, 0.6324805873604087, 0.6312279559482691, 0.6299399841878979, 0.6286175624517897, 0.6272615836367715, 0.6258729414211343, 0.6244525285969619, 0.6230012354811052, 0.6215199484075794, 0.6200095483035104, 0.6184709093501514, 0.6169048977299019, 0.6153123704597308, 0.6136941743108992, 0.6120511448144211, 0.6103841053512844, 0.6086938663260776, 0.606981224422337, 0.6052469619376332, 0.6034918461961637, 0.6017166290364067, 0.5999220463712056, 0.5981088178175155, 0.5962776463929257, 0.5944292182759948, 0.5925642026273733, 0.5906832514686676, 0.588786999615985, 0.5868760646651189, 0.5849510470253643, 0.5830125299990047, 0.5810610799035724, 0.5790972462340647, 0.5771215618623816, 0.575134543271349, 0.5731366908207939, 0.5711284890432449, 0.5691104069669498, 0.5670828984640125, 0.5650464026215735, 0.5630013441340801, 0.5609481337148062, 0.558887168524906, 0.5568188326184048, 0.5547434974016372, 0.5526615221057699, 0.5505732542711452, 0.5484790302422932, 0.5463791756725654, 0.5442740060374397, 0.54216382715564, 0.540048935717311, 0.5379296198185676, 0.5358061595018246, 0.5336788273013889, 0.5315478887938657, 0.5294136031530006, 0.5272762237086407, 0.5251359985095556, 0.52299317088991, 0.5208479800392302, 0.5187006615757469, 0.5165514481230374, 0.5144005698899191, 0.5122482552535775, 0.5100947313459344, 0.5079402246432767, 0.5057849615591837, 0.5036291690407941, 0.501473075168459, 0.49931690975882215, 0.4971609049713636, 0.49500529591842324, 0.49285032127870815, 0.4906962239142574, 0.48854325149080674, 0.4863916571014624, 0.48424169989354443, 0.48209364569841173, 0.47994776766402664, 0.4778043468899478, 0.4756636730643757, 0.47352604510279056, 0.4713917717876441, 0.46926117240846493, 0.46713457740164815, 0.4650123289890781, 0.462894781814628, 0.46078230357744926, 0.4586752756608324, 0.45657409375528196, 0.4544791684742986, 0.45239092596120556, 0.450309808485194, 0.44823627502459124, 0.4461708018351778, 0.44411388300119886, 0.4420660309665252, 0.4400277770432289, 0.43799967189464056, 0.43598228598976135, 0.4339762100257027, 0.4319820553146294, 0.43000045413149085, 0.4280320600186345, 0.42607754804321446, 0.42413761500313973, 0.42221297957714404, 0.42030438241442347, 0.4184125861591586, 0.41653837540514327, 0.4146825565756673, 0.4128459577237567, 0.41102942824787053, 0.4092338385181815, 0.4074600794086465, 0.4057090617301918, 0.4039817155605179, 0.40227898946625484, 0.40060184961349715, 0.3989512787630982, 0.39732827514753216, 0.3957338512266217, 0.3941690323200005, 0.3926348551148167, 0.3911323660478996, 0.38966261956240006, 0.3882266762397772, 0.38682560080893097, 0.38546046003527895, 0.3841323204936236, 0.3828422462297681, 0.38159129631698124, 0.38038052231459446, 0.3792109656372132, 0.378083654844231, 0.3769996028605298, 0.375959804140426, 0.37496523178804514, 0.3740168346483796, 0.37311553438427136, 0.3722622225554484, 0.3714577577165177, 0.37070296255145135, 0.36999862106258474, 0.36934547583245997, 0.3687442253769783, 0.36819552160826174, 0.36769996742536054, 0.36725811445046547, 0.3668704609276041, 0.3665374497999034, 0.3662594669804066, 0.3660368398301406, 0.3658698358556544, 0.3657586616366159, 0.36570346199226716, 0.3657043193936322, 0.36576125362637185, 0.36587422170710554, 0.3660431180539085, 0.3662677749095711, 0.3665479630141053, 0.3668833925209296, 0.3672737141491907, 0.3677185205628126, 0.36837825124768303, 0.3689466009647459, 0.3695676998792406, 0.37024091155507133, 0.3709655520815864, 0.37174089256826615, 0.3725661617557617, 0.3734405487249461, 0.37436320568550324, 0.3753332508256378, 0.3763497712047374, 0.3774118256712371, 0.37851844778851945, 0.37966864875240214, 0.3808614202846134, 0.38209573748760883, 0.3833705616471223, 0.38468484296995126, 0.38603752324563523, 0.3874275384218738, 0.38885382108473815, 0.3903153028359297, 0.3918109165605322, 0.3933395985798623, 0.3949002906851484, 0.39649194204884086, 0.3981135110113754, 0.39976396674216635, 0.4014422907744953, 0.40314747841477755, 0.40487854002742957, 0.40663450219723624, 0.4084144087717044, 0.4102173217864175, 0.4120423222768532, 0.41388851098051105, 0.41575500893351136, 0.4176409579660838, 0.4195455211015587, 0.42146788286361875, 0.42340724949666103, 0.42536284910416816, 0.42733393170999295, 0.42931976924743354, 0.4313196554809129, 0.43333290586498846, 0.4353588573452997, 0.43739686810593126, 0.43944631726751265, 0.44150660454021123, 0.44357714983559776, 0.44565739284117495, 0.4477467925611724, 0.4498448268270081, 0.45195099178062875, 0.45406480133373095, 0.4561857866056816, 0.45831349534275195, 0.46044749132109736, 0.46258735373572507, 0.4647326765775166, 0.466883068000197, 0.46903814967897844, 0.4711975561624476, 0.47336093421911346, 0.47552794217989586, 0.4776982492776911, 0.47987153498503504, 0.48204748835075745, 0.48422580733641835, 0.4864061981532115, 0.4885883745999271, 0.490772057402481, 0.49295697355544127, 0.49514285566590915, 0.4973294413000507, 0.49951647233252094, 0.5017036942989722, 0.5038908557517964, 0.5060777076192187, 0.5082640025678294, 0.5104494943686211, 0.5126339372665795, 0.5148170853538728, 0.5169986919466755, 0.5191785089656668, 0.5213562863202557, 0.5235317712965949, 0.5257047079494671, 0.527874836498153, 0.5300418927264231, 0.5322056073868273, 0.534365705609504, 0.5365219063157741, 0.5386739216368391, 0.5408214563379607, 0.5429642072485643, 0.5451018626987731, 0.5472341019629593, 0.5493605947109717, 0.5514810004677876, 0.5535949680824224, 0.555702135207024, 0.55780212778718, 0.5598945595645602, 0.5619790315931331, 0.5640551317702929, 0.5661224343843564, 0.5681804996799972, 0.5702288734433062, 0.5722670866082821, 0.5742946548866817, 0.5763110784232731, 0.5783158414786559, 0.5803084121419333, 0.5822882420756282, 0.5842547662953518, 0.5862074029868304, 0.5881455533630028, 0.5900686015639779, 0.59197591460273, 0.5938668423594698, 0.5957407176276834, 0.5975968562148654, 0.5994345571009929, 0.6012531026577824, 0.6030517589317453, 0.6048297759940091, 0.6065863883597928, 0.6083208154803187, 0.6100322623097999, 0.6117199199499767, 0.6133829663744595, 0.6150205672348915, 0.6166318767506629, 0.6182160386835737, 0.6197721873984833, 0.6212994490105698, 0.6227969426193724, 0.6242637816292991, 0.6256990751557466, 0.6271019295154102, 0.6284714497987531, 0.629806741521965, 0.6311069123550731, 0.6323710739221727, 0.6335983436690393, 0.6347878467926552, 0.635938718226465, 0.6370501046744436, 0.6381211666863523, 0.6391510807658705, 0.6401390415026237, 0.641084263718521, 0.6419859846182362, 0.6428434659331679, 0.6436559960477771, 0.644422892096844, 0.6451435020219227, 0.6458172065751093, 0.6464434212581714, 0.6470215981851437, 0.6475512278566568, 0.6480318408345541, 0.6484630093057576, 0.6488443485248662, 0.6491755181256172, 0.6494562232920958, 0.6496862157814394, 0.6498652947907444, 0.6499933076619346, 0.6500701504194736, 0.6500957681369929, 0.6500701551301478, 0.6499933549742848, 0.6498654603467914, 0.6496866126952962, 0.6494570017341594, 0.6491768647729451, 0.6488464858817592, 0.6484661948994868, 0.648036366292017, 0.6475574178685306, 0.6470298093648029, 0.6464540409032551, 0.6458306513401494, 0.645160216510875, 0.644443347384699, 0.6436806881406637, 0.6428729141765046, 0.6420207300625299, 0.6411248674523669, 0.6401860829623294, 0.6392051560309158, 0.6381828867696057, 0.637120093815706, 0.6360176121974962, 0.6348762912213727, 0.6336969923900719, 0.6324805873604087, 0.6312279559482691, 0.6299399841878979, 0.6286175624517897, 0.6272615836367715, 0.6258729414211343, 0.6244525285969619, 0.6230012354811052, 0.6215199484075794, 0.6200095483035104, 0.6184709093501514, 0.6169048977299019, 0.6153123704597308, 0.6136941743108992, 0.6120511448144211, 0.6103841053512844, 0.6086938663260776, 0.606981224422337, 0.6052469619376332, 0.6034918461961637, 0.6017166290364067, 0.5999220463712056, 0.5981088178175155, 0.5962776463929257, 0.5944292182759948, 0.5925642026273733, 0.5906832514686676, 0.588786999615985, 0.5868760646651189, 0.5849510470253643, 0.5830125299990047, 0.5810610799035724, 0.5790972462340647, 0.5771215618623816, 0.575134543271349, 0.5731366908207939, 0.5711284890432449, 0.5691104069669498, 0.5670828984640125, 0.5650464026215735, 0.5630013441340801, 0.5609481337148062, 0.558887168524906, 0.5568188326184048, 0.5547434974016372, 0.5526615221057699, 0.5505732542711452, 0.5484790302422932, 0.5463791756725654, 0.5442740060374397, 0.54216382715564, 0.540048935717311, 0.5379296198185676, 0.5358061595018246, 0.5336788273013889, 0.5315478887938657, 0.5294136031530006, 0.5272762237086407, 0.5251359985095556, 0.52299317088991, 0.5208479800392302, 0.5187006615757469, 0.5165514481230374, 0.5144005698899191, 0.5122482552535775, 0.5100947313459344, 0.5079402246432767, 0.5057849615591837, 0.5036291690407941, 0.501473075168459, 0.49931690975882215, 0.4971609049713636, 0.49500529591842324, 0.49285032127870815, 0.4906962239142574, 0.48854325149080674, 0.4863916571014624, 0.48424169989354443, 0.48209364569841173, 0.47994776766402664, 0.4778043468899478, 0.4756636730643757, 0.47352604510279056, 0.4713917717876441, 0.46926117240846493, 0.46713457740164815, 0.4650123289890781, 0.462894781814628, 0.46078230357744926, 0.4586752756608324, 0.45657409375528196, 0.4544791684742986, 0.45239092596120556, 0.450309808485194, 0.44823627502459124, 0.4461708018351778, 0.44411388300119886, 0.4420660309665252, 0.4400277770432289, 0.43799967189464056, 0.43598228598976135, 0.4339762100257027, 0.4319820553146294, 0.43000045413149085, 0.4280320600186345, 0.42607754804321446, 0.42413761500313973, 0.42221297957714404, 0.42030438241442347, 0.4184125861591586, 0.41653837540514327, 0.4146825565756673, 0.4128459577237567, 0.41102942824787053, 0.4092338385181815, 0.4074600794086465, 0.4057090617301918, 0.4039817155605179, 0.40227898946625484, 0.40060184961349715, 0.3989512787630982, 0.39732827514753216, 0.3957338512266217, 0.3941690323200005, 0.3926348551148167, 0.3911323660478996, 0.38966261956240006, 0.3882266762397772, 0.38682560080893097, 0.38546046003527895, 0.3841323204936236, 0.3828422462297681, 0.38159129631698124, 0.38038052231459446, 0.3792109656372132, 0.378083654844231, 0.3769996028605298, 0.375959804140426, 0.37496523178804514, 0.3740168346483796, 0.37311553438427136, 0.3722622225554484, 0.3714577577165177, 0.37070296255145135, 0.36999862106258474, 0.36934547583245997, 0.3687442253769783, 0.36819552160826174, 0.36769996742536054, 0.36725811445046547, 0.3668704609276041, 0.3665374497999034, 0.3662594669804066, 0.3660368398301406, 0.3658698358556544, 0.3657586616366159, 0.36570346199226716, 0.3657043193936322, 0.36576125362637185, 0.36587422170710554, 0.3660431180539085, 0.3662677749095711, 0.3665479630141053, 0.3668833925209296, 0.3672737141491907, 0.3677185205628126, 8.399999812245369, 7.3099998366087675, 3.689999917522073, 4.449999900534749, 5.069999886676669, 7.209999838843942, 7.379999835044146, 7.929999822750688, 6.849999846890569, 9.759999781847, 10.169999772682786, 4.619999896734953, 6.289999859407544, 7.769999826326966, 5.639999873936176, 6.6599998511374, 6.5199998542666435, 11.699999738484621, 7.109999841079116, 8.219999816268682, 8.469999810680747, 9.779999781399965, 5.979999866336584, 3.6999999172985554, 2.729999938979745, 3.4999999217689037, 3.9399999119341373, 6.3299998585134745, 4.0799999088048935, 2.6399999409914017, 3.399999924004078, 4.6299998965114355, 4.819999892264605, 4.109999908134341, 2.8799999356269836, 3.109999930486083, 5.289999881759286, 6.779999848455191, 8.299999814480543, 7.35999983549118, 7.229999838396907, 5.549999875947833, 9.849999779835343, 6.469999855384231, 10.089999774470925, 6.789999848231673, 6.159999862313271, 5.5399998761713505, 5.039999887347221, 6.919999845325947, 8.59999980777502, 9.969999777153134, 9.189999794587493, 9.659999784082174, 8.099999818950891, 8.709999805316329, 9.729999782517552, 7.759999826550484, 7.919999822974205, 11.089999752119184, 10.789999758824706, 11.339999746531248, 10.639999762177467, 10.909999756142497, 11.069999752566218, 11.709999738261104, 10.799999758601189, 10.37999976798892, 8.499999810010195, 9.079999797046185, 10.29999976977706, 11.319999746978283, 11.959999732673168, 11.479999743402004, 12.619999717921019, 11.819999735802412, 11.109999751672149, 5.079999886453152, 6.569999853149056, 5.76999987103045, 5.979999866336584, 6.599999852478504, 5.8499998692423105, 8.259999815374613, 8.449999811127782, 8.229999816045165, 7.889999823644757, 7.31999983638525, 8.389999812468886, 10.29999976977706, 12.319999724626541, 11.609999740496278, 11.079999752342701, 10.529999764636159, 11.069999752566218, 12.319999724626541, 13.079999707639217, 13.499999698251486, 12.619999717921019, 14.739999670535326, 15.83999964594841, 16.449999632313848, 16.359999634325504, 16.92999962158501, 16.589999629184604, 15.959999643266201, 16.83999962359667, 15.549999652430415, 15.399999655783176, 16.119999639689922, 17.369999611750245, 18.74999958090484, 19.459999565035105, 18.81999957934022, 17.669999605044723, 16.549999630078673, 17.38999961130321, 17.799999602138996, 17.179999615997076, 17.099999617785215, 14.389999678358436, 14.359999679028988, 13.349999701604247, 15.199999660253525, 15.439999654889107, 17.49999960884452, 19.379999566823244, 22.329999500885606, 20.51999954134226, 19.719999559223652, 20.439999543130398, 21.44999952055514, 20.649999538436532, 17.61999960616231, 16.009999642148614, 17.999999597668648, 15.44999965466559, 17.88999960012734, 19.469999564811587, 21.45999952033162, 23.15999948233366, 24.329999456182122, 23.949999464675784, 24.419999454170465, 22.49999949708581, 20.859999533742666, 16.559999629855156, 14.619999673217535, 17.359999611973763, 16.409999633207917, 15.319999657571316, 14.699999671429396, 19.229999570176005, 18.059999596327543, 21.639999516308308, 18.89999957755208, 19.099999573081732, 20.579999540001154, 22.489999497309327, 23.759999468922615, 23.26999947987497, 22.14999950490892, 22.41999949887395, 23.259999480098486, 22.639999493956566, 21.549999518319964, 21.83999951183796, 22.199999503791332, 24.74999944679439, 26.739999402314425, 25.809999423101544, 24.15999945998192, 23.479999475181103, 23.229999480769038, 25.13999943807721, 24.449999453499913, 21.539999518543482, 20.48999954201281, 22.03999950736761, 23.379999477416277, 25.44999943114817, 24.769999446347356, 23.959999464452267, 23.85999946668744, 21.869999511167407, 23.139999482780695, 24.31999945640564, 25.659999426454306, 26.319999411702156, 23.27999947965145, 20.539999540895224, 22.319999501109123, 23.519999474287033, 25.079999439418316, 27.389999387785792, 28.4199993647635, 28.61999936029315, 29.42999934218824, 30.199999324977398, 30.31999932229519, 28.609999360516667, 27.209999391809106, 26.56999940611422, 26.629999404773116, 26.32999941147864, 26.209999414160848, 28.179999370127916, 29.299999345093966, 28.92999935336411, 28.50999936275184, 24.029999462887645, 24.55999945104122, 25.12999943830073, 24.00999946333468, 24.799999445676804, 24.889999443665147, 25.86999942176044, 27.30999938957393, 23.77999946847558, 21.129999527707696, 22.559999495744705, 23.919999465346336, 25.05999943986535, 25.7199994251132, 25.78999942354858, 25.969999419525266, 27.319999389350414, 27.089999394491315, 25.01999944075942, 24.74999944679439, 20.889999533072114, 17.799999602138996, 20.709999537095428, 21.64999951608479, 22.299999501556158, 23.879999466240406, 26.6399994045496, 28.279999367892742, 28.219999369233847, 25.579999428242445, 23.38999947719276, 23.129999483004212, 21.48999951966107, 22.399999499320984, 23.099999483674765, 20.899999532848597, 18.81999957934022, 18.54999958537519, 19.809999557211995, 20.379999544471502, 20.87999953329563, 21.559999518096447, 22.30999950133264, 21.099999528378248, 20.98999953083694, 20.359999544918537, 20.929999532178044, 21.95999950915575, 21.169999526813626, 22.37999949976802, 17.949999598786235, 16.45999963209033, 16.629999628290534, 17.249999614432454, 19.12999957241118, 18.659999582916498, 18.419999588280916, 15.889999644830823, 13.849999690428376, 14.529999675229192, 15.56999965198338, 16.779999624937773, 18.93999957665801, 19.649999560788274, 20.479999542236328, 21.579999517649412, 20.649999538436532, 19.549999563023448, 17.14999961666763, 17.129999617114663, 16.549999630078673, 15.459999654442072, 15.87999964505434, 16.239999637007713, 16.68999962694943, 16.03999964147806, 15.159999661147594, 15.119999662041664, 14.709999671205878, 13.909999689087272, 13.029999708756804, 10.629999762400985, 9.229999793693423, 9.309999791905284, 12.46999972127378, 10.669999761506915, 11.5399997420609, 13.329999702051282, 15.279999658465385, 13.969999687746167, 14.01999968662858, 12.339999724179506, 14.319999679923058, 12.539999719709158, 11.529999742284417, 12.899999711662531, 13.269999703392386, 12.319999724626541, 13.149999706074595, 11.34999974630773, 11.999999731779099, 12.639999717473984, 10.02999977581203, 12.109999729320407, 12.949999710544944, 8.639999806880951, 8.74999980442226, 8.409999812021852, 8.01999982073903, 5.76999987103045, 5.5399998761713505, 6.199999861419201, 6.339999858289957, 6.439999856054783, 8.78999980352819, 10.33999976888299, 11.329999746754766, 12.229999726638198, 11.989999732002616, 10.749999759718776, 10.499999765306711, 9.419999789446592, 7.099999841302633, 4.0799999088048935, 6.749999849125743, 8.629999807104468, 8.2099998164922, 6.049999864771962, 5.599999874830246, 4.809999892488122, 7.129999840632081, 4.3199999034404755, 2.0899999532848597, 2.2099999506026506, 4.769999893382192, 5.409999879077077, 3.399999924004078, 1.339999970048666, 2.109999952837825, 1.459999967366457, 0.009999999776482582, 1.1599999740719795, 2.2399999499320984, 2.9999999329447746, 1.6299999635666609, 3.6299999188631773, 5.7799998708069324, 3.159999929368496, 3.829999914392829, 3.0499999318271875, 0.8899999801069498, 0.8299999814480543, -0.47999998927116394, 2.5299999434500933, 1.5699999649077654, 2.0699999537318945, 0.9299999792128801, 1.7599999606609344, 3.0299999322742224, 4.25999990478158, 4.279999904334545, 5.719999872148037, 5.1099998857825994, 5.989999866113067, 5.389999879524112, 6.73999984934926, 7.019999843090773, 7.0699998419731855, 6.799999848008156, 6.3999998569488525, 8.029999820515513, 7.039999842643738, 5.629999874159694, 3.5999999195337296, 4.379999902099371, 7.31999983638525, 5.799999870359898, 3.9799999110400677, 4.859999891370535, 6.34999985806644, 8.55999980866909, 10.45999976620078, 6.829999847337604, 5.1799998842179775, 7.079999841749668, 4.959999889135361, 6.339999858289957, 6.299999859184027, 6.069999864324927, 8.449999811127782, 6.859999846667051, 8.309999814257026, 5.569999875500798, 4.669999895617366, 4.91999989002943, 4.619999896734953, 3.799999915063381, 4.379999902099371, 4.669999895617366, 4.539999898523092, 3.0999999307096004, 0.3799999915063381, 1.409999968484044, 4.649999896064401, 5.619999874383211, 6.259999860078096, 5.7799998708069324, 6.179999861866236, 7.8599998243153095, 6.149999862536788, 8.01999982073903, 8.86999980174005, 10.099999774247408, 8.849999802187085, 11.639999739825726, 15.339999657124281, 12.889999711886048, 10.989999754354358, 6.769999848678708, 5.759999871253967, 5.699999872595072, 7.439999833703041, 7.809999825432897, 9.079999797046185, 10.99999975413084, 10.479999765753746, 13.569999696686864, 10.68999976105988, 10.519999764859676, 11.529999742284417, 11.92999973334372, 11.699999738484621, 9.309999791905284, 7.689999828115106, 6.679999850690365, 8.569999808445573, 5.1799998842179775, 6.369999857619405, 6.749999849125743, 6.319999858736992, 9.209999794140458, 11.179999750107527, 11.059999752789736, 11.469999743625522, 12.46999972127378, 13.339999701827765, 14.229999681934714, 10.64999976195395, 10.06999977491796, 10.06999977491796, 9.83999978005886, 14.189999682828784, 9.13999979570508, 10.02999977581203, 10.489999765530229, 13.429999699816108, 12.349999723955989, 11.76999973692, 10.579999763518572, 10.209999771788716, 11.689999738708138, 11.65999973937869, 11.489999743178487, 13.069999707862735, 13.459999699145555, 12.19999972730875, 12.73999971523881, 14.779999669641256, 15.079999662935734, 15.699999649077654, 13.599999696016312, 14.539999675005674, 14.999999664723873, 12.50999972037971, 13.829999690875411, 15.089999662712216, 15.279999658465385, 16.57999962940812, 17.18999961577356, 15.269999658688903, 14.819999668747187, 16.83999962359667, 17.519999608397484, 17.53999960795045, 17.34999961219728, 16.899999622255564, 15.999999642372131, 17.049999618902802, 17.949999598786235, 18.27999959141016, 17.11999961733818, 16.759999625384808, 16.91999962180853, 16.699999626725912, 15.60999965108931, 17.85999960079789, 17.999999597668648, 18.04999959655106, 17.42999961040914, 18.31999959051609, 20.629999538883567, 22.159999504685402, 22.65999949350953, 21.40999952144921, 18.73999958112836, 19.659999560564756, 20.6099995393306, 20.119999550282955, 19.849999556317925, 18.839999578893185, 18.369999589398503, 19.069999573752284, 19.86999955587089, 20.05999955162406, 20.419999543577433, 21.679999515414238, 22.37999949976802, 20.439999543130398, 20.32999954558909, 14.959999665617943, 14.659999672323465, 16.119999639689922, 19.179999571293592, 20.959999531507492, 22.33999950066209, 23.949999464675784, 25.769999423995614, 26.819999400526285, 27.10999939404428, 25.839999422430992, 26.829999400302768, 26.249999413266778, 26.869999399408698, 26.09999941661954, 26.619999404996634, 26.149999415501952, 26.06999941729009, 26.129999415948987, 20.709999537095428, 24.879999443888664, 24.729999447241426, 25.939999420195818, 24.50999945215881, 20.05999955162406, 22.829999489709735, 24.459999453276396, 25.579999428242445, 24.809999445453286, 25.40999943204224, 21.429999521002173, 21.64999951608479, 23.189999481663108, 22.609999494627118, 21.949999509379268, 23.149999482557178, 23.69999947026372, 23.339999478310347, 22.009999508038163, 21.02999952994287, 22.159999504685402, 23.149999482557178, 25.299999434500933, 24.47999945282936, 25.649999426677823, 26.079999417066574, 27.099999394267797, 25.549999428912997, 26.829999400302768, 25.119999438524246, 26.399999409914017, 26.71999940276146, 27.009999396279454, 26.94999939762056, 25.429999431595206, 26.239999413490295, 24.119999460875988, 23.759999468922615, 24.719999447464943, 24.499999452382326, 26.359999410808086, 26.199999414384365, 25.13999943807721, 21.329999523237348, 22.49999949708581, 22.73999949172139, 24.00999946333468, 24.879999443888664, 24.70999944768846, 25.429999431595206, 23.96999946422875, 22.219999503344297, 21.549999518319964, 22.869999488815665, 23.639999471604824, 24.74999944679439, 24.909999443218112, 25.469999430701137, 24.999999441206455, 24.04999946244061, 24.029999462887645, 24.659999448806047, 25.349999433383346, 24.8599994443357, 26.98999939672649, 25.539999429136515, 22.509999496862292, 22.789999490603805, 24.639999449253082, 25.59999942779541, 24.379999455064535, 20.40999954380095, 16.57999962940812, 16.329999634996057, 16.92999962158501, 16.6499996278435, 17.949999598786235, 17.919999599456787, 17.18999961577356, 14.769999669864774, 15.909999644383788, 14.729999670758843, 14.539999675005674, 15.409999655559659, 15.739999648183584, 15.48999965377152, 15.239999659359455, 14.71999967098236, 13.47999969869852, 16.72999962605536, 17.7399996034801, 18.15999959409237, 13.079999707639217, 12.439999721944332, 14.319999679923058, 16.22999963723123, 17.729999603703618, 17.369999611750245, 17.479999609291553, 17.519999608397484, 17.369999611750245, 17.139999616891146, 17.949999598786235, 18.019999597221613, 17.589999606832862, 18.289999591186643, 14.649999672546983, 15.379999656230211, 14.009999686852098, 16.139999639242887, 16.57999962940812, 17.07999961823225, 16.02999964170158, 17.07999961823225, 14.549999674782157, 12.439999721944332, 14.299999680370092, 15.83999964594841, 13.419999700039625, 10.719999760389328, 11.639999739825726, 13.719999693334103, 14.399999678134918, 13.889999689534307, 15.91999964416027, 13.539999697357416, 13.209999704733491, 12.399999722838402, 12.149999728426337, 11.459999743849039, 11.699999738484621, 11.5399997420609, 11.119999751448631, 12.209999727085233, 10.95999975502491, 10.209999771788716, 10.719999760389328, 7.599999830126762, 8.339999813586473, 7.489999832585454, 8.86999980174005, 8.429999811574817, 5.099999886006117, 2.0199999548494816, 3.6999999172985554, 5.069999886676669, 3.519999921321869, 2.5499999430030584, 4.999999888241291, 6.189999861642718, 5.439999878406525, 3.8899999130517244, 4.56999989785254, 3.1999999284744263, 3.4999999217689037, 4.499999899417162, 2.539999943226576, 3.0499999318271875, 1.3499999698251486, 2.2099999506026506, 3.209999928250909, 4.979999888688326, 5.529999876394868, 6.679999850690365, 7.699999827891588, 6.409999856725335, 6.149999862536788, 5.999999865889549, 6.4299998562783, 5.6099998746067286, 5.099999886006117, 2.5899999421089888, 2.109999952837825, 0.3899999912828207, 2.779999937862158, 2.079999953508377, 0.5299999881535769, -0.6999999843537807, 1.5199999660253525, 1.4199999682605267, -1.3999999687075615, 0.9899999778717756, -1.099999975413084, 0.23999999463558197, -2.7199999392032623, -3.9399999119341373, -0.9899999778717756, 0.3399999924004078, 1.289999971166253, -1.3999999687075615, -1.6899999622255564, -0.2699999939650297, -0.23999999463558197, -0.9199999794363976, 1.649999963119626, 3.0699999313801527, 1.7399999611079693, -0.6799999848008156, 1.6199999637901783, 1.9499999564141035, 2.9999999329447746, 4.849999891594052, 2.9099999349564314, 0.8399999812245369, 1.2399999722838402, 4.369999902322888, 3.6299999188631773, 4.449999900534749, 5.14999988488853, 3.94999991171062, 3.6699999179691076, 1.6399999633431435, 1.4699999671429396, 1.7299999613314867, 3.829999914392829, 5.319999881088734, 6.189999861642718, 8.629999807104468, 7.029999842867255, 7.729999827221036, 7.199999839067459, 5.039999887347221, 7.059999842196703, 4.249999905005097, 3.539999920874834, 2.299999948590994, 2.8299999367445707, 2.6699999403208494, 4.489999899640679, 3.5599999204277992, 1.1399999745190144, 1.7899999599903822, 5.879999868571758, 4.249999905005097, 3.0999999307096004, 3.609999919310212, 4.829999892041087, 4.429999900981784, 6.059999864548445, 7.0699998419731855, 6.909999845549464, 8.649999806657434, 7.929999822750688, 6.4499998558312654, 7.809999825432897, 7.259999837726355, 9.209999794140458, 8.509999809786677, 8.55999980866909, 6.979999843984842, 8.639999806880951, 7.389999834820628, 9.359999790787697, 8.729999804869294, 9.779999781399965, 11.059999752789736, 9.779999781399965, 11.719999738037586, 10.849999757483602, 6.939999844878912, 4.639999896287918, 6.34999985806644, 10.789999758824706, 11.099999751895666, 7.8599998243153095, 9.40999978967011, 9.649999784305692, 10.809999758377671, 10.099999774247408, 12.649999717250466, 11.789999736472964, 11.599999740719795, 11.699999738484621, 12.949999710544944, 12.089999729767442, 14.349999679252505, 15.17999966070056, 15.209999660030007, 14.269999681040645, 14.709999671205878, 13.769999692216516, 15.099999662488699, 15.089999662712216, 16.019999641925097, 16.739999625831842, 16.33999963477254, 12.249999726191163, 13.159999705851078, 12.81999971345067, 11.899999734014273, 10.749999759718776, 14.879999667406082, 16.83999962359667, 14.849999668076634, 12.889999711886048, 12.789999714121222, 11.819999735802412, 13.139999706298113, 12.629999717697501, 12.109999729320407, 14.039999686181545, 13.099999707192183, 17.23999961465597, 15.91999964416027, 16.249999636784196, 14.71999967098236, 14.979999665170908, 16.939999621361494, 17.77999960258603, 18.299999590963125, 18.659999582916498, 18.97999957576394, 19.139999572187662, 20.339999545365572, 19.31999956816435, 17.879999600350857, 18.96999957598746, 20.899999532848597, 21.929999509826303, 20.899999532848597, 21.7599995136261, 23.23999948054552, 22.569999495521188, 23.81999946758151, 25.13999943807721, 26.71999940276146, 25.59999942779541, 22.64999949373305, 19.529999563470483, 20.859999533742666, 17.03999961912632, 17.329999612644315, 17.899999599903822, 20.859999533742666, 22.519999496638775, 22.33999950066209, 20.959999531507492, 22.529999496415257, 22.299999501556158, 21.309999523684382, 20.29999954625964, 21.2999995239079, 22.249999502673745, 22.65999949350953, 23.839999467134476, 25.01999944075942, 25.969999419525266, 26.039999417960644, 23.92999946512282, 23.979999464005232, 25.929999420419335, 22.199999503791332, 20.56999954022467, 20.439999543130398, 21.48999951966107, 21.469999520108104, 23.259999480098486, 22.879999488592148, 22.839999489486217, 23.979999464005232, 24.78999944590032, 25.299999434500933, 25.70999942533672, 25.219999436289072, 26.189999414607882, 25.97999941930175, 25.379999432712793, 25.189999436959624, 23.769999468699098, 24.099999461323023, 22.33999950066209, 21.439999520778656, 21.319999523460865, 22.359999500215054, 24.179999459534883, 26.48999940790236, 26.039999417960644, 27.099999394267797, 28.359999366104603, 21.79999951273203, 22.03999950736761, 21.99999950826168, 24.189999459311366, 25.569999428465962, 25.899999421089888, 26.749999402090907, 25.839999422430992, 24.54999945126474, 25.13999943807721, 26.169999415054917, 26.239999413490295, 27.319999389350414, 27.179999392479658, 26.579999405890703, 26.149999415501952, 24.15999945998192, 23.959999464452267, 24.679999448359013, 25.739999424666166, 25.959999419748783, 24.949999442324042, 26.469999408349395, 25.509999429807067, 25.659999426454306, 26.37999941036105, 26.09999941661954, 25.119999438524246, 26.60999940522015, 27.33999938890338, 28.169999370351434, 28.489999363198876, 28.799999356269836, 28.909999353811145, 28.57999936118722, 27.60999938286841, 26.29999941214919, 25.32999943383038, 25.28999943472445, 26.25999941304326, 26.929999398067594, 27.779999379068613, 27.139999393373728, 22.65999949350953, 22.88999948836863, 20.939999531954527, 25.809999423101544, 26.389999410137534, 26.699999403208494, 24.289999457076192, 20.24999954737723, 19.66999956034124, 19.239999569952488, 20.769999535754323, 21.48999951966107, 22.719999492168427, 22.009999508038163, 22.14999950490892, 17.649999605491757, 18.07999959588051, 17.509999608621, 21.019999530166388, 20.069999551400542, 20.979999531060457, 20.739999536424875, 20.379999544471502, 21.659999515861273, 21.509999519214034, 21.049999529495835, 21.119999527931213, 20.75999953597784, 20.28999954648316, 20.149999549612403, 20.79999953508377, 20.389999544247985, 20.29999954625964, 19.24999956972897, 19.20999957062304, 17.77999960258603, 18.289999591186643, 19.62999956123531, 20.469999542459846, 20.59999953955412, 18.69999958202243, 18.559999585151672, 17.689999604597688, 17.559999607503414, 14.269999681040645, 10.709999760612845, 8.889999801293015, 8.2099998164922, 9.049999797716737, 9.579999785870314, 8.74999980442226, 7.209999838843942, 9.569999786093831, 11.199999749660492, 11.219999749213457, 13.699999693781137, 13.339999701827765, 13.509999698027968, 13.119999706745148, 11.509999742731452, 12.629999717697501, 11.249999748542905, 11.109999751672149, 9.09999979659915, 8.59999980777502, 10.549999764189124, 8.369999812915921, 8.799999803304672, 8.979999799281359, 7.749999826774001, 8.759999804198742, 9.199999794363976, 9.429999789223075, 8.059999819844961, 7.799999825656414, 8.4399998113513, 9.83999978005886, 10.589999763295054, 11.61999974027276, 12.149999728426337, 11.779999736696482, 11.909999733790755, 11.759999737143517, 10.72999976016581, 10.06999977491796, 10.099999774247408, 9.159999795258045, 8.769999803975224, 8.379999812692404, 10.319999769330025, 9.9899997767061, 8.509999809786677, 10.389999767765403, 8.59999980777502, 6.779999848455191, 4.29999990388751, 4.209999905899167, 7.209999838843942, 4.729999894276261, 6.4299998562783, 8.839999802410603, 6.669999850913882, 4.9899998884648085, 4.339999902993441, 4.2699999045580626, 4.479999899864197, 2.659999940544367, 1.029999976977706, 0.009999999776482582, 0.2199999950826168, -0.789999982342124, -2.229999950155616, -5.989999866113067, -6.159999862313271, -1.7799999602138996, 3.05999993160367, 4.469999900087714, 5.549999875947833, 2.659999940544367, 4.619999896734953, 1.5599999651312828, 2.7599999383091927, 3.9099999126046896, 3.63999991863966, 5.439999878406525, 5.639999873936176, 0.8299999814480543, -0.25999999418854713, 1.3199999704957008, 3.4999999217689037, 2.6699999403208494, 2.729999938979745, 3.7499999161809683, 4.139999907463789, 1.9099999573081732, 2.74999993853271, 2.8799999356269836, 2.9099999349564314, 4.729999894276261, 2.0399999544024467, 2.7099999394267797, 1.6599999628961086, -0.3999999910593033, -0.9599999785423279, -0.2199999950826168, 0.3999999910593033, 1.4299999680370092, 0.04999999888241291, 1.3199999704957008, 1.5499999653548002, 1.7999999597668648, 0.8899999801069498, -0.5199999883770943, 2.4299999456852674, 1.9299999568611383, -1.0599999763071537, 0.7299999836832285, 2.0899999532848597, 2.919999934732914, 2.419999945908785, 3.589999919757247, 4.239999905228615, 0.06999999843537807, 1.1599999740719795, 3.109999930486083, 2.779999937862158, 3.299999926239252, 2.559999942779541, 2.7599999383091927, 1.4699999671429396, 3.5499999206513166, 4.549999898299575, 6.539999853819609, 6.289999859407544, 8.769999803975224, 4.769999893382192, 5.739999871701002, 6.869999846443534, 7.659999828785658, 8.2099998164922, 10.139999773353338, 8.189999816939235, 7.799999825656414, 8.819999802857637, 9.659999784082174, 5.689999872818589, 6.179999861866236, 5.45999987795949, 2.4499999452382326, 3.36999992467463, 1.9099999573081732, 0.8899999801069498, -0.04999999888241291, 2.3599999472498894, 1.6299999635666609, 4.0799999088048935, 5.799999870359898, 7.04999984242022, 8.379999812692404, 7.509999832138419, 8.32999981380999, 8.369999812915921, 9.759999781847, 9.899999778717756, 10.64999976195395, 12.179999727755785, 12.339999724179506, 12.15999972820282, 12.50999972037971, 10.659999761730433, 12.289999725297093, 10.739999759942293, 10.839999757707119, 11.779999736696482, 10.309999769553542, 8.529999809339643, 8.4399998113513, 10.33999976888299, 12.249999726191163, 10.709999760612845, 11.459999743849039, 12.369999723508954, 13.609999695792794, 14.969999665394425, 10.939999755471945, 8.799999803304672, 10.06999977491796, 10.64999976195395, 11.839999735355377, 11.739999737590551, 11.829999735578895, 12.259999725967646, 13.309999702498317, 15.089999662712216, 15.699999649077654, 14.539999675005674, 13.769999692216516, 14.899999666959047, 16.329999634996057, 18.809999579563737, 17.989999597892165, 17.689999604597688, 18.77999958023429, 19.099999573081732, 17.679999604821205, 17.089999618008733, 17.289999613538384, 15.25999965891242, 15.359999656677246, 12.889999711886048, 12.529999719932675, 13.969999687746167, 14.459999676793814, 14.889999667182565, 15.209999660030007, 16.249999636784196, 15.269999658688903, 15.729999648407102, 14.229999681934714, 17.26999961398542, 17.219999615103006, 16.56999962963164, 16.599999628961086, 16.899999622255564, 17.77999960258603, 19.859999556094408, 20.509999541565776, 21.579999517649412, 21.68999951519072, 20.769999535754323, 18.31999959051609, 18.85999957844615, 20.419999543577433, 20.439999543130398, 22.099999506026506, 19.149999571964145, 21.579999517649412, 19.959999553859234, 21.17999952659011, 22.479999497532845, 22.939999487251043, 22.57999949529767, 23.289999479427934, 23.50999947451055, 24.55999945104122, 24.54999945126474, 25.379999432712793, 24.35999945551157, 22.41999949887395, 21.45999952033162, 21.059999529272318, 19.549999563023448, 19.859999556094408, 19.879999555647373, 15.319999657571316, 18.77999958023429, 19.819999556988478, 19.739999558776617, 21.319999523460865, 22.749999491497874, 23.439999476075172, 25.119999438524246, 25.4899994302541, 25.619999427348375, 26.1799994148314, 26.32999941147864, 26.559999406337738, 27.599999383091927, 26.589999405667186, 26.6399994045496, 26.479999408125877, 25.039999440312386, 25.40999943204224, 25.20999943651259, 27.329999389126897, 28.059999372810125, 27.91999937593937, 27.719999380409718, 27.76999937929213, 27.599999383091927, 27.929999375715852, 28.80999935604632, 25.839999422430992, 25.01999944075942, 25.119999438524246, 26.579999405890703, 27.709999380633235, 27.239999391138554, 25.569999428465962, 23.19999948143959, 22.909999487921596, 22.73999949172139, 22.859999489039183, 22.65999949350953, 20.36999954469502, 21.169999526813626, 23.069999484345317, 24.949999442324042, 25.119999438524246, 24.23999945819378, 19.809999557211995, 21.699999514967203, 21.40999952144921, 22.909999487921596, 23.3099994789809, 23.999999463558197, 24.729999447241426, 24.349999455735087, 21.21999952569604, 19.01999957486987, 21.819999512284994, 19.809999557211995, 20.36999954469502, 21.72999951429665, 22.76999949105084, 24.349999455735087, 25.199999436736107, 26.279999412596226, 26.83999940007925, 24.989999441429973, 25.4899994302541, 25.919999420642853, 25.0899994391948, 26.209999414160848, 22.759999491274357, 20.469999542459846, 18.929999576881528, 18.729999581351876, 19.159999571740627, 20.669999537989497, 21.229999525472522, 20.48999954201281, 20.509999541565776, 18.599999584257603, 20.309999546036124, 19.269999569281936, 19.7499995585531, 19.569999562576413, 19.419999565929174, 20.239999547600746, 19.849999556317925, 18.929999576881528, 20.849999533966184, 21.87999951094389, 20.029999552294612, 18.74999958090484, 18.54999958537519, 18.219999592751265, 19.109999572858214, 19.01999957486987, 18.299999590963125, 16.779999624937773, 16.779999624937773, 15.699999649077654, 14.799999669194221, 15.419999655336142, 15.409999655559659, 16.409999633207917, 16.019999641925097, 17.45999960973859, 16.10999963991344, 18.689999582245946, 17.749999603256583, 17.84999960102141, 15.279999658465385, 14.36999967880547, 12.989999709650874, 12.249999726191163, 12.999999709427357, 11.879999734461308, 13.969999687746167, 12.719999715685844, 11.469999743625522, 10.02999977581203, 11.169999750331044, 11.759999737143517, 12.189999727532268, 10.759999759495258, 10.479999765753746, 10.41999976709485, 10.14999977312982, 11.399999745190144, 10.469999765977263, 8.239999815821648, 7.93999982252717, 9.849999779835343, 9.739999782294035, 12.019999731332064, 13.509999698027968, 13.759999692440033, 14.029999686405063, 13.309999702498317, 13.299999702721834, 12.07999972999096, 12.329999724403024, 13.259999703615904, 9.339999791234732, 9.999999776482582, 9.469999788329005, 10.129999773576856, 10.709999760612845, 11.019999753683805, 11.709999738261104, 13.119999706745148, 12.259999725967646, 9.069999797269702, 9.819999780505896, 8.709999805316329, 9.559999786317348, 8.659999806433916, 7.879999823868275, 7.139999840408564, 4.9899998884648085, 4.589999897405505, 3.659999918192625, 3.05999993160367, 5.76999987103045, 4.429999900981784, 3.109999930486083, 1.4999999664723873, 4.599999897181988, 3.9799999110400677, 1.3099999707192183, 1.649999963119626, 4.009999910369515, 5.9699998665601015, 9.83999978005886, 5.909999867901206, 3.829999914392829, 4.099999908357859, 5.049999887123704, 1.1899999734014273, -2.109999952837825, -3.109999930486083, -3.8699999134987593, -1.5499999653548002, -2.6499999407678843, 1.2499999720603228, 2.5699999425560236, 3.4799999222159386, 5.099999886006117, 6.599999852478504, 7.079999841749668, 5.749999871477485, 2.5299999434500933, -1.0099999774247408, 1.2299999725073576, 2.9799999333918095, 3.67999991774559, 3.3799999244511127, 1.9899999555200338, 3.4799999222159386, 0.9299999792128801, 0.029999999329447746, 1.5399999655783176, 1.9199999570846558, 4.709999894723296, 5.489999877288938, 5.5399998761713505, 7.289999837055802, 5.119999885559082, 3.6999999172985554, 3.3299999255687, 5.359999880194664, 4.459999900311232, 2.989999933168292, 2.729999938979745, 2.3599999472498894, 4.25999990478158, 3.1699999291449785, 2.4999999441206455, 2.74999993853271, 1.9899999555200338, 0.8799999803304672, 1.9099999573081732, 4.179999906569719, 4.639999896287918, 3.5299999210983515, 2.0899999532848597, 4.929999889805913, 1.6599999628961086, 0.8299999814480543, 1.0799999758601189, 3.8899999130517244, 5.399999879300594, 7.149999840185046, 7.129999840632081, 6.07999986410141, 6.6399998515844345, 6.409999856725335, 6.489999854937196, 7.579999830573797, 7.419999834150076, 7.149999840185046, 7.459999833256006, 6.749999849125743, 7.079999841749668, 9.319999791681767, 7.849999824538827, 6.189999861642718, 7.199999839067459, 4.8799998909235, 5.209999883547425, 3.039999932050705, 2.659999940544367, 2.7399999387562275, 2.9299999345093966, 4.059999909251928, 6.679999850690365, 3.109999930486083, 2.149999951943755, 5.4199998788535595, 6.629999851807952, 8.399999812245369, 6.439999856054783, 3.0699999313801527, 4.049999909475446, 5.339999880641699, 7.5499998312443495, 9.959999777376652, 8.299999814480543, 10.56999976374209, 10.769999759271741, 10.809999758377671, 9.389999790117145, 11.559999741613865, 11.599999740719795, 9.869999779388309, 6.919999845325947, 8.489999810233712, 9.909999778494239, 11.519999742507935, 12.339999724179506, 11.57999974116683, 10.72999976016581, 11.249999748542905, 12.489999720826745, 11.859999734908342, 12.879999712109566, 14.939999666064978, 15.29999965801835, 15.87999964505434, 15.849999645724893, 14.339999679476023, 14.799999669194221, 17.409999610856175, 19.59999956190586, 19.799999557435513, 17.85999960079789, 15.939999643713236, 17.22999961487949, 12.69999971613288, 10.129999773576856, 10.799999758601189, 10.45999976620078, 11.859999734908342, 11.939999733120203, 12.909999711439013, 14.169999683275819, 15.129999661818147, 15.019999664276838, 14.429999677464366, 15.959999643266201, 15.17999966070056, 15.829999646171927, 15.859999645501375, 13.289999702945352, 14.319999679923058, 14.449999677017331, 15.689999649301171, 16.389999633654952, 17.289999613538384, 16.249999636784196, 13.929999688640237, 13.839999690651894, 15.619999650865793, 18.74999958090484, 16.249999636784196, 16.10999963991344, 19.299999568611383, 20.459999542683363, 20.159999549388885, 19.349999567493796, 15.75999964773655, 15.009999664500356, 16.239999637007713, 18.69999958202243, 18.719999581575394, 20.009999552741647, 20.399999544024467, 21.399999521672726, 21.91999951004982, 23.099999483674765, 23.50999947451055, 22.69999949261546, 21.68999951519072, 17.869999600574374, 18.04999959655106, 20.189999548718333, 20.21999954804778, 18.62999958358705, 19.0599995739758, 21.119999527931213, 21.509999519214034, 20.119999550282955, 18.489999586716294, 16.899999622255564, 17.559999607503414, 19.579999562352896, 19.20999957062304, 18.909999577328563, 19.959999553859234, 19.89999955520034, 20.28999954648316, 21.939999509602785, 22.919999487698078, 21.659999515861273, 22.33999950066209, 21.739999514073133, 20.349999545142055, 22.789999490603805, 24.259999457746744, 22.899999488145113, 22.839999489486217, 21.469999520108104, 22.33999950066209, 23.61999947205186, 25.569999428465962, 26.469999408349395, 24.20999945886433, 23.04999948479235, 20.819999534636736, 20.229999547824264, 22.199999503791332, 23.15999948233366, 23.81999946758151, 24.24999945797026, 24.24999945797026, 24.15999945998192, 25.859999421983957, 25.419999431818724, 27.159999392926693, 26.06999941729009, 24.47999945282936, 23.759999468922615, 22.639999493956566, 23.50999947451055, 22.839999489486217, 19.849999556317925, 20.98999953083694, 20.739999536424875, 21.099999528378248, 19.929999554529786, 19.509999563917518, 18.70999958179891, 19.609999561682343, 18.889999577775598, 20.36999954469502, 21.80999951250851, 21.779999513179064, 22.089999506250024, 23.189999481663108, 24.86999944411218, 24.309999456629157, 23.519999474287033, 24.6299994494766, 23.989999463781714, 24.55999945104122, 24.999999441206455, 21.929999509826303, 21.17999952659011, 21.389999521896243, 22.519999496638775, 23.399999476969242, 25.629999427124858, 25.699999425560236, 25.389999432489276, 26.129999415948987, 27.099999394267797, 27.83999937772751, 27.57999938353896, 28.949999352917075, 29.519999340176582, 29.229999346658587, 28.72999935783446, 28.529999362304807, 27.64999938197434, 27.25999939069152, 23.26999947987497, 24.079999461770058, 22.919999487698078, 24.1699994597584, 24.029999462887645, 25.009999440982938, 26.389999410137534, 23.919999465346336, 23.19999948143959, 22.859999489039183, 22.179999504238367, 22.759999491274357, 23.089999483898282, 24.229999458417296, 25.079999439418316, 24.889999443665147, 24.919999442994595, 24.959999442100525, 24.12999946065247, 24.12999946065247, 23.719999469816685, 20.75999953597784, 18.949999576434493, 18.289999591186643, 19.139999572187662, 21.169999526813626, 20.55999954044819, 21.02999952994287, 21.159999527037144, 21.129999527707696, 20.859999533742666, 20.689999537542462, 20.389999544247985, 20.079999551177025, 20.55999954044819, 20.94999953173101, 21.56999951787293, 21.369999522343278, 21.249999525025487, 20.389999544247985, 20.24999954737723, 14.699999671429396, 13.619999695569277, 15.21999965980649, 17.449999609962106, 18.579999584704638, 17.919999599456787, 15.369999656453729, 11.859999734908342, 10.819999758154154, 10.489999765530229, 10.589999763295054, 11.959999732673168, 13.999999687075615, 9.5299997869879, 9.109999796375632, 8.389999812468886, 8.069999819621444, 9.71999978274107, 11.979999732226133, 12.979999709874392, 12.009999731555581, 11.439999744296074, 10.719999760389328, 11.989999732002616, 11.239999748766422, 11.059999752789736, 12.499999720603228, 12.54999971948564, 14.32999967969954, 14.449999677017331, 13.74999969266355, 14.009999686852098, 13.879999689757824, 11.5399997420609, 9.209999794140458, 9.71999978274107, 7.9799998216331005, 6.419999856501818, 4.9399998895823956, 4.419999901205301, 3.6999999172985554, 3.829999914392829, 3.399999924004078, 2.6899999398738146, 3.1899999286979437, 6.299999859184027, 9.079999797046185, 8.029999820515513, 6.029999865218997, 5.589999875053763, 5.869999868795276, 5.209999883547425, 5.869999868795276, 5.219999883323908, 4.039999909698963, 6.3999998569488525, 7.659999828785658, 6.749999849125743, 9.299999792128801, 7.089999841526151, 5.359999880194664, 8.489999810233712, 4.409999901428819, 7.209999838843942, 6.799999848008156, 6.69999985024333, 4.889999890699983, 4.289999904111028, 5.029999887570739, 3.879999913275242, 6.9999998435378075, 2.389999946579337, 2.969999933615327, 0.7399999834597111, 1.2799999713897705, 1.2599999718368053, 1.939999956637621, 2.149999951943755, 4.459999900311232, 2.4699999447911978, 3.9399999119341373, 3.399999924004078, 2.0399999544024467, 3.039999932050705, 3.0799999311566353, 2.629999941214919, 2.1899999510496855, 4.369999902322888, 1.219999972730875, 3.009999932721257, 5.509999876841903, 6.069999864324927, 6.099999863654375, 5.799999870359898, 5.129999885335565, 4.309999903663993, 3.6299999188631773, 4.889999890699983, 2.509999943897128, -1.3799999691545963, -0.42999999038875103, -1.459999967366457, -1.649999963119626, -0.7299999836832285, 5.629999874159694, 3.2899999264627695, 4.2699999045580626, 4.819999892264605, 5.759999871253967, 3.999999910593033, 1.409999968484044, 3.0699999313801527, 2.969999933615327, 3.159999929368496, 1.4399999678134918, -0.7399999834597111, -2.4099999461323023, -1.7199999615550041, -5.699999872595072, -6.179999861866236, -4.639999896287918, -6.11999986320734, -5.009999888017774, -1.3599999696016312, -2.3299999479204416, -2.559999942779541, -2.2199999503791332, -5.319999881088734, -3.3299999255687, -2.659999940544367, 0.2799999937415123, 2.2599999494850636, 3.6699999179691076, 3.1399999298155308, 3.919999912381172, 4.009999910369515, 4.929999889805913, 4.949999889358878, 6.4499998558312654, 9.17999979481101, 9.609999785199761, 9.379999790340662, 7.379999835044146, 6.309999858960509, 8.679999805986881, 10.479999765753746, 11.61999974027276, 10.799999758601189, 10.349999768659472, 9.919999778270721, 8.069999819621444, 6.259999860078096, 7.0699998419731855, 9.399999789893627, 6.7599998489022255, 8.429999811574817, 11.369999745860696, 9.439999788999557, 10.589999763295054, 11.359999746084213, 11.359999746084213, 9.909999778494239, 11.479999743402004, 12.689999716356397, 9.979999776929617, 13.209999704733491, 13.099999707192183, 12.839999713003635, 13.549999697133899, 13.259999703615904, 14.24999968148768, 13.489999698475003, 14.279999680817127, 16.10999963991344, 17.679999604821205, 15.669999649748206, 12.269999725744128, 12.19999972730875, 13.189999705180526, 12.569999719038606, 13.93999968841672, 13.069999707862735, 13.239999704062939, 10.799999758601189, 6.34999985806644, 7.729999827221036, 8.679999805986881, 10.129999773576856, 10.969999754801393, 10.769999759271741, 11.159999750554562, 11.519999742507935, 12.569999719038606, 10.989999754354358, 10.059999775141478, 11.379999745637178, 11.509999742731452, 14.919999666512012, 11.96999973244965, 13.74999969266355, 12.829999713227153, 13.879999689757824, 17.059999618679285, 19.069999573752284, 17.53999960795045, 16.059999641031027, 16.45999963209033, 14.579999674111605, 16.079999640583992, 15.639999650418758, 16.329999634996057, 15.909999644383788, 15.949999643489718, 16.249999636784196, 17.49999960884452, 19.67999956011772, 22.049999507144094, 22.80999949015677, 17.059999618679285, 14.539999675005674, 14.549999674782157, 16.529999630525708, 13.879999689757824, 14.589999673888087, 14.899999666959047, 13.579999696463346, 13.519999697804451, 15.369999656453729, 20.199999548494816, 22.059999506920576, 20.509999541565776, 19.01999957486987, 18.249999592080712, 19.35999956727028, 20.44999954290688, 20.91999953240156, 21.239999525249004, 22.719999492168427, 21.059999529272318, 22.53999949619174, 20.09999955072999, 19.349999567493796, 19.239999569952488, 20.729999536648393, 19.889999555423856, 21.849999511614442, 19.569999562576413, 19.969999553635716, 18.11999959498644, 18.339999590069056, 18.58999958448112, 20.229999547824264, 22.30999950133264, 24.19999945908785, 25.579999428242445, 26.33999941125512, 26.079999417066574, 25.299999434500933, 25.219999436289072, 24.609999449923635, 24.529999451711774, 26.399999409914017, 25.359999433159828, 24.739999447017908, 25.44999943114817, 26.83999940007925, 26.979999396950006, 27.929999375715852, 27.33999938890338, 24.379999455064535, 24.609999449923635, 24.769999446347356, 24.93999944254756, 23.9399994648993, 24.699999447911978, 25.70999942533672, 25.699999425560236, 25.549999428912997, 24.82999944500625, 24.93999944254756, 25.319999434053898, 24.24999945797026, 22.759999491274357, 23.38999947719276, 24.24999945797026, 25.75999942421913, 24.77999944612384, 23.62999947182834, 21.929999509826303, 19.759999558329582, 22.749999491497874, 24.349999455735087, 24.429999453946948, 26.60999940522015, 27.349999388679862, 26.01999941840768, 25.66999942623079, 25.509999429807067, 26.469999408349395, 26.56999940611422, 25.579999428242445, 26.499999407678843, 25.779999423772097, 25.259999435395002, 25.47999943047762, 25.079999439418316, 25.199999436736107, 25.20999943651259, 22.219999503344297, 23.799999468028545, 24.259999457746744, 24.729999447241426, 25.649999426677823, 25.809999423101544, 25.939999420195818, 26.739999402314425, 27.87999937683344, 28.34999936632812, 29.149999348446727, 29.679999336600304, 28.26999936811626, 27.819999378174543, 27.30999938957393, 27.389999387785792, 21.71999951452017, 22.749999491497874, 23.88999946601689, 23.519999474287033, 20.849999533966184, 17.839999601244926, 18.459999587386847, 19.919999554753304, 20.549999540671706, 21.41999952122569, 22.489999497309327, 22.479999497532845, 22.829999489709735, 22.859999489039183, 23.0799994841218, 23.289999479427934, 22.68999949283898, 17.7399996034801, 17.38999961130321, 18.069999596104026, 19.55999956279993, 19.39999956637621, 19.55999956279993, 20.169999549165368, 17.57999960705638, 16.92999962158501, 18.149999594315886, 21.779999513179064, 21.849999511614442, 19.36999956704676, 19.929999554529786, 21.589999517425895, 18.349999589845538, 18.11999959498644, 19.719999559223652, 18.89999957755208, 18.569999584928155, 18.189999593421817, 18.11999959498644, 18.459999587386847, 18.489999586716294, 19.90999955497682, 17.559999607503414, 17.979999598115683, 16.909999622032046, 15.469999654218554, 16.899999622255564, 15.519999653100967, 15.02999966405332, 14.769999669864774, 12.879999712109566, 12.149999728426337, 14.339999679476023, 14.359999679028988, 15.25999965891242, 15.52999965287745, 16.88999962247908, 15.339999657124281, 13.719999693334103, 12.73999971523881, 11.959999732673168, 13.409999700263143, 9.999999776482582, 8.699999805539846, 5.469999877735972, 7.879999823868275, 10.779999759048223, 11.049999753013253, 10.129999773576856, 11.759999737143517, 15.899999644607306, 12.579999718815088, 10.179999772459269, 8.919999800622463, 8.4399998113513, 10.779999759048223, 12.109999729320407, 11.529999742284417, 13.509999698027968, 11.829999735578895, 8.469999810680747, 7.0699998419731855, 6.749999849125743, 7.109999841079116, 9.599999785423279, 11.199999749660492, 9.429999789223075, 9.459999788552523, 11.179999750107527, 10.479999765753746, 10.719999760389328, 10.99999975413084, 11.029999753460288, 11.479999743402004, 10.359999768435955, 8.849999802187085, 6.03999986499548, 7.00999984331429, 6.019999865442514, 3.4299999233335257, 4.639999896287918, 3.7699999157339334, 1.2299999725073576, 0.03999999910593033, 0.029999999329447746, 0.40999999083578587, 2.3099999483674765, 0.7199999839067459, -0.7299999836832285, 0.3499999921768904, 2.079999953508377, 2.6899999398738146, 3.01999993249774, 1.8599999584257603, 2.1599999517202377, 0.3899999912828207, 2.7899999376386404, -0.03999999910593033, 0.5399999879300594, 2.6899999398738146, 5.069999886676669, 6.139999862760305, 5.259999882429838, 8.069999819621444, 4.91999989002943, 4.029999909922481, 4.189999906346202, 0.0, 0.0, 0.0, 0.0, 0.0, 0.30000000447034836, 0.0, 0.0, 0.0, 0.0, 0.0, 0.0, 0.0, 0.0, 0.0, 0.0, 0.0, 0.0, 0.0, 0.0, 1.8000000268220901, 4.000000059604645, 0.4000000059604645, 3.7000000551342964, 1.5000000223517418, 0.0, 0.0, 0.0, 0.0, 0.0, 0.0, 0.0, 0.0, 0.0, 0.0, 6.900000102818012, 2.9000000432133675, 4.90000007301569, 0.0, 0.0, 0.0, 14.600000217556953, 0.0, 1.9000000283122063, 0.0, 0.0, 0.0, 0.0, 0.0, 0.0, 0.20000000298023224, 0.0, 0.0, 0.7000000104308128, 0.4000000059604645, 0.0, 0.0, 0.0, 0.0, 0.0, 0.0, 0.0, 0.0, 2.8000000417232513, 0.800000011920929, 0.0, 0.0, 0.0, 0.0, 0.0, 0.0, 0.0, 0.0, 0.0, 0.0, 0.0, 6.400000095367432, 8.800000131130219, 0.0, 0.0, 0.0, 15.70000023394823, 33.70000050216913, 22.20000033080578, 4.700000070035458, 0.0, 5.900000087916851, 7.400000110268593, 5.4000000804662704, 1.600000023841858, 0.0, 2.2000000327825546, 9.300000138580799, 0.0, 0.0, 0.0, 0.0, 0.0, 0.0, 0.0, 0.0, 0.0, 0.0, 0.0, 0.0, 0.0, 0.0, 0.0, 0.0, 0.0, 0.0, 0.0, 0.0, 0.0, 0.0, 0.0, 0.0, 0.0, 1.3000000193715096, 2.2000000327825546, 9.100000135600567, 7.1000001057982445, 14.70000021904707, 1.9000000283122063, 0.0, 0.0, 0.0, 0.0, 0.0, 0.0, 0.0, 0.0, 0.0, 1.0000000149011612, 0.0, 0.0, 0.0, 0.0, 0.0, 0.0, 0.0, 0.0, 0.0, 0.0, 0.5000000074505806, 10.900000162422657, 8.600000128149986, 0.0, 0.0, 2.1000000312924385, 16.600000247359276, 9.200000137090683, 1.3000000193715096, 3.0000000447034836, 7.200000107288361, 22.300000332295895, 24.100000359117985, 0.0, 0.0, 0.0, 0.0, 2.0000000298023224, 0.0, 0.0, 2.2000000327825546, 0.0, 0.0, 0.0, 0.0, 0.0, 0.0, 0.0, 0.0, 0.0, 0.0, 0.0, 0.0, 0.0, 0.0, 0.0, 0.0, 0.0, 0.0, 0.0, 0.0, 0.0, 0.0, 0.0, 0.0, 4.700000070035458, 0.0, 0.0, 0.0, 0.0, 0.0, 0.0, 0.0, 0.0, 0.0, 0.0, 0.0, 0.0, 0.0, 0.0, 0.0, 0.0, 0.0, 0.0, 0.0, 0.0, 0.0, 0.0, 4.400000065565109, 0.0, 0.0, 0.0, 0.0, 0.7000000104308128, 15.20000022649765, 3.0000000447034836, 0.0, 0.0, 0.0, 0.0, 0.0, 0.0, 0.0, 0.0, 0.0, 5.4000000804662704, 5.200000077486038, 8.100000120699406, 6.000000089406967, 9.100000135600567, 0.0, 0.0, 0.0, 0.0, 0.0, 0.0, 15.400000229477882, 2.8000000417232513, 0.0, 0.0, 1.8000000268220901, 11.300000168383121, 0.0, 0.0, 0.0, 0.0, 0.0, 0.0, 0.0, 0.0, 0.0, 0.0, 0.0, 0.0, 7.200000107288361, 2.7000000402331352, 0.0, 0.0, 0.0, 0.0, 0.0, 0.0, 0.0, 9.100000135600567, 16.900000251829624, 6.3000000938773155, 0.0, 0.0, 0.0, 0.0, 0.0, 0.0, 0.0, 11.60000017285347, 0.0, 0.0, 0.0, 0.0, 0.0, 0.0, 0.0, 0.0, 0.0, 0.0, 0.0, 0.0, 7.800000116229057, 2.2000000327825546, 0.0, 0.0, 6.400000095367432, 6.600000098347664, 18.500000275671482, 11.200000166893005, 0.0, 0.0, 5.800000086426735, 32.9000004902482, 0.0, 0.0, 0.0, 0.0, 0.0, 0.0, 0.0, 0.0, 7.300000108778477, 0.0, 0.0, 0.0, 0.0, 0.0, 1.4000000208616257, 0.0, 0.0, 0.0, 0.20000000298023224, 0.0, 0.0, 0.9000000134110451, 6.100000090897083, 15.500000230967999, 11.200000166893005, 0.0, 0.0, 0.0, 0.0, 0.0, 0.0, 0.0, 0.0, 0.0, 0.0, 0.0, 0.0, 11.900000177323818, 0.5000000074505806, 8.700000129640102, 0.0, 0.0, 0.0, 0.0, 0.0, 0.0, 0.0, 0.0, 0.0, 0.0, 0.0, 0.0, 4.90000007301569, 5.600000083446503, 0.0, 0.0, 0.0, 0.0, 0.0, 0.0, 0.0, 0.0, 0.0, 0.0, 7.500000111758709, 5.900000087916851, 2.2000000327825546, 1.0000000149011612, 0.0, 0.0, 0.0, 0.0, 4.100000061094761, 12.600000187754631, 2.1000000312924385, 1.4000000208616257, 2.0000000298023224, 7.500000111758709, 0.0, 0.0, 0.0, 0.0, 0.0, 0.0, 0.0, 0.0, 0.0, 0.0, 0.0, 0.0, 0.0, 0.4000000059604645, 0.0, 0.0, 3.6000000536441803, 3.7000000551342964, 9.700000144541264, 0.0, 0.0, 0.0, 0.0, 0.0, 0.0, 0.0, 0.0, 0.0, 0.0, 0.0, 0.0, 0.0, 0.0, 0.0, 0.0, 0.0, 0.0, 0.0, 0.0, 0.0, 0.0, 0.0, 0.0, 0.0, 0.0, 0.0, 0.0, 1.700000025331974, 0.0, 0.0, 3.0000000447034836, 0.0, 0.800000011920929, 0.7000000104308128, 0.0, 0.0, 0.0, 0.0, 0.0, 0.0, 0.0, 0.0, 0.0, 0.0, 0.0, 0.0, 0.0, 0.0, 0.0, 0.0, 6.70000009983778, 0.0, 0.0, 0.0, 0.0, 0.0, 0.0, 0.0, 0.0, 0.0, 0.0, 0.0, 0.0, 1.4000000208616257, 1.9000000283122063, 4.700000070035458, 1.600000023841858, 0.0, 5.300000078976154, 0.0, 0.0, 7.700000114738941, 4.300000064074993, 0.0, 3.9000000581145287, 25.600000381469727, 0.0, 0.0, 0.0, 0.0, 0.0, 0.0, 3.0000000447034836, 0.0, 0.0, 0.0, 0.0, 0.0, 0.0, 0.0, 0.0, 0.0, 0.0, 0.0, 0.0, 0.0, 0.0, 0.0, 0.0, 1.5000000223517418, 0.800000011920929, 2.600000038743019, 13.800000205636024, 8.400000125169754, 3.1000000461935997, 0.0, 17.00000025331974, 0.30000000447034836, 0.0, 0.0, 0.0, 0.0, 0.0, 13.300000198185444, 5.900000087916851, 0.0, 0.0, 0.0, 14.100000210106373, 5.100000075995922, 1.5000000223517418, 13.600000202655792, 5.100000075995922, 5.200000077486038, 1.1000000163912773, 0.0, 0.0, 2.1000000312924385, 16.300000242888927, 5.100000075995922, 2.2000000327825546, 1.8000000268220901, 13.500000201165676, 0.0, 0.0, 0.0, 0.0, 0.0, 0.0, 0.0, 0.0, 0.0, 0.0, 0.0, 5.000000074505806, 0.0, 0.0, 0.0, 0.0, 0.0, 0.0, 0.0, 0.0, 0.0, 0.0, 0.0, 0.0, 0.0, 0.0, 0.0, 0.0, 0.0, 0.6000000089406967, 0.0, 0.0, 0.0, 1.1000000163912773, 0.0, 0.0, 0.0, 0.0, 0.9000000134110451, 0.0, 0.0, 0.0, 0.0, 0.0, 0.0, 0.0, 0.0, 0.0, 0.0, 7.400000110268593, 0.0, 0.0, 0.0, 0.0, 0.0, 0.0, 0.0, 0.0, 3.200000047683716, 0.0, 0.0, 0.0, 0.0, 0.0, 0.0, 0.0, 0.0, 0.0, 0.0, 0.0, 0.0, 0.0, 0.0, 0.0, 0.0, 2.2000000327825546, 0.0, 0.0, 0.0, 0.0, 0.0, 0.0, 0.0, 0.0, 0.0, 0.0, 0.0, 12.600000187754631, 2.0000000298023224, 13.90000020712614, 0.0, 0.0, 0.0, 2.2000000327825546, 0.0, 0.0, 0.0, 0.0, 0.0, 0.0, 0.0, 0.0, 0.0, 0.0, 0.0, 0.0, 0.0, 2.0000000298023224, 0.0, 0.0, 0.0, 0.0, 0.0, 0.0, 0.0, 0.0, 0.0, 0.0, 0.0, 0.0, 0.0, 0.0, 0.0, 0.0, 0.0, 0.0, 0.0, 0.0, 0.0, 0.0, 0.0, 0.0, 4.90000007301569, 11.800000175833702, 8.600000128149986, 26.80000039935112, 4.400000065565109, 6.3000000938773155, 8.400000125169754, 22.90000034123659, 3.400000050663948, 11.700000174343586, 0.0, 0.0, 0.0, 0.0, 2.2000000327825546, 17.900000266730785, 26.100000388920307, 3.200000047683716, 0.0, 0.0, 0.0, 0.0, 0.0, 0.0, 0.0, 0.0, 2.600000038743019, 6.3000000938773155, 0.0, 0.0, 4.90000007301569, 14.900000222027302, 10.200000151991844, 29.500000439584255, 13.200000196695328, 0.0, 0.0, 1.3000000193715096, 5.300000078976154, 0.0, 0.0, 0.0, 1.0000000149011612, 16.00000023841858, 4.300000064074993, 12.600000187754631, 4.300000064074993, 3.8000000566244125, 12.700000189244747, 9.500000141561031, 0.0, 0.0, 0.0, 0.0, 0.0, 0.0, 0.0, 0.0, 0.9000000134110451, 0.0, 0.0, 0.0, 0.0, 0.0, 2.3000000342726707, 2.7000000402331352, 0.0, 0.0, 0.0, 0.0, 4.300000064074993, 18.100000269711018, 2.1000000312924385, 0.0, 0.0, 0.0, 0.0, 1.700000025331974, 2.400000035762787, 1.4000000208616257, 0.0, 0.0, 1.700000025331974, 9.900000147521496, 21.600000321865082, 0.0, 0.0, 1.600000023841858, 10.800000160932541, 0.0, 10.000000149011612, 1.5000000223517418, 0.0, 0.0, 0.0, 0.0, 6.70000009983778, 21.600000321865082, 3.500000052154064, 0.7000000104308128, 12.000000178813934, 17.80000026524067, 10.30000015348196, 0.20000000298023224, 0.0, 2.0000000298023224, 0.0, 0.0, 0.0, 0.0, 0.0, 0.0, 0.0, 0.0, 0.0, 0.0, 0.0, 0.0, 0.0, 0.0, 0.0, 0.0, 0.0, 0.0, 2.9000000432133675, 0.0, 0.800000011920929, 11.400000169873238, 17.900000266730785, 0.0, 0.0, 0.0, 0.0, 0.0, 0.0, 0.0, 0.0, 0.0, 0.0, 0.0, 0.0, 0.0, 0.0, 0.0, 0.0, 0.0, 0.0, 0.0, 0.0, 0.0, 0.0, 12.000000178813934, 35.60000053048134, 0.0, 9.300000138580799, 9.500000141561031, 13.700000204145908, 0.0, 6.200000092387199, 0.0, 0.0, 0.0, 0.0, 0.0, 0.0, 0.0, 0.0, 0.0, 0.0, 0.0, 11.400000169873238, 2.7000000402331352, 4.100000061094761, 27.000000402331352, 11.500000171363354, 0.0, 0.0, 0.4000000059604645, 0.0, 0.0, 14.70000021904707, 29.40000043809414, 16.00000023841858, 7.000000104308128, 1.700000025331974, 0.0, 0.0, 0.0, 2.2000000327825546, 0.0, 0.0, 0.0, 0.0, 0.0, 0.0, 0.0, 0.0, 0.0, 0.6000000089406967, 1.5000000223517418, 0.0, 0.0, 0.0, 0.0, 0.0, 0.0, 0.0, 0.0, 0.0, 0.0, 0.0, 6.100000090897083, 0.0, 0.0, 0.0, 0.800000011920929, 0.0, 0.0, 0.0, 0.0, 0.0, 0.0, 0.0, 0.0, 0.0, 0.0, 0.0, 0.0, 0.0, 0.0, 0.0, 0.0, 0.30000000447034836, 0.0, 5.800000086426735, 2.2000000327825546, 0.0, 0.0, 0.0, 0.0, 4.400000065565109, 0.0, 0.0, 0.0, 0.0, 0.0, 0.0, 0.0, 0.0, 0.5000000074505806, 3.7000000551342964, 0.0, 0.0, 0.0, 0.0, 0.0, 0.0, 0.0, 0.0, 0.0, 0.0, 0.0, 0.0, 0.0, 0.0, 0.0, 0.0, 0.0, 0.0, 0.0, 0.0, 0.0, 0.0, 0.0, 0.0, 0.0, 0.0, 0.0, 0.0, 1.5000000223517418, 0.0, 0.0, 0.0, 0.0, 0.0, 0.0, 0.0, 0.0, 0.0, 0.0, 0.0, 0.0, 0.0, 0.0, 0.0, 0.0, 0.0, 0.0, 1.9000000283122063, 0.0, 0.0, 0.0, 0.0, 0.0, 0.0, 0.10000000149011612, 0.0, 0.0, 0.0, 0.0, 0.0, 0.0, 0.0, 0.0, 0.0, 0.0, 0.0, 0.0, 0.0, 0.0, 3.300000049173832, 4.400000065565109, 1.1000000163912773, 3.0000000447034836, 0.0, 0.0, 0.0, 3.400000050663948, 6.600000098347664, 0.0, 0.0, 0.0, 0.0, 0.0, 0.0, 0.0, 0.0, 0.0, 0.0, 0.0, 0.0, 0.0, 0.0, 0.0, 0.0, 0.0, 4.300000064074993, 0.0, 0.0, 1.9000000283122063, 0.0, 0.0, 0.0, 0.0, 0.0, 0.0, 0.0, 0.0, 32.50000048428774, 7.1000001057982445, 8.50000012665987, 0.0, 0.0, 0.0, 0.0, 0.0, 0.0, 0.0, 0.0, 0.0, 21.700000323355198, 0.0, 0.0, 17.80000026524067, 6.500000096857548, 7.1000001057982445, 26.30000039190054, 10.200000151991844, 0.0, 0.0, 0.0, 1.1000000163912773, 0.0, 0.0, 0.0, 0.0, 0.0, 0.0, 0.0, 0.0, 0.0, 0.0, 0.0, 0.0, 7.000000104308128, 8.800000131130219, 0.0, 21.40000031888485, 13.800000205636024, 0.0, 0.0, 4.500000067055225, 9.900000147521496, 0.0, 0.0, 4.000000059604645, 0.0, 0.0, 0.0, 0.0, 0.0, 0.0, 0.0, 0.0, 0.0, 0.0, 3.9000000581145287, 4.200000062584877, 0.0, 3.200000047683716, 12.10000018030405, 4.500000067055225, 8.50000012665987, 0.30000000447034836, 0.0, 0.0, 0.7000000104308128, 1.8000000268220901, 0.0, 0.0, 2.0000000298023224, 0.0, 0.0, 0.0, 3.7000000551342964, 0.0, 4.300000064074993, 4.500000067055225, 5.900000087916851, 0.0, 0.0, 0.0, 0.0, 0.0, 0.0, 0.0, 0.0, 0.0, 0.0, 0.0, 0.0, 0.0, 0.0, 0.0, 0.0, 4.300000064074993, 0.6000000089406967, 0.0, 0.0, 2.0000000298023224, 8.00000011920929, 0.0, 0.0, 0.0, 3.6000000536441803, 21.1000003144145, 0.0, 0.0, 0.0, 0.7000000104308128, 4.000000059604645, 4.400000065565109, 0.5000000074505806, 0.0, 0.0, 0.0, 1.5000000223517418, 6.100000090897083, 3.1000000461935997, 25.900000385940075, 0.0, 3.300000049173832, 4.400000065565109, 1.2000000178813934, 0.0, 2.500000037252903, 2.2000000327825546, 0.0, 0.0, 0.0, 0.0, 19.000000283122063, 11.200000166893005, 4.90000007301569, 0.6000000089406967, 1.3000000193715096, 0.0, 6.100000090897083, 12.700000189244747, 0.0, 0.0, 0.0, 0.0, 0.0, 0.0, 0.0, 0.0, 0.0, 0.0, 5.4000000804662704, 9.300000138580799, 0.0, 0.0, 0.0, 0.9000000134110451, 0.0, 0.0, 0.0, 13.600000202655792, 0.0, 11.700000174343586, 0.0, 0.0, 23.000000342726707, 0.0, 0.0, 0.0, 0.0, 0.0, 3.0000000447034836, 0.0, 0.0, 0.0, 0.0, 0.0, 4.6000000685453415, 18.80000028014183, 0.0, 0.0, 0.0, 0.0, 0.0, 16.300000242888927, 2.3000000342726707, 0.0, 7.400000110268593, 0.0, 0.0, 0.0, 0.0, 0.0, 1.4000000208616257, 1.5000000223517418, 28.400000423192978, 18.700000278651714, 0.7000000104308128, 2.3000000342726707, 0.0, 2.600000038743019, 4.300000064074993, 8.400000125169754, 6.100000090897083, 4.500000067055225, 3.500000052154064, 5.200000077486038, 0.0, 0.0, 0.0, 0.0, 0.0, 0.0, 0.0, 0.0, 0.0, 0.0, 0.0, 4.200000062584877, 0.0, 5.300000078976154, 0.0, 0.0, 0.0, 0.0, 0.0, 0.0, 0.0, 0.0, 0.0, 0.0, 0.0, 0.0, 0.0, 0.0, 0.0, 1.4000000208616257, 22.500000335276127, 3.200000047683716, 12.500000186264515, 0.0, 32.40000048279762, 28.800000429153442, 0.0, 0.0, 0.0, 0.0, 0.0, 0.0, 0.0, 0.0, 0.0, 0.0, 0.0, 0.0, 0.0, 0.0, 0.0, 0.0, 0.0, 0.0, 0.0, 0.0, 0.0, 0.0, 0.0, 0.0, 0.0, 0.0, 0.0, 0.0, 0.0, 0.0, 0.0, 0.0, 0.0, 0.0, 0.0, 0.0, 0.0, 0.0, 1.1000000163912773, 0.0, 0.0, 0.0, 0.0, 0.0, 15.600000232458115, 24.400000363588333, 0.0, 0.0, 0.0, 0.0, 0.0, 6.800000101327896, 6.400000095367432, 9.900000147521496, 28.700000427663326, 2.400000035762787, 0.0, 0.0, 0.0, 0.0, 0.0, 0.0, 0.0, 0.0, 0.0, 0.0, 0.0, 0.0, 0.4000000059604645, 0.0, 0.0, 0.0, 0.0, 0.0, 0.0, 0.0, 0.0, 0.0, 12.10000018030405, 2.0000000298023224, 0.30000000447034836, 0.0, 0.0, 0.0, 0.0, 0.0, 0.0, 0.0, 0.0, 2.0000000298023224, 0.0, 0.0, 0.0, 0.0, 0.0, 1.5000000223517418, 0.0, 0.0, 0.20000000298023224, 0.0, 0.0, 0.0, 0.0, 0.0, 0.0, 4.100000061094761, 0.0, 0.0, 0.0, 0.0, 0.0, 0.0, 0.0, 0.0, 0.0, 0.0, 0.0, 5.500000081956387, 1.4000000208616257, 0.0, 0.0, 0.0, 0.0, 0.0, 0.0, 4.100000061094761, 5.000000074505806, 0.0, 0.0, 0.0, 0.0, 2.2000000327825546, 8.00000011920929, 8.100000120699406, 4.700000070035458, 0.0, 0.0, 0.0, 0.0, 0.20000000298023224, 1.0000000149011612, 1.2000000178813934, 2.2000000327825546, 0.0, 0.0, 0.0, 0.0, 30.600000455975533, 0.9000000134110451, 0.0, 2.7000000402331352, 0.0, 1.1000000163912773, 5.800000086426735, 0.4000000059604645, 0.0, 0.0, 1.600000023841858, 1.0000000149011612, 0.10000000149011612, 3.6000000536441803, 0.0, 0.0, 2.1000000312924385, 0.0, 1.1000000163912773, 0.0, 0.7000000104308128, 0.0, 0.0, 0.0, 0.0, 0.0, 0.0, 0.0, 0.0, 0.0, 0.0, 0.0, 0.10000000149011612, 0.0, 0.0, 0.0, 1.0000000149011612, 2.0000000298023224, 4.90000007301569, 6.500000096857548, 1.8000000268220901, 1.4000000208616257, 0.0, 0.0, 0.0, 0.0, 0.0, 0.0, 0.0, 0.0, 0.0, 0.0, 0.0, 0.0, 0.0, 0.0, 10.400000154972076, 0.0, 0.0, 0.0, 0.0, 0.0, 0.0, 0.0, 0.0, 0.4000000059604645, 0.10000000149011612, 0.0, 0.0, 0.0, 0.0, 0.0, 0.0, 0.0, 0.0, 0.30000000447034836, 0.0, 0.0, 0.0, 0.0, 0.0, 0.0, 0.0, 0.0, 0.0, 0.0, 0.0, 0.0, 0.0, 0.0, 0.0, 0.0, 1.5000000223517418, 4.300000064074993, 1.5000000223517418, 0.0, 0.0, 0.7000000104308128, 0.0, 0.0, 0.0, 0.0, 0.0, 0.20000000298023224, 14.200000211596489, 1.9000000283122063, 0.0, 0.0, 0.800000011920929, 0.0, 0.0, 0.0, 0.0, 0.0, 0.0, 0.0, 0.0, 4.100000061094761, 7.900000117719173, 5.300000078976154, 3.400000050663948, 4.800000071525574, 0.20000000298023224, 0.0, 0.5000000074505806, 0.0, 0.0, 0.0, 0.0, 0.0, 0.0, 0.0, 1.600000023841858, 7.000000104308128, 0.0, 0.0, 0.0, 0.0, 0.0, 0.0, 0.0, 0.0, 0.0, 0.0, 0.0, 0.0, 0.0, 0.0, 0.0, 0.0, 0.10000000149011612, 0.0, 0.0, 0.0, 0.0, 0.0, 0.0, 0.0, 0.0, 0.0, 0.0, 0.0, 0.0, 0.0, 0.0, 0.0, 0.0, 0.0, 0.0, 0.0, 0.0, 0.0, 0.0, 0.0, 0.0, 0.0, 0.0, 0.0, 0.0, 0.0, 0.800000011920929, 5.4000000804662704, 0.0, 0.0, 0.0, 0.0, 0.0, 0.0, 0.0, 0.0, 0.0, 0.0, 0.0, 0.0, 0.0, 0.0, 0.0, 0.6000000089406967, 1.4000000208616257, 1.2000000178813934, 0.0, 5.900000087916851, 6.800000101327896, 0.9000000134110451, 12.500000186264515, 5.100000075995922, 1.700000025331974, 1.3000000193715096, 0.0, 0.4000000059604645, 0.0, 0.0, 0.0, 0.0, 0.0, 0.0, 0.0, 0.0, 0.0, 0.0, 0.0, 0.0, 0.0, 0.0, 0.0, 0.0, 1.8000000268220901, 0.0, 0.0, 0.0, 0.0, 0.0, 0.0, 0.0, 0.0, 0.0, 0.0, 0.0, 0.0, 0.0, 0.0, 0.0, 0.0, 0.0, 0.0, 0.0, 3.1000000461935997, 0.0, 0.0, 0.0, 3.7000000551342964, 0.0, 0.0, 0.0, 0.0, 0.0, 0.0, 0.0, 0.0, 0.0, 0.0, 0.0, 0.0, 0.0, 0.0, 0.0, 0.0, 0.0, 0.0, 0.0, 0.0, 0.0, 0.0, 0.0, 0.0, 0.0, 0.0, 0.0, 0.0, 0.0, 0.0, 0.0, 0.0, 0.0, 0.0, 0.0, 0.0, 0.0, 0.0, 0.0, 0.0, 0.0, 0.0, 12.10000018030405, 2.7000000402331352, 0.0, 0.0, 0.0, 0.0, 0.0, 0.0, 0.0, 0.0, 0.0, 0.0, 0.0, 0.0, 1.600000023841858, 0.0, 0.0, 0.0, 0.0, 0.0, 0.0, 0.0, 0.0, 0.0, 0.0, 0.0, 0.0, 0.0, 0.0, 0.0, 0.0, 0.0, 0.0, 0.0, 0.0, 0.0, 0.0, 0.0, 0.0, 0.0, 0.0, 0.0, 0.0, 0.0, 0.0, 1.5000000223517418, 0.9000000134110451, 0.0, 0.0, 0.0, 1.8000000268220901, 3.500000052154064, 0.0, 0.0, 0.0, 0.0, 0.0, 0.0, 0.0, 0.0, 0.0, 15.20000022649765, 6.100000090897083, 6.000000089406967, 6.500000096857548, 0.0, 0.0, 0.0, 0.0, 0.0, 0.0, 0.0, 0.0, 0.0, 0.0, 0.0, 0.0, 0.0, 0.0, 0.0, 0.0, 0.0, 0.0, 0.0, 0.0, 0.0, 0.0, 0.0, 0.0, 0.5000000074505806, 0.0, 0.0, 0.0, 0.0, 0.0, 0.0, 0.0, 0.0, 0.0, 0.10000000149011612, 0.0, 0.20000000298023224, 0.0, 0.30000000447034836, 0.0, 0.0, 0.0, 0.0, 0.0, 0.0, 0.0, 0.0, 0.0, 0.0, 0.0, 0.0, 0.0, 0.0, 0.0, 0.0, 0.4000000059604645, 0.0, 0.0, 0.0, 0.0, 0.0, 0.0, 0.0, 0.0, 0.0, 0.0, 0.0, 0.0, 0.0, 0.0, 0.0, 0.0, 0.0, 0.0, 0.0, 0.0, 0.0, 0.0, 0.0, 0.0, 0.0, 0.0, 0.0, 0.0, 0.0, 0.0, 0.0, 0.0, 0.0, 0.0, 0.0, 0.0, 0.0, 0.0, 0.0, 0.0, 0.0, 0.0, 0.0, 0.0, 0.0, 0.0, 0.0, 0.10000000149011612, 0.10000000149011612, 0.0, 0.0, 0.0, 0.0, 0.0, 0.0, 0.0, 0.0, 0.0, 0.0, 0.0, 0.0, 0.0, 0.0, 0.0, 0.0, 0.0, 0.0, 0.0, 0.0, 0.0, 0.0, 0.0, 0.0, 0.0, 0.0, 0.0, 2.2000000327825546, 0.0, 0.0, 0.0, 0.0, 0.0, 0.0, 0.0, 0.0, 0.0, 0.0, 0.0, 0.0, 0.0, 0.0, 0.0, 2.7000000402331352, 0.5000000074505806, 0.0, 0.0, 0.30000000447034836, 0.0, 0.9000000134110451, 2.3000000342726707, 0.0, 0.7000000104308128, 1.4000000208616257, 18.700000278651714, 0.20000000298023224, 0.0, 0.0, 1.0000000149011612, 1.700000025331974, 0.0, 0.0, 0.5000000074505806, 0.5000000074505806, 0.0, 0.0, 0.0, 0.0, 0.0, 1.1000000163912773, 3.300000049173832, 0.0, 0.0, 0.0, 0.0, 0.20000000298023224, 0.0, 0.0, 0.0, 0.0, 0.0, 0.0, 0.0, 0.0, 0.0, 0.0, 0.0, 0.0, 0.0, 5.100000075995922, 1.700000025331974, 0.0, 0.0, 0.0, 0.0, 0.0, 0.0, 0.0, 0.0, 0.0, 0.0, 0.0, 0.0, 0.0, 6.600000098347664, 0.0, 0.0, 0.0, 0.0, 0.0, 0.30000000447034836, 1.2000000178813934, 0.0, 0.0, 0.0, 0.0, 0.0, 0.0, 0.0, 0.0, 0.0, 0.0, 0.0, 0.0, 0.0, 0.0, 0.0, 0.0, 0.0, 0.0, 0.0, 0.0, 0.0, 0.0, 0.0, 1.4000000208616257, 4.700000070035458, 0.0, 0.0, 0.0, 0.0, 0.0, 0.0, 0.0, 0.0, 0.0, 0.0, 0.0, 0.0, 0.0, 0.0, 6.000000089406967, 10.200000151991844, 0.0, 0.0, 3.7000000551342964, 0.0, 0.0, 0.0, 0.0, 0.0, 0.0, 0.0, 0.0, 0.0, 0.0, 0.0, 0.0, 0.0, 0.0, 0.0, 0.0, 0.0, 0.0, 0.0, 0.0, 0.0, 0.0, 0.0, 0.0, 0.0, 0.0, 0.0, 0.0, 0.0, 0.0, 0.0, 0.0, 0.0, 0.0, 0.0, 6.70000009983778, 14.800000220537186, 10.700000159442425, 5.300000078976154, 32.00000047683716, 10.600000157952309, 0.7000000104308128, 0.0, 0.0, 0.0, 0.0, 0.0, 0.0, 13.800000205636024, 0.0, 0.0, 0.0, 0.0, 0.0, 0.0, 0.0, 0.0, 0.0, 0.0, 0.0, 3.9000000581145287, 0.9000000134110451, 6.3000000938773155, 0.0, 0.5000000074505806, 12.700000189244747, 14.600000217556953, 0.800000011920929, 0.0, 0.0, 0.0, 0.0, 0.0, 0.0, 0.10000000149011612, 0.0, 0.0, 1.1000000163912773, 0.0, 0.30000000447034836, 1.9000000283122063, 7.300000108778477, 0.0, 0.0, 0.0, 0.0, 0.0, 0.0, 0.0, 0.0, 0.0, 0.0, 4.200000062584877, 0.800000011920929, 3.9000000581145287, 0.0, 0.0, 5.800000086426735, 0.0, 0.0, 1.3000000193715096, 2.1000000312924385, 0.0, 0.0, 0.0, 0.0, 0.0, 6.100000090897083, 2.9000000432133675, 0.10000000149011612, 0.0, 0.0, 0.0, 0.0, 0.0, 0.0, 0.0, 0.0, 0.0, 0.0, 0.0, 0.0, 0.0, 0.0, 3.7000000551342964, 3.0000000447034836, 0.30000000447034836, 1.700000025331974, 9.500000141561031, 0.6000000089406967, 0.0, 0.5000000074505806, 0.0, 0.0, 5.300000078976154, 0.0, 0.0, 0.0, 0.0, 0.0, 4.90000007301569, 7.700000114738941, 0.800000011920929, 0.0, 0.0, 0.0, 0.0, 0.0, 1.0000000149011612, 0.0, 0.0, 0.0, 0.0, 2.0000000298023224, 0.0, 0.0, 0.0, 0.0, 0.0, 158.8824], "photoperiod": [0.36837825124768303, 0.3689466009647459, 0.3695676998792406, 0.37024091155507133, 0.3709655520815864, 0.37174089256826615, 0.3725661617557617, 0.3734405487249461, 0.37436320568550324, 0.3753332508256378, 0.3763497712047374, 0.3774118256712371, 0.37851844778851945, 0.37966864875240214, 0.3808614202846134, 0.38209573748760883, 0.3833705616471223, 0.38468484296995126, 0.38603752324563523, 0.3874275384218738, 0.38885382108473815, 0.3903153028359297, 0.3918109165605322, 0.3933395985798623, 0.3949002906851484, 0.39649194204884086, 0.3981135110113754, 0.39976396674216635, 0.4014422907744953, 0.40314747841477755, 0.40487854002742957, 0.40663450219723624, 0.4084144087717044, 0.4102173217864175, 0.4120423222768532, 0.41388851098051105, 0.41575500893351136, 0.4176409579660838, 0.4195455211015587, 0.42146788286361875, 0.42340724949666103, 0.42536284910416816, 0.42733393170999295, 0.42931976924743354, 0.4313196554809129, 0.43333290586498846, 0.4353588573452997, 0.43739686810593126, 0.43944631726751265, 0.44150660454021123, 0.44357714983559776, 0.44565739284117495, 0.4477467925611724, 0.4498448268270081, 0.45195099178062875, 0.45406480133373095, 0.4561857866056816, 0.45831349534275195, 0.46044749132109736, 0.46258735373572507, 0.4647326765775166, 0.466883068000197, 0.46903814967897844, 0.4711975561624476, 0.47336093421911346, 0.47552794217989586, 0.4776982492776911, 0.47987153498503504, 0.48204748835075745, 0.48422580733641835, 0.4864061981532115, 0.4885883745999271, 0.490772057402481, 0.49295697355544127, 0.49514285566590915, 0.4973294413000507, 0.49951647233252094, 0.5017036942989722, 0.5038908557517964, 0.5060777076192187, 0.5082640025678294, 0.5104494943686211, 0.5126339372665795, 0.5148170853538728, 0.5169986919466755, 0.5191785089656668, 0.5213562863202557, 0.5235317712965949, 0.5257047079494671, 0.527874836498153, 0.5300418927264231, 0.5322056073868273, 0.534365705609504, 0.5365219063157741, 0.5386739216368391, 0.5408214563379607, 0.5429642072485643, 0.5451018626987731, 0.5472341019629593, 0.5493605947109717, 0.5514810004677876, 0.5535949680824224, 0.555702135207024, 0.55780212778718, 0.5598945595645602, 0.5619790315931331, 0.5640551317702929, 0.5661224343843564, 0.5681804996799972, 0.5702288734433062, 0.5722670866082821, 0.5742946548866817, 0.5763110784232731, 0.5783158414786559, 0.5803084121419333, 0.5822882420756282, 0.5842547662953518, 0.5862074029868304, 0.5881455533630028, 0.5900686015639779, 0.59197591460273, 0.5938668423594698, 0.5957407176276834, 0.5975968562148654, 0.5994345571009929, 0.6012531026577824, 0.6030517589317453, 0.6048297759940091, 0.6065863883597928, 0.6083208154803187, 0.6100322623097999, 0.6117199199499767, 0.6133829663744595, 0.6150205672348915, 0.6166318767506629, 0.6182160386835737, 0.6197721873984833, 0.6212994490105698, 0.6227969426193724, 0.6242637816292991, 0.6256990751557466, 0.6271019295154102, 0.6284714497987531, 0.629806741521965, 0.6311069123550731, 0.6323710739221727, 0.6335983436690393, 0.6347878467926552, 0.635938718226465, 0.6370501046744436, 0.6381211666863523, 0.6391510807658705, 0.6401390415026237, 0.641084263718521, 0.6419859846182362, 0.6428434659331679, 0.6436559960477771, 0.644422892096844, 0.6451435020219227, 0.6458172065751093, 0.6464434212581714, 0.6470215981851437, 0.6475512278566568, 0.6480318408345541, 0.6484630093057576, 0.6488443485248662, 0.6491755181256172, 0.6494562232920958, 0.6496862157814394, 0.6498652947907444, 0.6499933076619346, 0.6500701504194736, 0.6500957681369929, 0.6500701551301478, 0.6499933549742848, 0.6498654603467914, 0.6496866126952962, 0.6494570017341594, 0.6491768647729451, 0.6488464858817592, 0.6484661948994868, 0.648036366292017, 0.6475574178685306, 0.6470298093648029, 0.6464540409032551, 0.6458306513401494, 0.645160216510875, 0.644443347384699, 0.6436806881406637, 0.6428729141765046, 0.6420207300625299, 0.6411248674523669, 0.6401860829623294, 0.6392051560309158, 0.6381828867696057, 0.637120093815706, 0.6360176121974962, 0.6348762912213727, 0.6336969923900719, 0.6324805873604087, 0.6312279559482691, 0.6299399841878979, 0.6286175624517897, 0.6272615836367715, 0.6258729414211343, 0.6244525285969619, 0.6230012354811052, 0.6215199484075794, 0.6200095483035104, 0.6184709093501514, 0.6169048977299019, 0.6153123704597308, 0.6136941743108992, 0.6120511448144211, 0.6103841053512844, 0.6086938663260776, 0.606981224422337, 0.6052469619376332, 0.6034918461961637, 0.6017166290364067, 0.5999220463712056, 0.5981088178175155, 0.5962776463929257, 0.5944292182759948, 0.5925642026273733, 0.5906832514686676, 0.588786999615985, 0.5868760646651189, 0.5849510470253643, 0.5830125299990047, 0.5810610799035724, 0.5790972462340647, 0.5771215618623816, 0.575134543271349, 0.5731366908207939, 0.5711284890432449, 0.5691104069669498, 0.5670828984640125, 0.5650464026215735, 0.5630013441340801, 0.5609481337148062, 0.558887168524906, 0.5568188326184048, 0.5547434974016372, 0.5526615221057699, 0.5505732542711452, 0.5484790302422932, 0.5463791756725654, 0.5442740060374397, 0.54216382715564, 0.540048935717311, 0.5379296198185676, 0.5358061595018246, 0.5336788273013889, 0.5315478887938657, 0.5294136031530006, 0.5272762237086407, 0.5251359985095556, 0.52299317088991, 0.5208479800392302, 0.5187006615757469, 0.5165514481230374, 0.5144005698899191, 0.5122482552535775, 0.5100947313459344, 0.5079402246432767, 0.5057849615591837, 0.5036291690407941, 0.501473075168459, 0.49931690975882215, 0.4971609049713636, 0.49500529591842324, 0.49285032127870815, 0.4906962239142574, 0.48854325149080674, 0.4863916571014624, 0.48424169989354443, 0.48209364569841173, 0.47994776766402664, 0.4778043468899478, 0.4756636730643757, 0.47352604510279056, 0.4713917717876441, 0.46926117240846493, 0.46713457740164815, 0.4650123289890781, 0.462894781814628, 0.46078230357744926, 0.4586752756608324, 0.45657409375528196, 0.4544791684742986, 0.45239092596120556, 0.450309808485194, 0.44823627502459124, 0.4461708018351778, 0.44411388300119886, 0.4420660309665252, 0.4400277770432289, 0.43799967189464056, 0.43598228598976135, 0.4339762100257027, 0.4319820553146294, 0.43000045413149085, 0.4280320600186345, 0.42607754804321446, 0.42413761500313973, 0.42221297957714404, 0.42030438241442347, 0.4184125861591586, 0.41653837540514327, 0.4146825565756673, 0.4128459577237567, 0.41102942824787053, 0.4092338385181815, 0.4074600794086465, 0.4057090617301918, 0.4039817155605179, 0.40227898946625484, 0.40060184961349715, 0.3989512787630982, 0.39732827514753216, 0.3957338512266217, 0.3941690323200005, 0.3926348551148167, 0.3911323660478996, 0.38966261956240006, 0.3882266762397772, 0.38682560080893097, 0.38546046003527895, 0.3841323204936236, 0.3828422462297681, 0.38159129631698124, 0.38038052231459446, 0.3792109656372132, 0.378083654844231, 0.3769996028605298, 0.375959804140426, 0.37496523178804514, 0.3740168346483796, 0.37311553438427136, 0.3722622225554484, 0.3714577577165177, 0.37070296255145135, 0.36999862106258474, 0.36934547583245997, 0.3687442253769783, 0.36819552160826174, 0.36769996742536054, 0.36725811445046547, 0.3668704609276041, 0.3665374497999034, 0.3662594669804066, 0.3660368398301406, 0.3658698358556544, 0.3657586616366159, 0.36570346199226716, 0.3657043193936322, 0.36576125362637185, 0.36587422170710554, 0.3660431180539085, 0.3662677749095711, 0.3665479630141053, 0.3668833925209296, 0.3672737141491907, 0.3677185205628126, 0.36837825124768303, 0.3689466009647459, 0.3695676998792406, 0.37024091155507133, 0.3709655520815864, 0.37174089256826615, 0.3725661617557617, 0.3734405487249461, 0.37436320568550324, 0.3753332508256378, 0.3763497712047374, 0.3774118256712371, 0.37851844778851945, 0.37966864875240214, 0.3808614202846134, 0.38209573748760883, 0.3833705616471223, 0.38468484296995126, 0.38603752324563523, 0.3874275384218738, 0.38885382108473815, 0.3903153028359297, 0.3918109165605322, 0.3933395985798623, 0.3949002906851484, 0.39649194204884086, 0.3981135110113754, 0.39976396674216635, 0.4014422907744953, 0.40314747841477755, 0.40487854002742957, 0.40663450219723624, 0.4084144087717044, 0.4102173217864175, 0.4120423222768532, 0.41388851098051105, 0.41575500893351136, 0.4176409579660838, 0.4195455211015587, 0.42146788286361875, 0.42340724949666103, 0.42536284910416816, 0.42733393170999295, 0.42931976924743354, 0.4313196554809129, 0.43333290586498846, 0.4353588573452997, 0.43739686810593126, 0.43944631726751265, 0.44150660454021123, 0.44357714983559776, 0.44565739284117495, 0.4477467925611724, 0.4498448268270081, 0.45195099178062875, 0.45406480133373095, 0.4561857866056816, 0.45831349534275195, 0.46044749132109736, 0.46258735373572507, 0.4647326765775166, 0.466883068000197, 0.46903814967897844, 0.4711975561624476, 0.47336093421911346, 0.47552794217989586, 0.4776982492776911, 0.47987153498503504, 0.48204748835075745, 0.48422580733641835, 0.4864061981532115, 0.4885883745999271, 0.490772057402481, 0.49295697355544127, 0.49514285566590915, 0.4973294413000507, 0.49951647233252094, 0.5017036942989722, 0.5038908557517964, 0.5060777076192187, 0.5082640025678294, 0.5104494943686211, 0.5126339372665795, 0.5148170853538728, 0.5169986919466755, 0.5191785089656668, 0.5213562863202557, 0.5235317712965949, 0.5257047079494671, 0.527874836498153, 0.5300418927264231, 0.5322056073868273, 0.534365705609504, 0.5365219063157741, 0.5386739216368391, 0.5408214563379607, 0.5429642072485643, 0.5451018626987731, 0.5472341019629593, 0.5493605947109717, 0.5514810004677876, 0.5535949680824224, 0.555702135207024, 0.55780212778718, 0.5598945595645602, 0.5619790315931331, 0.5640551317702929, 0.5661224343843564, 0.5681804996799972, 0.5702288734433062, 0.5722670866082821, 0.5742946548866817, 0.5763110784232731, 0.5783158414786559, 0.5803084121419333, 0.5822882420756282, 0.5842547662953518, 0.5862074029868304, 0.5881455533630028, 0.5900686015639779, 0.59197591460273, 0.5938668423594698, 0.5957407176276834, 0.5975968562148654, 0.5994345571009929, 0.6012531026577824, 0.6030517589317453, 0.6048297759940091, 0.6065863883597928, 0.6083208154803187, 0.6100322623097999, 0.6117199199499767, 0.6133829663744595, 0.6150205672348915, 0.6166318767506629, 0.6182160386835737, 0.6197721873984833, 0.6212994490105698, 0.6227969426193724, 0.6242637816292991, 0.6256990751557466, 0.6271019295154102, 0.6284714497987531, 0.629806741521965, 0.6311069123550731, 0.6323710739221727, 0.6335983436690393, 0.6347878467926552, 0.635938718226465, 0.6370501046744436, 0.6381211666863523, 0.6391510807658705, 0.6401390415026237, 0.641084263718521, 0.6419859846182362, 0.6428434659331679, 0.6436559960477771, 0.644422892096844, 0.6451435020219227, 0.6458172065751093, 0.6464434212581714, 0.6470215981851437, 0.6475512278566568, 0.6480318408345541, 0.6484630093057576, 0.6488443485248662, 0.6491755181256172, 0.6494562232920958, 0.6496862157814394, 0.6498652947907444, 0.6499933076619346, 0.6500701504194736, 0.6500957681369929, 0.6500701551301478, 0.6499933549742848, 0.6498654603467914, 0.6496866126952962, 0.6494570017341594, 0.6491768647729451, 0.6488464858817592, 0.6484661948994868, 0.648036366292017, 0.6475574178685306, 0.6470298093648029, 0.6464540409032551, 0.6458306513401494, 0.645160216510875, 0.644443347384699, 0.6436806881406637, 0.6428729141765046, 0.6420207300625299, 0.6411248674523669, 0.6401860829623294, 0.6392051560309158, 0.6381828867696057, 0.637120093815706, 0.6360176121974962, 0.6348762912213727, 0.6336969923900719, 0.6324805873604087, 0.6312279559482691, 0.6299399841878979, 0.6286175624517897, 0.6272615836367715, 0.6258729414211343, 0.6244525285969619, 0.6230012354811052, 0.6215199484075794, 0.6200095483035104, 0.6184709093501514, 0.6169048977299019, 0.6153123704597308, 0.6136941743108992, 0.6120511448144211, 0.6103841053512844, 0.6086938663260776, 0.606981224422337, 0.6052469619376332, 0.6034918461961637, 0.6017166290364067, 0.5999220463712056, 0.5981088178175155, 0.5962776463929257, 0.5944292182759948, 0.5925642026273733, 0.5906832514686676, 0.588786999615985, 0.5868760646651189, 0.5849510470253643, 0.5830125299990047, 0.5810610799035724, 0.5790972462340647, 0.5771215618623816, 0.575134543271349, 0.5731366908207939, 0.5711284890432449, 0.5691104069669498, 0.5670828984640125, 0.5650464026215735, 0.5630013441340801, 0.5609481337148062, 0.558887168524906, 0.5568188326184048, 0.5547434974016372, 0.5526615221057699, 0.5505732542711452, 0.5484790302422932, 0.5463791756725654, 0.5442740060374397, 0.54216382715564, 0.540048935717311, 0.5379296198185676, 0.5358061595018246, 0.5336788273013889, 0.5315478887938657, 0.5294136031530006, 0.5272762237086407, 0.5251359985095556, 0.52299317088991, 0.5208479800392302, 0.5187006615757469, 0.5165514481230374, 0.5144005698899191, 0.5122482552535775, 0.5100947313459344, 0.5079402246432767, 0.5057849615591837, 0.5036291690407941, 0.501473075168459, 0.49931690975882215, 0.4971609049713636, 0.49500529591842324, 0.49285032127870815, 0.4906962239142574, 0.48854325149080674, 0.4863916571014624, 0.48424169989354443, 0.48209364569841173, 0.47994776766402664, 0.4778043468899478, 0.4756636730643757, 0.47352604510279056, 0.4713917717876441, 0.46926117240846493, 0.46713457740164815, 0.4650123289890781, 0.462894781814628, 0.46078230357744926, 0.4586752756608324, 0.45657409375528196, 0.4544791684742986, 0.45239092596120556, 0.450309808485194, 0.44823627502459124, 0.4461708018351778, 0.44411388300119886, 0.4420660309665252, 0.4400277770432289, 0.43799967189464056, 0.43598228598976135, 0.4339762100257027, 0.4319820553146294, 0.43000045413149085, 0.4280320600186345, 0.42607754804321446, 0.42413761500313973, 0.42221297957714404, 0.42030438241442347, 0.4184125861591586, 0.41653837540514327, 0.4146825565756673, 0.4128459577237567, 0.41102942824787053, 0.4092338385181815, 0.4074600794086465, 0.4057090617301918, 0.4039817155605179, 0.40227898946625484, 0.40060184961349715, 0.3989512787630982, 0.39732827514753216, 0.3957338512266217, 0.3941690323200005, 0.3926348551148167, 0.3911323660478996, 0.38966261956240006, 0.3882266762397772, 0.38682560080893097, 0.38546046003527895, 0.3841323204936236, 0.3828422462297681, 0.38159129631698124, 0.38038052231459446, 0.3792109656372132, 0.378083654844231, 0.3769996028605298, 0.375959804140426, 0.37496523178804514, 0.3740168346483796, 0.37311553438427136, 0.3722622225554484, 0.3714577577165177, 0.37070296255145135, 0.36999862106258474, 0.36934547583245997, 0.3687442253769783, 0.36819552160826174, 0.36769996742536054, 0.36725811445046547, 0.3668704609276041, 0.3665374497999034, 0.3662594669804066, 0.3660368398301406, 0.3658698358556544, 0.3657586616366159, 0.36570346199226716, 0.3657043193936322, 0.36576125362637185, 0.36587422170710554, 0.3660431180539085, 0.3662677749095711, 0.3665479630141053, 0.3668833925209296, 0.3672737141491907, 0.3677185205628126, 0.36821734796512356, 0.36837825124768303, 0.3689466009647459, 0.3695676998792406, 0.37024091155507133, 0.3709655520815864, 0.37174089256826615, 0.3725661617557617, 0.3734405487249461, 0.37436320568550324, 0.3753332508256378, 0.3763497712047374, 0.3774118256712371, 0.37851844778851945, 0.37966864875240214, 0.3808614202846134, 0.38209573748760883, 0.3833705616471223, 0.38468484296995126, 0.38603752324563523, 0.3874275384218738, 0.38885382108473815, 0.3903153028359297, 0.3918109165605322, 0.3933395985798623, 0.3949002906851484, 0.39649194204884086, 0.3981135110113754, 0.39976396674216635, 0.4014422907744953, 0.40314747841477755, 0.40487854002742957, 0.40663450219723624, 0.4084144087717044, 0.4102173217864175, 0.4120423222768532, 0.41388851098051105, 0.41575500893351136, 0.4176409579660838, 0.4195455211015587, 0.42146788286361875, 0.42340724949666103, 0.42536284910416816, 0.42733393170999295, 0.42931976924743354, 0.4313196554809129, 0.43333290586498846, 0.4353588573452997, 0.43739686810593126, 0.43944631726751265, 0.44150660454021123, 0.44357714983559776, 0.44565739284117495, 0.4477467925611724, 0.4498448268270081, 0.45195099178062875, 0.45406480133373095, 0.4561857866056816, 0.45831349534275195, 0.46044749132109736, 0.46258735373572507, 0.4647326765775166, 0.466883068000197, 0.46903814967897844, 0.4711975561624476, 0.47336093421911346, 0.47552794217989586, 0.4776982492776911, 0.47987153498503504, 0.48204748835075745, 0.48422580733641835, 0.4864061981532115, 0.4885883745999271, 0.490772057402481, 0.49295697355544127, 0.49514285566590915, 0.4973294413000507, 0.49951647233252094, 0.5017036942989722, 0.5038908557517964, 0.5060777076192187, 0.5082640025678294, 0.5104494943686211, 0.5126339372665795, 0.5148170853538728, 0.5169986919466755, 0.5191785089656668, 0.5213562863202557, 0.5235317712965949, 0.5257047079494671, 0.527874836498153, 0.5300418927264231, 0.5322056073868273, 0.534365705609504, 0.5365219063157741, 0.5386739216368391, 0.5408214563379607, 0.5429642072485643, 0.5451018626987731, 0.5472341019629593, 0.5493605947109717, 0.5514810004677876, 0.5535949680824224, 0.555702135207024, 0.55780212778718, 0.5598945595645602, 0.5619790315931331, 0.5640551317702929, 0.5661224343843564, 0.5681804996799972, 0.5702288734433062, 0.5722670866082821, 0.5742946548866817, 0.5763110784232731, 0.5783158414786559, 0.5803084121419333, 0.5822882420756282, 0.5842547662953518, 0.5862074029868304, 0.5881455533630028, 0.5900686015639779, 0.59197591460273, 0.5938668423594698, 0.5957407176276834, 0.5975968562148654, 0.5994345571009929, 0.6012531026577824, 0.6030517589317453, 0.6048297759940091, 0.6065863883597928, 0.6083208154803187, 0.6100322623097999, 0.6117199199499767, 0.6133829663744595, 0.6150205672348915, 0.6166318767506629, 0.6182160386835737, 0.6197721873984833, 0.6212994490105698, 0.6227969426193724, 0.6242637816292991, 0.6256990751557466, 0.6271019295154102, 0.6284714497987531, 0.629806741521965, 0.6311069123550731, 0.6323710739221727, 0.6335983436690393, 0.6347878467926552, 0.635938718226465, 0.6370501046744436, 0.6381211666863523, 0.6391510807658705, 0.6401390415026237, 0.641084263718521, 0.6419859846182362, 0.6428434659331679, 0.6436559960477771, 0.644422892096844, 0.6451435020219227, 0.6458172065751093, 0.6464434212581714, 0.6470215981851437, 0.6475512278566568, 0.6480318408345541, 0.6484630093057576, 0.6488443485248662, 0.6491755181256172, 0.6494562232920958, 0.6496862157814394, 0.6498652947907444, 0.6499933076619346, 0.6500701504194736, 0.6500957681369929, 0.6500701551301478, 0.6499933549742848, 0.6498654603467914, 0.6496866126952962, 0.6494570017341594, 0.6491768647729451, 0.6488464858817592, 0.6484661948994868, 0.648036366292017, 0.6475574178685306, 0.6470298093648029, 0.6464540409032551, 0.6458306513401494, 0.645160216510875, 0.644443347384699, 0.6436806881406637, 0.6428729141765046, 0.6420207300625299, 0.6411248674523669, 0.6401860829623294, 0.6392051560309158, 0.6381828867696057, 0.637120093815706, 0.6360176121974962, 0.6348762912213727, 0.6336969923900719, 0.6324805873604087, 0.6312279559482691, 0.6299399841878979, 0.6286175624517897, 0.6272615836367715, 0.6258729414211343, 0.6244525285969619, 0.6230012354811052, 0.6215199484075794, 0.6200095483035104, 0.6184709093501514, 0.6169048977299019, 0.6153123704597308, 0.6136941743108992, 0.6120511448144211, 0.6103841053512844, 0.6086938663260776, 0.606981224422337, 0.6052469619376332, 0.6034918461961637, 0.6017166290364067, 0.5999220463712056, 0.5981088178175155, 0.5962776463929257, 0.5944292182759948, 0.5925642026273733, 0.5906832514686676, 0.588786999615985, 0.5868760646651189, 0.5849510470253643, 0.5830125299990047, 0.5810610799035724, 0.5790972462340647, 0.5771215618623816, 0.575134543271349, 0.5731366908207939, 0.5711284890432449, 0.5691104069669498, 0.5670828984640125, 0.5650464026215735, 0.5630013441340801, 0.5609481337148062, 0.558887168524906, 0.5568188326184048, 0.5547434974016372, 0.5526615221057699, 0.5505732542711452, 0.5484790302422932, 0.5463791756725654, 0.5442740060374397, 0.54216382715564, 0.540048935717311, 0.5379296198185676, 0.5358061595018246, 0.5336788273013889, 0.5315478887938657, 0.5294136031530006, 0.5272762237086407, 0.5251359985095556, 0.52299317088991, 0.5208479800392302, 0.5187006615757469, 0.5165514481230374, 0.5144005698899191, 0.5122482552535775, 0.5100947313459344, 0.5079402246432767, 0.5057849615591837, 0.5036291690407941, 0.501473075168459, 0.49931690975882215, 0.4971609049713636, 0.49500529591842324, 0.49285032127870815, 0.4906962239142574, 0.48854325149080674, 0.4863916571014624, 0.48424169989354443, 0.48209364569841173, 0.47994776766402664, 0.4778043468899478, 0.4756636730643757, 0.47352604510279056, 0.4713917717876441, 0.46926117240846493, 0.46713457740164815, 0.4650123289890781, 0.462894781814628, 0.46078230357744926, 0.4586752756608324, 0.45657409375528196, 0.4544791684742986, 0.45239092596120556, 0.450309808485194, 0.44823627502459124, 0.4461708018351778, 0.44411388300119886, 0.4420660309665252, 0.4400277770432289, 0.43799967189464056, 0.43598228598976135, 0.4339762100257027, 0.4319820553146294, 0.43000045413149085, 0.4280320600186345, 0.42607754804321446, 0.42413761500313973, 0.42221297957714404, 0.42030438241442347, 0.4184125861591586, 0.41653837540514327, 0.4146825565756673, 0.4128459577237567, 0.41102942824787053, 0.4092338385181815, 0.4074600794086465, 0.4057090617301918, 0.4039817155605179, 0.40227898946625484, 0.40060184961349715, 0.3989512787630982, 0.39732827514753216, 0.3957338512266217, 0.3941690323200005, 0.3926348551148167, 0.3911323660478996, 0.38966261956240006, 0.3882266762397772, 0.38682560080893097, 0.38546046003527895, 0.3841323204936236, 0.3828422462297681, 0.38159129631698124, 0.38038052231459446, 0.3792109656372132, 0.378083654844231, 0.3769996028605298, 0.375959804140426, 0.37496523178804514, 0.3740168346483796, 0.37311553438427136, 0.3722622225554484, 0.3714577577165177, 0.37070296255145135, 0.36999862106258474, 0.36934547583245997, 0.3687442253769783, 0.36819552160826174, 0.36769996742536054, 0.36725811445046547, 0.3668704609276041, 0.3665374497999034, 0.3662594669804066, 0.3660368398301406, 0.3658698358556544, 0.3657586616366159, 0.36570346199226716, 0.3657043193936322, 0.36576125362637185, 0.36587422170710554, 0.3660431180539085, 0.3662677749095711, 0.3665479630141053, 0.3668833925209296, 0.3672737141491907, 0.3677185205628126, 0.36837825124768303, 0.3689466009647459, 0.3695676998792406, 0.37024091155507133, 0.3709655520815864, 0.37174089256826615, 0.3725661617557617, 0.3734405487249461, 0.37436320568550324, 0.3753332508256378, 0.3763497712047374, 0.3774118256712371, 0.37851844778851945, 0.37966864875240214, 0.3808614202846134, 0.38209573748760883, 0.3833705616471223, 0.38468484296995126, 0.38603752324563523, 0.3874275384218738, 0.38885382108473815, 0.3903153028359297, 0.3918109165605322, 0.3933395985798623, 0.3949002906851484, 0.39649194204884086, 0.3981135110113754, 0.39976396674216635, 0.4014422907744953, 0.40314747841477755, 0.40487854002742957, 0.40663450219723624, 0.4084144087717044, 0.4102173217864175, 0.4120423222768532, 0.41388851098051105, 0.41575500893351136, 0.4176409579660838, 0.4195455211015587, 0.42146788286361875, 0.42340724949666103, 0.42536284910416816, 0.42733393170999295, 0.42931976924743354, 0.4313196554809129, 0.43333290586498846, 0.4353588573452997, 0.43739686810593126, 0.43944631726751265, 0.44150660454021123, 0.44357714983559776, 0.44565739284117495, 0.4477467925611724, 0.4498448268270081, 0.45195099178062875, 0.45406480133373095, 0.4561857866056816, 0.45831349534275195, 0.46044749132109736, 0.46258735373572507, 0.4647326765775166, 0.466883068000197, 0.46903814967897844, 0.4711975561624476, 0.47336093421911346, 0.47552794217989586, 0.4776982492776911, 0.47987153498503504, 0.48204748835075745, 0.48422580733641835, 0.4864061981532115, 0.4885883745999271, 0.490772057402481, 0.49295697355544127, 0.49514285566590915, 0.4973294413000507, 0.49951647233252094, 0.5017036942989722, 0.5038908557517964, 0.5060777076192187, 0.5082640025678294, 0.5104494943686211, 0.5126339372665795, 0.5148170853538728, 0.5169986919466755, 0.5191785089656668, 0.5213562863202557, 0.5235317712965949, 0.5257047079494671, 0.527874836498153, 0.5300418927264231, 0.5322056073868273, 0.534365705609504, 0.5365219063157741, 0.5386739216368391, 0.5408214563379607, 0.5429642072485643, 0.5451018626987731, 0.5472341019629593, 0.5493605947109717, 0.5514810004677876, 0.5535949680824224, 0.555702135207024, 0.55780212778718, 0.5598945595645602, 0.5619790315931331, 0.5640551317702929, 0.5661224343843564, 0.5681804996799972, 0.5702288734433062, 0.5722670866082821, 0.5742946548866817, 0.5763110784232731, 0.5783158414786559, 0.5803084121419333, 0.5822882420756282, 0.5842547662953518, 0.5862074029868304, 0.5881455533630028, 0.5900686015639779, 0.59197591460273, 0.5938668423594698, 0.5957407176276834, 0.5975968562148654, 0.5994345571009929, 0.6012531026577824, 0.6030517589317453, 0.6048297759940091, 0.6065863883597928, 0.6083208154803187, 0.6100322623097999, 0.6117199199499767, 0.6133829663744595, 0.6150205672348915, 0.6166318767506629, 0.6182160386835737, 0.6197721873984833, 0.6212994490105698, 0.6227969426193724, 0.6242637816292991, 0.6256990751557466, 0.6271019295154102, 0.6284714497987531, 0.629806741521965, 0.6311069123550731, 0.6323710739221727, 0.6335983436690393, 0.6347878467926552, 0.635938718226465, 0.6370501046744436, 0.6381211666863523, 0.6391510807658705, 0.6401390415026237, 0.641084263718521, 0.6419859846182362, 0.6428434659331679, 0.6436559960477771, 0.644422892096844, 0.6451435020219227, 0.6458172065751093, 0.6464434212581714, 0.6470215981851437, 0.6475512278566568, 0.6480318408345541, 0.6484630093057576, 0.6488443485248662, 0.6491755181256172, 0.6494562232920958, 0.6496862157814394, 0.6498652947907444, 0.6499933076619346, 0.6500701504194736, 0.6500957681369929, 0.6500701551301478, 0.6499933549742848, 0.6498654603467914, 0.6496866126952962, 0.6494570017341594, 0.6491768647729451, 0.6488464858817592, 0.6484661948994868, 0.648036366292017, 0.6475574178685306, 0.6470298093648029, 0.6464540409032551, 0.6458306513401494, 0.645160216510875, 0.644443347384699, 0.6436806881406637, 0.6428729141765046, 0.6420207300625299, 0.6411248674523669, 0.6401860829623294, 0.6392051560309158, 0.6381828867696057, 0.637120093815706, 0.6360176121974962, 0.6348762912213727, 0.6336969923900719, 0.6324805873604087, 0.6312279559482691, 0.6299399841878979, 0.6286175624517897, 0.6272615836367715, 0.6258729414211343, 0.6244525285969619, 0.6230012354811052, 0.6215199484075794, 0.6200095483035104, 0.6184709093501514, 0.6169048977299019, 0.6153123704597308, 0.6136941743108992, 0.6120511448144211, 0.6103841053512844, 0.6086938663260776, 0.606981224422337, 0.6052469619376332, 0.6034918461961637, 0.6017166290364067, 0.5999220463712056, 0.5981088178175155, 0.5962776463929257, 0.5944292182759948, 0.5925642026273733, 0.5906832514686676, 0.588786999615985, 0.5868760646651189, 0.5849510470253643, 0.5830125299990047, 0.5810610799035724, 0.5790972462340647, 0.5771215618623816, 0.575134543271349, 0.5731366908207939, 0.5711284890432449, 0.5691104069669498, 0.5670828984640125, 0.5650464026215735, 0.5630013441340801, 0.5609481337148062, 0.558887168524906, 0.5568188326184048, 0.5547434974016372, 0.5526615221057699, 0.5505732542711452, 0.5484790302422932, 0.5463791756725654, 0.5442740060374397, 0.54216382715564, 0.540048935717311, 0.5379296198185676, 0.5358061595018246, 0.5336788273013889, 0.5315478887938657, 0.5294136031530006, 0.5272762237086407, 0.5251359985095556, 0.52299317088991, 0.5208479800392302, 0.5187006615757469, 0.5165514481230374, 0.5144005698899191, 0.5122482552535775, 0.5100947313459344, 0.5079402246432767, 0.5057849615591837, 0.5036291690407941, 0.501473075168459, 0.49931690975882215, 0.4971609049713636, 0.49500529591842324, 0.49285032127870815, 0.4906962239142574, 0.48854325149080674, 0.4863916571014624, 0.48424169989354443, 0.48209364569841173, 0.47994776766402664, 0.4778043468899478, 0.4756636730643757, 0.47352604510279056, 0.4713917717876441, 0.46926117240846493, 0.46713457740164815, 0.4650123289890781, 0.462894781814628, 0.46078230357744926, 0.4586752756608324, 0.45657409375528196, 0.4544791684742986, 0.45239092596120556, 0.450309808485194, 0.44823627502459124, 0.4461708018351778, 0.44411388300119886, 0.4420660309665252, 0.4400277770432289, 0.43799967189464056, 0.43598228598976135, 0.4339762100257027, 0.4319820553146294, 0.43000045413149085, 0.4280320600186345, 0.42607754804321446, 0.42413761500313973, 0.42221297957714404, 0.42030438241442347, 0.4184125861591586, 0.41653837540514327, 0.4146825565756673, 0.4128459577237567, 0.41102942824787053, 0.4092338385181815, 0.4074600794086465, 0.4057090617301918, 0.4039817155605179, 0.40227898946625484, 0.40060184961349715, 0.3989512787630982, 0.39732827514753216, 0.3957338512266217, 0.3941690323200005, 0.3926348551148167, 0.3911323660478996, 0.38966261956240006, 0.3882266762397772, 0.38682560080893097, 0.38546046003527895, 0.3841323204936236, 0.3828422462297681, 0.38159129631698124, 0.38038052231459446, 0.3792109656372132, 0.378083654844231, 0.3769996028605298, 0.375959804140426, 0.37496523178804514, 0.3740168346483796, 0.37311553438427136, 0.3722622225554484, 0.3714577577165177, 0.37070296255145135, 0.36999862106258474, 0.36934547583245997, 0.3687442253769783, 0.36819552160826174, 0.36769996742536054, 0.36725811445046547, 0.3668704609276041, 0.3665374497999034, 0.3662594669804066, 0.3660368398301406, 0.3658698358556544, 0.3657586616366159, 0.36570346199226716, 0.3657043193936322, 0.36576125362637185, 0.36587422170710554, 0.3660431180539085, 0.3662677749095711, 0.3665479630141053, 0.3668833925209296, 0.3672737141491907, 0.3677185205628126, 0.36837825124768303, 0.3689466009647459, 0.3695676998792406, 0.37024091155507133, 0.3709655520815864, 0.37174089256826615, 0.3725661617557617, 0.3734405487249461, 0.37436320568550324, 0.3753332508256378, 0.3763497712047374, 0.3774118256712371, 0.37851844778851945, 0.37966864875240214, 0.3808614202846134, 0.38209573748760883, 0.3833705616471223, 0.38468484296995126, 0.38603752324563523, 0.3874275384218738, 0.38885382108473815, 0.3903153028359297, 0.3918109165605322, 0.3933395985798623, 0.3949002906851484, 0.39649194204884086, 0.3981135110113754, 0.39976396674216635, 0.4014422907744953, 0.40314747841477755, 0.40487854002742957, 0.40663450219723624, 0.4084144087717044, 0.4102173217864175, 0.4120423222768532, 0.41388851098051105, 0.41575500893351136, 0.4176409579660838, 0.4195455211015587, 0.42146788286361875, 0.42340724949666103, 0.42536284910416816, 0.42733393170999295, 0.42931976924743354, 0.4313196554809129, 0.43333290586498846, 0.4353588573452997, 0.43739686810593126, 0.43944631726751265, 0.44150660454021123, 0.44357714983559776, 0.44565739284117495, 0.4477467925611724, 0.4498448268270081, 0.45195099178062875, 0.45406480133373095, 0.4561857866056816, 0.45831349534275195, 0.46044749132109736, 0.46258735373572507, 0.4647326765775166, 0.466883068000197, 0.46903814967897844, 0.4711975561624476, 0.47336093421911346, 0.47552794217989586, 0.4776982492776911, 0.47987153498503504, 0.48204748835075745, 0.48422580733641835, 0.4864061981532115, 0.4885883745999271, 0.490772057402481, 0.49295697355544127, 0.49514285566590915, 0.4973294413000507, 0.49951647233252094, 0.5017036942989722, 0.5038908557517964, 0.5060777076192187, 0.5082640025678294, 0.5104494943686211, 0.5126339372665795, 0.5148170853538728, 0.5169986919466755, 0.5191785089656668, 0.5213562863202557, 0.5235317712965949, 0.5257047079494671, 0.527874836498153, 0.5300418927264231, 0.5322056073868273, 0.534365705609504, 0.5365219063157741, 0.5386739216368391, 0.5408214563379607, 0.5429642072485643, 0.5451018626987731, 0.5472341019629593, 0.5493605947109717, 0.5514810004677876, 0.5535949680824224, 0.555702135207024, 0.55780212778718, 0.5598945595645602, 0.5619790315931331, 0.5640551317702929, 0.5661224343843564, 0.5681804996799972, 0.5702288734433062, 0.5722670866082821, 0.5742946548866817, 0.5763110784232731, 0.5783158414786559, 0.5803084121419333, 0.5822882420756282, 0.5842547662953518, 0.5862074029868304, 0.5881455533630028, 0.5900686015639779, 0.59197591460273, 0.5938668423594698, 0.5957407176276834, 0.5975968562148654, 0.5994345571009929, 0.6012531026577824, 0.6030517589317453, 0.6048297759940091, 0.6065863883597928, 0.6083208154803187, 0.6100322623097999, 0.6117199199499767, 0.6133829663744595, 0.6150205672348915, 0.6166318767506629, 0.6182160386835737, 0.6197721873984833, 0.6212994490105698, 0.6227969426193724, 0.6242637816292991, 0.6256990751557466, 0.6271019295154102, 0.6284714497987531, 0.629806741521965, 0.6311069123550731, 0.6323710739221727, 0.6335983436690393, 0.6347878467926552, 0.635938718226465, 0.6370501046744436, 0.6381211666863523, 0.6391510807658705, 0.6401390415026237, 0.641084263718521, 0.6419859846182362, 0.6428434659331679, 0.6436559960477771, 0.644422892096844, 0.6451435020219227, 0.6458172065751093, 0.6464434212581714, 0.6470215981851437, 0.6475512278566568, 0.6480318408345541, 0.6484630093057576, 0.6488443485248662, 0.6491755181256172, 0.6494562232920958, 0.6496862157814394, 0.6498652947907444, 0.6499933076619346, 0.6500701504194736, 0.6500957681369929, 0.6500701551301478, 0.6499933549742848, 0.6498654603467914, 0.6496866126952962, 0.6494570017341594, 0.6491768647729451, 0.6488464858817592, 0.6484661948994868, 0.648036366292017, 0.6475574178685306, 0.6470298093648029, 0.6464540409032551, 0.6458306513401494, 0.645160216510875, 0.644443347384699, 0.6436806881406637, 0.6428729141765046, 0.6420207300625299, 0.6411248674523669, 0.6401860829623294, 0.6392051560309158, 0.6381828867696057, 0.637120093815706, 0.6360176121974962, 0.6348762912213727, 0.6336969923900719, 0.6324805873604087, 0.6312279559482691, 0.6299399841878979, 0.6286175624517897, 0.6272615836367715, 0.6258729414211343, 0.6244525285969619, 0.6230012354811052, 0.6215199484075794, 0.6200095483035104, 0.6184709093501514, 0.6169048977299019, 0.6153123704597308, 0.6136941743108992, 0.6120511448144211, 0.6103841053512844, 0.6086938663260776, 0.606981224422337, 0.6052469619376332, 0.6034918461961637, 0.6017166290364067, 0.5999220463712056, 0.5981088178175155, 0.5962776463929257, 0.5944292182759948, 0.5925642026273733, 0.5906832514686676, 0.588786999615985, 0.5868760646651189, 0.5849510470253643, 0.5830125299990047, 0.5810610799035724, 0.5790972462340647, 0.5771215618623816, 0.575134543271349, 0.5731366908207939, 0.5711284890432449, 0.5691104069669498, 0.5670828984640125, 0.5650464026215735, 0.5630013441340801, 0.5609481337148062, 0.558887168524906, 0.5568188326184048, 0.5547434974016372, 0.5526615221057699, 0.5505732542711452, 0.5484790302422932, 0.5463791756725654, 0.5442740060374397, 0.54216382715564, 0.540048935717311, 0.5379296198185676, 0.5358061595018246, 0.5336788273013889, 0.5315478887938657, 0.5294136031530006, 0.5272762237086407, 0.5251359985095556, 0.52299317088991, 0.5208479800392302, 0.5187006615757469, 0.5165514481230374, 0.5144005698899191, 0.5122482552535775, 0.5100947313459344, 0.5079402246432767, 0.5057849615591837, 0.5036291690407941, 0.501473075168459, 0.49931690975882215, 0.4971609049713636, 0.49500529591842324, 0.49285032127870815, 0.4906962239142574, 0.48854325149080674, 0.4863916571014624, 0.48424169989354443, 0.48209364569841173, 0.47994776766402664, 0.4778043468899478, 0.4756636730643757, 0.47352604510279056, 0.4713917717876441, 0.46926117240846493, 0.46713457740164815, 0.4650123289890781, 0.462894781814628, 0.46078230357744926, 0.4586752756608324, 0.45657409375528196, 0.4544791684742986, 0.45239092596120556, 0.450309808485194, 0.44823627502459124, 0.4461708018351778, 0.44411388300119886, 0.4420660309665252, 0.4400277770432289, 0.43799967189464056, 0.43598228598976135, 0.4339762100257027, 0.4319820553146294, 0.43000045413149085, 0.4280320600186345, 0.42607754804321446, 0.42413761500313973, 0.42221297957714404, 0.42030438241442347, 0.4184125861591586, 0.41653837540514327, 0.4146825565756673, 0.4128459577237567, 0.41102942824787053, 0.4092338385181815, 0.4074600794086465, 0.4057090617301918, 0.4039817155605179, 0.40227898946625484, 0.40060184961349715, 0.3989512787630982, 0.39732827514753216, 0.3957338512266217, 0.3941690323200005, 0.3926348551148167, 0.3911323660478996, 0.38966261956240006, 0.3882266762397772, 0.38682560080893097, 0.38546046003527895, 0.3841323204936236, 0.3828422462297681, 0.38159129631698124, 0.38038052231459446, 0.3792109656372132, 0.378083654844231, 0.3769996028605298, 0.375959804140426, 0.37496523178804514, 0.3740168346483796, 0.37311553438427136, 0.3722622225554484, 0.3714577577165177, 0.37070296255145135, 0.36999862106258474, 0.36934547583245997, 0.3687442253769783, 0.36819552160826174, 0.36769996742536054, 0.36725811445046547, 0.3668704609276041, 0.3665374497999034, 0.3662594669804066, 0.3660368398301406, 0.3658698358556544, 0.3657586616366159, 0.36570346199226716, 0.3657043193936322, 0.36576125362637185, 0.36587422170710554, 0.3660431180539085, 0.3662677749095711, 0.3665479630141053, 0.3668833925209296, 0.3672737141491907, 0.3677185205628126, 0.36837825124768303, 0.3689466009647459, 0.3695676998792406, 0.37024091155507133, 0.3709655520815864, 0.37174089256826615, 0.3725661617557617, 0.3734405487249461, 0.37436320568550324, 0.3753332508256378, 0.3763497712047374, 0.3774118256712371, 0.37851844778851945, 0.37966864875240214, 0.3808614202846134, 0.38209573748760883, 0.3833705616471223, 0.38468484296995126, 0.38603752324563523, 0.3874275384218738, 0.38885382108473815, 0.3903153028359297, 0.3918109165605322, 0.3933395985798623, 0.3949002906851484, 0.39649194204884086, 0.3981135110113754, 0.39976396674216635, 0.4014422907744953, 0.40314747841477755, 0.40487854002742957, 0.40663450219723624, 0.4084144087717044, 0.4102173217864175, 0.4120423222768532, 0.41388851098051105, 0.41575500893351136, 0.4176409579660838, 0.4195455211015587, 0.42146788286361875, 0.42340724949666103, 0.42536284910416816, 0.42733393170999295, 0.42931976924743354, 0.4313196554809129, 0.43333290586498846, 0.4353588573452997, 0.43739686810593126, 0.43944631726751265, 0.44150660454021123, 0.44357714983559776, 0.44565739284117495, 0.4477467925611724, 0.4498448268270081, 0.45195099178062875, 0.45406480133373095, 0.4561857866056816, 0.45831349534275195, 0.46044749132109736, 0.46258735373572507, 0.4647326765775166, 0.466883068000197, 0.46903814967897844, 0.4711975561624476, 0.47336093421911346, 0.47552794217989586, 0.4776982492776911, 0.47987153498503504, 0.48204748835075745, 0.48422580733641835, 0.4864061981532115, 0.4885883745999271, 0.490772057402481, 0.49295697355544127, 0.49514285566590915, 0.4973294413000507, 0.49951647233252094, 0.5017036942989722, 0.5038908557517964, 0.5060777076192187, 0.5082640025678294, 0.5104494943686211, 0.5126339372665795, 0.5148170853538728, 0.5169986919466755, 0.5191785089656668, 0.5213562863202557, 0.5235317712965949, 0.5257047079494671, 0.527874836498153, 0.5300418927264231, 0.5322056073868273, 0.534365705609504, 0.5365219063157741, 0.5386739216368391, 0.5408214563379607, 0.5429642072485643, 0.5451018626987731, 0.5472341019629593, 0.5493605947109717, 0.5514810004677876, 0.5535949680824224, 0.555702135207024, 0.55780212778718, 0.5598945595645602, 0.5619790315931331, 0.5640551317702929, 0.5661224343843564, 0.5681804996799972, 0.5702288734433062, 0.5722670866082821, 0.5742946548866817, 0.5763110784232731, 0.5783158414786559, 0.5803084121419333, 0.5822882420756282, 0.5842547662953518, 0.5862074029868304, 0.5881455533630028, 0.5900686015639779, 0.59197591460273, 0.5938668423594698, 0.5957407176276834, 0.5975968562148654, 0.5994345571009929, 0.6012531026577824, 0.6030517589317453, 0.6048297759940091, 0.6065863883597928, 0.6083208154803187, 0.6100322623097999, 0.6117199199499767, 0.6133829663744595, 0.6150205672348915, 0.6166318767506629, 0.6182160386835737, 0.6197721873984833, 0.6212994490105698, 0.6227969426193724, 0.6242637816292991, 0.6256990751557466, 0.6271019295154102, 0.6284714497987531, 0.629806741521965, 0.6311069123550731, 0.6323710739221727, 0.6335983436690393, 0.6347878467926552, 0.635938718226465, 0.6370501046744436, 0.6381211666863523, 0.6391510807658705, 0.6401390415026237, 0.641084263718521, 0.6419859846182362, 0.6428434659331679, 0.6436559960477771, 0.644422892096844, 0.6451435020219227, 0.6458172065751093, 0.6464434212581714, 0.6470215981851437, 0.6475512278566568, 0.6480318408345541, 0.6484630093057576, 0.6488443485248662, 0.6491755181256172, 0.6494562232920958, 0.6496862157814394, 0.6498652947907444, 0.6499933076619346, 0.6500701504194736, 0.6500957681369929, 0.6500701551301478, 0.6499933549742848, 0.6498654603467914, 0.6496866126952962, 0.6494570017341594, 0.6491768647729451, 0.6488464858817592, 0.6484661948994868, 0.648036366292017, 0.6475574178685306, 0.6470298093648029, 0.6464540409032551, 0.6458306513401494, 0.645160216510875, 0.644443347384699, 0.6436806881406637, 0.6428729141765046, 0.6420207300625299, 0.6411248674523669, 0.6401860829623294, 0.6392051560309158, 0.6381828867696057, 0.637120093815706, 0.6360176121974962, 0.6348762912213727, 0.6336969923900719, 0.6324805873604087, 0.6312279559482691, 0.6299399841878979, 0.6286175624517897, 0.6272615836367715, 0.6258729414211343, 0.6244525285969619, 0.6230012354811052, 0.6215199484075794, 0.6200095483035104, 0.6184709093501514, 0.6169048977299019, 0.6153123704597308, 0.6136941743108992, 0.6120511448144211, 0.6103841053512844, 0.6086938663260776, 0.606981224422337, 0.6052469619376332, 0.6034918461961637, 0.6017166290364067, 0.5999220463712056, 0.5981088178175155, 0.5962776463929257, 0.5944292182759948, 0.5925642026273733, 0.5906832514686676, 0.588786999615985, 0.5868760646651189, 0.5849510470253643, 0.5830125299990047, 0.5810610799035724, 0.5790972462340647, 0.5771215618623816, 0.575134543271349, 0.5731366908207939, 0.5711284890432449, 0.5691104069669498, 0.5670828984640125, 0.5650464026215735, 0.5630013441340801, 0.5609481337148062, 0.558887168524906, 0.5568188326184048, 0.5547434974016372, 0.5526615221057699, 0.5505732542711452, 0.5484790302422932, 0.5463791756725654, 0.5442740060374397, 0.54216382715564, 0.540048935717311, 0.5379296198185676, 0.5358061595018246, 0.5336788273013889, 0.5315478887938657, 0.5294136031530006, 0.5272762237086407, 0.5251359985095556, 0.52299317088991, 0.5208479800392302, 0.5187006615757469, 0.5165514481230374, 0.5144005698899191, 0.5122482552535775, 0.5100947313459344, 0.5079402246432767, 0.5057849615591837, 0.5036291690407941, 0.501473075168459, 0.49931690975882215, 0.4971609049713636, 0.49500529591842324, 0.49285032127870815, 0.4906962239142574, 0.48854325149080674, 0.4863916571014624, 0.48424169989354443, 0.48209364569841173, 0.47994776766402664, 0.4778043468899478, 0.4756636730643757, 0.47352604510279056, 0.4713917717876441, 0.46926117240846493, 0.46713457740164815, 0.4650123289890781, 0.462894781814628, 0.46078230357744926, 0.4586752756608324, 0.45657409375528196, 0.4544791684742986, 0.45239092596120556, 0.450309808485194, 0.44823627502459124, 0.4461708018351778, 0.44411388300119886, 0.4420660309665252, 0.4400277770432289, 0.43799967189464056, 0.43598228598976135, 0.4339762100257027, 0.4319820553146294, 0.43000045413149085, 0.4280320600186345, 0.42607754804321446, 0.42413761500313973, 0.42221297957714404, 0.42030438241442347, 0.4184125861591586, 0.41653837540514327, 0.4146825565756673, 0.4128459577237567, 0.41102942824787053, 0.4092338385181815, 0.4074600794086465, 0.4057090617301918, 0.4039817155605179, 0.40227898946625484, 0.40060184961349715, 0.3989512787630982, 0.39732827514753216, 0.3957338512266217, 0.3941690323200005, 0.3926348551148167, 0.3911323660478996, 0.38966261956240006, 0.3882266762397772, 0.38682560080893097, 0.38546046003527895, 0.3841323204936236, 0.3828422462297681, 0.38159129631698124, 0.38038052231459446, 0.3792109656372132, 0.378083654844231, 0.3769996028605298, 0.375959804140426, 0.37496523178804514, 0.3740168346483796, 0.37311553438427136, 0.3722622225554484, 0.3714577577165177, 0.37070296255145135, 0.36999862106258474, 0.36934547583245997, 0.3687442253769783, 0.36819552160826174, 0.36769996742536054, 0.36725811445046547, 0.3668704609276041, 0.3665374497999034, 0.3662594669804066, 0.3660368398301406, 0.3658698358556544, 0.3657586616366159, 0.36570346199226716, 0.3657043193936322, 0.36576125362637185, 0.36587422170710554, 0.3660431180539085, 0.3662677749095711, 0.3665479630141053, 0.3668833925209296, 0.3672737141491907, 0.3677185205628126], "lat": 44.875, "mean_air_temp": [8.399999812245369, 7.3099998366087675, 3.689999917522073, 4.449999900534749, 5.069999886676669, 7.209999838843942, 7.379999835044146, 7.929999822750688, 6.849999846890569, 9.759999781847, 10.169999772682786, 4.619999896734953, 6.289999859407544, 7.769999826326966, 5.639999873936176, 6.6599998511374, 6.5199998542666435, 11.699999738484621, 7.109999841079116, 8.219999816268682, 8.469999810680747, 9.779999781399965, 5.979999866336584, 3.6999999172985554, 2.729999938979745, 3.4999999217689037, 3.9399999119341373, 6.3299998585134745, 4.0799999088048935, 2.6399999409914017, 3.399999924004078, 4.6299998965114355, 4.819999892264605, 4.109999908134341, 2.8799999356269836, 3.109999930486083, 5.289999881759286, 6.779999848455191, 8.299999814480543, 7.35999983549118, 7.229999838396907, 5.549999875947833, 9.849999779835343, 6.469999855384231, 10.089999774470925, 6.789999848231673, 6.159999862313271, 5.5399998761713505, 5.039999887347221, 6.919999845325947, 8.59999980777502, 9.969999777153134, 9.189999794587493, 9.659999784082174, 8.099999818950891, 8.709999805316329, 9.729999782517552, 7.759999826550484, 7.919999822974205, 11.089999752119184, 10.789999758824706, 11.339999746531248, 10.639999762177467, 10.909999756142497, 11.069999752566218, 11.709999738261104, 10.799999758601189, 10.37999976798892, 8.499999810010195, 9.079999797046185, 10.29999976977706, 11.319999746978283, 11.959999732673168, 11.479999743402004, 12.619999717921019, 11.819999735802412, 11.109999751672149, 5.079999886453152, 6.569999853149056, 5.76999987103045, 5.979999866336584, 6.599999852478504, 5.8499998692423105, 8.259999815374613, 8.449999811127782, 8.229999816045165, 7.889999823644757, 7.31999983638525, 8.389999812468886, 10.29999976977706, 12.319999724626541, 11.609999740496278, 11.079999752342701, 10.529999764636159, 11.069999752566218, 12.319999724626541, 13.079999707639217, 13.499999698251486, 12.619999717921019, 14.739999670535326, 15.83999964594841, 16.449999632313848, 16.359999634325504, 16.92999962158501, 16.589999629184604, 15.959999643266201, 16.83999962359667, 15.549999652430415, 15.399999655783176, 16.119999639689922, 17.369999611750245, 18.74999958090484, 19.459999565035105, 18.81999957934022, 17.669999605044723, 16.549999630078673, 17.38999961130321, 17.799999602138996, 17.179999615997076, 17.099999617785215, 14.389999678358436, 14.359999679028988, 13.349999701604247, 15.199999660253525, 15.439999654889107, 17.49999960884452, 19.379999566823244, 22.329999500885606, 20.51999954134226, 19.719999559223652, 20.439999543130398, 21.44999952055514, 20.649999538436532, 17.61999960616231, 16.009999642148614, 17.999999597668648, 15.44999965466559, 17.88999960012734, 19.469999564811587, 21.45999952033162, 23.15999948233366, 24.329999456182122, 23.949999464675784, 24.419999454170465, 22.49999949708581, 20.859999533742666, 16.559999629855156, 14.619999673217535, 17.359999611973763, 16.409999633207917, 15.319999657571316, 14.699999671429396, 19.229999570176005, 18.059999596327543, 21.639999516308308, 18.89999957755208, 19.099999573081732, 20.579999540001154, 22.489999497309327, 23.759999468922615, 23.26999947987497, 22.14999950490892, 22.41999949887395, 23.259999480098486, 22.639999493956566, 21.549999518319964, 21.83999951183796, 22.199999503791332, 24.74999944679439, 26.739999402314425, 25.809999423101544, 24.15999945998192, 23.479999475181103, 23.229999480769038, 25.13999943807721, 24.449999453499913, 21.539999518543482, 20.48999954201281, 22.03999950736761, 23.379999477416277, 25.44999943114817, 24.769999446347356, 23.959999464452267, 23.85999946668744, 21.869999511167407, 23.139999482780695, 24.31999945640564, 25.659999426454306, 26.319999411702156, 23.27999947965145, 20.539999540895224, 22.319999501109123, 23.519999474287033, 25.079999439418316, 27.389999387785792, 28.4199993647635, 28.61999936029315, 29.42999934218824, 30.199999324977398, 30.31999932229519, 28.609999360516667, 27.209999391809106, 26.56999940611422, 26.629999404773116, 26.32999941147864, 26.209999414160848, 28.179999370127916, 29.299999345093966, 28.92999935336411, 28.50999936275184, 24.029999462887645, 24.55999945104122, 25.12999943830073, 24.00999946333468, 24.799999445676804, 24.889999443665147, 25.86999942176044, 27.30999938957393, 23.77999946847558, 21.129999527707696, 22.559999495744705, 23.919999465346336, 25.05999943986535, 25.7199994251132, 25.78999942354858, 25.969999419525266, 27.319999389350414, 27.089999394491315, 25.01999944075942, 24.74999944679439, 20.889999533072114, 17.799999602138996, 20.709999537095428, 21.64999951608479, 22.299999501556158, 23.879999466240406, 26.6399994045496, 28.279999367892742, 28.219999369233847, 25.579999428242445, 23.38999947719276, 23.129999483004212, 21.48999951966107, 22.399999499320984, 23.099999483674765, 20.899999532848597, 18.81999957934022, 18.54999958537519, 19.809999557211995, 20.379999544471502, 20.87999953329563, 21.559999518096447, 22.30999950133264, 21.099999528378248, 20.98999953083694, 20.359999544918537, 20.929999532178044, 21.95999950915575, 21.169999526813626, 22.37999949976802, 17.949999598786235, 16.45999963209033, 16.629999628290534, 17.249999614432454, 19.12999957241118, 18.659999582916498, 18.419999588280916, 15.889999644830823, 13.849999690428376, 14.529999675229192, 15.56999965198338, 16.779999624937773, 18.93999957665801, 19.649999560788274, 20.479999542236328, 21.579999517649412, 20.649999538436532, 19.549999563023448, 17.14999961666763, 17.129999617114663, 16.549999630078673, 15.459999654442072, 15.87999964505434, 16.239999637007713, 16.68999962694943, 16.03999964147806, 15.159999661147594, 15.119999662041664, 14.709999671205878, 13.909999689087272, 13.029999708756804, 10.629999762400985, 9.229999793693423, 9.309999791905284, 12.46999972127378, 10.669999761506915, 11.5399997420609, 13.329999702051282, 15.279999658465385, 13.969999687746167, 14.01999968662858, 12.339999724179506, 14.319999679923058, 12.539999719709158, 11.529999742284417, 12.899999711662531, 13.269999703392386, 12.319999724626541, 13.149999706074595, 11.34999974630773, 11.999999731779099, 12.639999717473984, 10.02999977581203, 12.109999729320407, 12.949999710544944, 8.639999806880951, 8.74999980442226, 8.409999812021852, 8.01999982073903, 5.76999987103045, 5.5399998761713505, 6.199999861419201, 6.339999858289957, 6.439999856054783, 8.78999980352819, 10.33999976888299, 11.329999746754766, 12.229999726638198, 11.989999732002616, 10.749999759718776, 10.499999765306711, 9.419999789446592, 7.099999841302633, 4.0799999088048935, 6.749999849125743, 8.629999807104468, 8.2099998164922, 6.049999864771962, 5.599999874830246, 4.809999892488122, 7.129999840632081, 4.3199999034404755, 2.0899999532848597, 2.2099999506026506, 4.769999893382192, 5.409999879077077, 3.399999924004078, 1.339999970048666, 2.109999952837825, 1.459999967366457, 0.009999999776482582, 1.1599999740719795, 2.2399999499320984, 2.9999999329447746, 1.6299999635666609, 3.6299999188631773, 5.7799998708069324, 3.159999929368496, 3.829999914392829, 3.0499999318271875, 0.8899999801069498, 0.8299999814480543, -0.47999998927116394, 2.5299999434500933, 1.5699999649077654, 2.0699999537318945, 0.9299999792128801, 1.7599999606609344, 3.0299999322742224, 4.25999990478158, 4.279999904334545, 5.719999872148037, 5.1099998857825994, 5.989999866113067, 5.389999879524112, 6.73999984934926, 7.019999843090773, 7.0699998419731855, 6.799999848008156, 6.3999998569488525, 8.029999820515513, 7.039999842643738, 5.629999874159694, 3.5999999195337296, 4.379999902099371, 7.31999983638525, 5.799999870359898, 3.9799999110400677, 4.859999891370535, 6.34999985806644, 8.55999980866909, 10.45999976620078, 6.829999847337604, 5.1799998842179775, 7.079999841749668, 4.959999889135361, 6.339999858289957, 6.299999859184027, 6.069999864324927, 8.449999811127782, 6.859999846667051, 8.309999814257026, 5.569999875500798, 4.669999895617366, 4.91999989002943, 4.619999896734953, 3.799999915063381, 4.379999902099371, 4.669999895617366, 4.539999898523092, 3.0999999307096004, 0.3799999915063381, 1.409999968484044, 4.649999896064401, 5.619999874383211, 6.259999860078096, 5.7799998708069324, 6.179999861866236, 7.8599998243153095, 6.149999862536788, 8.01999982073903, 8.86999980174005, 10.099999774247408, 8.849999802187085, 11.639999739825726, 15.339999657124281, 12.889999711886048, 10.989999754354358, 6.769999848678708, 5.759999871253967, 5.699999872595072, 7.439999833703041, 7.809999825432897, 9.079999797046185, 10.99999975413084, 10.479999765753746, 13.569999696686864, 10.68999976105988, 10.519999764859676, 11.529999742284417, 11.92999973334372, 11.699999738484621, 9.309999791905284, 7.689999828115106, 6.679999850690365, 8.569999808445573, 5.1799998842179775, 6.369999857619405, 6.749999849125743, 6.319999858736992, 9.209999794140458, 11.179999750107527, 11.059999752789736, 11.469999743625522, 12.46999972127378, 13.339999701827765, 14.229999681934714, 10.64999976195395, 10.06999977491796, 10.06999977491796, 9.83999978005886, 14.189999682828784, 9.13999979570508, 10.02999977581203, 10.489999765530229, 13.429999699816108, 12.349999723955989, 11.76999973692, 10.579999763518572, 10.209999771788716, 11.689999738708138, 11.65999973937869, 11.489999743178487, 13.069999707862735, 13.459999699145555, 12.19999972730875, 12.73999971523881, 14.779999669641256, 15.079999662935734, 15.699999649077654, 13.599999696016312, 14.539999675005674, 14.999999664723873, 12.50999972037971, 13.829999690875411, 15.089999662712216, 15.279999658465385, 16.57999962940812, 17.18999961577356, 15.269999658688903, 14.819999668747187, 16.83999962359667, 17.519999608397484, 17.53999960795045, 17.34999961219728, 16.899999622255564, 15.999999642372131, 17.049999618902802, 17.949999598786235, 18.27999959141016, 17.11999961733818, 16.759999625384808, 16.91999962180853, 16.699999626725912, 15.60999965108931, 17.85999960079789, 17.999999597668648, 18.04999959655106, 17.42999961040914, 18.31999959051609, 20.629999538883567, 22.159999504685402, 22.65999949350953, 21.40999952144921, 18.73999958112836, 19.659999560564756, 20.6099995393306, 20.119999550282955, 19.849999556317925, 18.839999578893185, 18.369999589398503, 19.069999573752284, 19.86999955587089, 20.05999955162406, 20.419999543577433, 21.679999515414238, 22.37999949976802, 20.439999543130398, 20.32999954558909, 14.959999665617943, 14.659999672323465, 16.119999639689922, 19.179999571293592, 20.959999531507492, 22.33999950066209, 23.949999464675784, 25.769999423995614, 26.819999400526285, 27.10999939404428, 25.839999422430992, 26.829999400302768, 26.249999413266778, 26.869999399408698, 26.09999941661954, 26.619999404996634, 26.149999415501952, 26.06999941729009, 26.129999415948987, 20.709999537095428, 24.879999443888664, 24.729999447241426, 25.939999420195818, 24.50999945215881, 20.05999955162406, 22.829999489709735, 24.459999453276396, 25.579999428242445, 24.809999445453286, 25.40999943204224, 21.429999521002173, 21.64999951608479, 23.189999481663108, 22.609999494627118, 21.949999509379268, 23.149999482557178, 23.69999947026372, 23.339999478310347, 22.009999508038163, 21.02999952994287, 22.159999504685402, 23.149999482557178, 25.299999434500933, 24.47999945282936, 25.649999426677823, 26.079999417066574, 27.099999394267797, 25.549999428912997, 26.829999400302768, 25.119999438524246, 26.399999409914017, 26.71999940276146, 27.009999396279454, 26.94999939762056, 25.429999431595206, 26.239999413490295, 24.119999460875988, 23.759999468922615, 24.719999447464943, 24.499999452382326, 26.359999410808086, 26.199999414384365, 25.13999943807721, 21.329999523237348, 22.49999949708581, 22.73999949172139, 24.00999946333468, 24.879999443888664, 24.70999944768846, 25.429999431595206, 23.96999946422875, 22.219999503344297, 21.549999518319964, 22.869999488815665, 23.639999471604824, 24.74999944679439, 24.909999443218112, 25.469999430701137, 24.999999441206455, 24.04999946244061, 24.029999462887645, 24.659999448806047, 25.349999433383346, 24.8599994443357, 26.98999939672649, 25.539999429136515, 22.509999496862292, 22.789999490603805, 24.639999449253082, 25.59999942779541, 24.379999455064535, 20.40999954380095, 16.57999962940812, 16.329999634996057, 16.92999962158501, 16.6499996278435, 17.949999598786235, 17.919999599456787, 17.18999961577356, 14.769999669864774, 15.909999644383788, 14.729999670758843, 14.539999675005674, 15.409999655559659, 15.739999648183584, 15.48999965377152, 15.239999659359455, 14.71999967098236, 13.47999969869852, 16.72999962605536, 17.7399996034801, 18.15999959409237, 13.079999707639217, 12.439999721944332, 14.319999679923058, 16.22999963723123, 17.729999603703618, 17.369999611750245, 17.479999609291553, 17.519999608397484, 17.369999611750245, 17.139999616891146, 17.949999598786235, 18.019999597221613, 17.589999606832862, 18.289999591186643, 14.649999672546983, 15.379999656230211, 14.009999686852098, 16.139999639242887, 16.57999962940812, 17.07999961823225, 16.02999964170158, 17.07999961823225, 14.549999674782157, 12.439999721944332, 14.299999680370092, 15.83999964594841, 13.419999700039625, 10.719999760389328, 11.639999739825726, 13.719999693334103, 14.399999678134918, 13.889999689534307, 15.91999964416027, 13.539999697357416, 13.209999704733491, 12.399999722838402, 12.149999728426337, 11.459999743849039, 11.699999738484621, 11.5399997420609, 11.119999751448631, 12.209999727085233, 10.95999975502491, 10.209999771788716, 10.719999760389328, 7.599999830126762, 8.339999813586473, 7.489999832585454, 8.86999980174005, 8.429999811574817, 5.099999886006117, 2.0199999548494816, 3.6999999172985554, 5.069999886676669, 3.519999921321869, 2.5499999430030584, 4.999999888241291, 6.189999861642718, 5.439999878406525, 3.8899999130517244, 4.56999989785254, 3.1999999284744263, 3.4999999217689037, 4.499999899417162, 2.539999943226576, 3.0499999318271875, 1.3499999698251486, 2.2099999506026506, 3.209999928250909, 4.979999888688326, 5.529999876394868, 6.679999850690365, 7.699999827891588, 6.409999856725335, 6.149999862536788, 5.999999865889549, 6.4299998562783, 5.6099998746067286, 5.099999886006117, 2.5899999421089888, 2.109999952837825, 0.3899999912828207, 2.779999937862158, 2.079999953508377, 0.5299999881535769, -0.6999999843537807, 1.5199999660253525, 1.4199999682605267, -1.3999999687075615, 0.9899999778717756, -1.099999975413084, 0.23999999463558197, -2.7199999392032623, -3.9399999119341373, -0.9899999778717756, 0.3399999924004078, 1.289999971166253, -1.3999999687075615, -1.6899999622255564, -0.2699999939650297, -0.23999999463558197, -0.9199999794363976, 1.649999963119626, 3.0699999313801527, 1.7399999611079693, -0.6799999848008156, 1.6199999637901783, 1.9499999564141035, 2.9999999329447746, 4.849999891594052, 2.9099999349564314, 0.8399999812245369, 1.2399999722838402, 4.369999902322888, 3.6299999188631773, 4.449999900534749, 5.14999988488853, 3.94999991171062, 3.6699999179691076, 1.6399999633431435, 1.4699999671429396, 1.7299999613314867, 3.829999914392829, 5.319999881088734, 6.189999861642718, 8.629999807104468, 7.029999842867255, 7.729999827221036, 7.199999839067459, 5.039999887347221, 7.059999842196703, 4.249999905005097, 3.539999920874834, 2.299999948590994, 2.8299999367445707, 2.6699999403208494, 4.489999899640679, 3.5599999204277992, 1.1399999745190144, 1.7899999599903822, 5.879999868571758, 4.249999905005097, 3.0999999307096004, 3.609999919310212, 4.829999892041087, 4.429999900981784, 6.059999864548445, 7.0699998419731855, 6.909999845549464, 8.649999806657434, 7.929999822750688, 6.4499998558312654, 7.809999825432897, 7.259999837726355, 9.209999794140458, 8.509999809786677, 8.55999980866909, 6.979999843984842, 8.639999806880951, 7.389999834820628, 9.359999790787697, 8.729999804869294, 9.779999781399965, 11.059999752789736, 9.779999781399965, 11.719999738037586, 10.849999757483602, 6.939999844878912, 4.639999896287918, 6.34999985806644, 10.789999758824706, 11.099999751895666, 7.8599998243153095, 9.40999978967011, 9.649999784305692, 10.809999758377671, 10.099999774247408, 12.649999717250466, 11.789999736472964, 11.599999740719795, 11.699999738484621, 12.949999710544944, 12.089999729767442, 14.349999679252505, 15.17999966070056, 15.209999660030007, 14.269999681040645, 14.709999671205878, 13.769999692216516, 15.099999662488699, 15.089999662712216, 16.019999641925097, 16.739999625831842, 16.33999963477254, 12.249999726191163, 13.159999705851078, 12.81999971345067, 11.899999734014273, 10.749999759718776, 14.879999667406082, 16.83999962359667, 14.849999668076634, 12.889999711886048, 12.789999714121222, 11.819999735802412, 13.139999706298113, 12.629999717697501, 12.109999729320407, 14.039999686181545, 13.099999707192183, 17.23999961465597, 15.91999964416027, 16.249999636784196, 14.71999967098236, 14.979999665170908, 16.939999621361494, 17.77999960258603, 18.299999590963125, 18.659999582916498, 18.97999957576394, 19.139999572187662, 20.339999545365572, 19.31999956816435, 17.879999600350857, 18.96999957598746, 20.899999532848597, 21.929999509826303, 20.899999532848597, 21.7599995136261, 23.23999948054552, 22.569999495521188, 23.81999946758151, 25.13999943807721, 26.71999940276146, 25.59999942779541, 22.64999949373305, 19.529999563470483, 20.859999533742666, 17.03999961912632, 17.329999612644315, 17.899999599903822, 20.859999533742666, 22.519999496638775, 22.33999950066209, 20.959999531507492, 22.529999496415257, 22.299999501556158, 21.309999523684382, 20.29999954625964, 21.2999995239079, 22.249999502673745, 22.65999949350953, 23.839999467134476, 25.01999944075942, 25.969999419525266, 26.039999417960644, 23.92999946512282, 23.979999464005232, 25.929999420419335, 22.199999503791332, 20.56999954022467, 20.439999543130398, 21.48999951966107, 21.469999520108104, 23.259999480098486, 22.879999488592148, 22.839999489486217, 23.979999464005232, 24.78999944590032, 25.299999434500933, 25.70999942533672, 25.219999436289072, 26.189999414607882, 25.97999941930175, 25.379999432712793, 25.189999436959624, 23.769999468699098, 24.099999461323023, 22.33999950066209, 21.439999520778656, 21.319999523460865, 22.359999500215054, 24.179999459534883, 26.48999940790236, 26.039999417960644, 27.099999394267797, 28.359999366104603, 21.79999951273203, 22.03999950736761, 21.99999950826168, 24.189999459311366, 25.569999428465962, 25.899999421089888, 26.749999402090907, 25.839999422430992, 24.54999945126474, 25.13999943807721, 26.169999415054917, 26.239999413490295, 27.319999389350414, 27.179999392479658, 26.579999405890703, 26.149999415501952, 24.15999945998192, 23.959999464452267, 24.679999448359013, 25.739999424666166, 25.959999419748783, 24.949999442324042, 26.469999408349395, 25.509999429807067, 25.659999426454306, 26.37999941036105, 26.09999941661954, 25.119999438524246, 26.60999940522015, 27.33999938890338, 28.169999370351434, 28.489999363198876, 28.799999356269836, 28.909999353811145, 28.57999936118722, 27.60999938286841, 26.29999941214919, 25.32999943383038, 25.28999943472445, 26.25999941304326, 26.929999398067594, 27.779999379068613, 27.139999393373728, 22.65999949350953, 22.88999948836863, 20.939999531954527, 25.809999423101544, 26.389999410137534, 26.699999403208494, 24.289999457076192, 20.24999954737723, 19.66999956034124, 19.239999569952488, 20.769999535754323, 21.48999951966107, 22.719999492168427, 22.009999508038163, 22.14999950490892, 17.649999605491757, 18.07999959588051, 17.509999608621, 21.019999530166388, 20.069999551400542, 20.979999531060457, 20.739999536424875, 20.379999544471502, 21.659999515861273, 21.509999519214034, 21.049999529495835, 21.119999527931213, 20.75999953597784, 20.28999954648316, 20.149999549612403, 20.79999953508377, 20.389999544247985, 20.29999954625964, 19.24999956972897, 19.20999957062304, 17.77999960258603, 18.289999591186643, 19.62999956123531, 20.469999542459846, 20.59999953955412, 18.69999958202243, 18.559999585151672, 17.689999604597688, 17.559999607503414, 14.269999681040645, 10.709999760612845, 8.889999801293015, 8.2099998164922, 9.049999797716737, 9.579999785870314, 8.74999980442226, 7.209999838843942, 9.569999786093831, 11.199999749660492, 11.219999749213457, 13.699999693781137, 13.339999701827765, 13.509999698027968, 13.119999706745148, 11.509999742731452, 12.629999717697501, 11.249999748542905, 11.109999751672149, 9.09999979659915, 8.59999980777502, 10.549999764189124, 8.369999812915921, 8.799999803304672, 8.979999799281359, 7.749999826774001, 8.759999804198742, 9.199999794363976, 9.429999789223075, 8.059999819844961, 7.799999825656414, 8.4399998113513, 9.83999978005886, 10.589999763295054, 11.61999974027276, 12.149999728426337, 11.779999736696482, 11.909999733790755, 11.759999737143517, 10.72999976016581, 10.06999977491796, 10.099999774247408, 9.159999795258045, 8.769999803975224, 8.379999812692404, 10.319999769330025, 9.9899997767061, 8.509999809786677, 10.389999767765403, 8.59999980777502, 6.779999848455191, 4.29999990388751, 4.209999905899167, 7.209999838843942, 4.729999894276261, 6.4299998562783, 8.839999802410603, 6.669999850913882, 4.9899998884648085, 4.339999902993441, 4.2699999045580626, 4.479999899864197, 2.659999940544367, 1.029999976977706, 0.009999999776482582, 0.2199999950826168, -0.789999982342124, -2.229999950155616, -5.989999866113067, -6.159999862313271, -1.7799999602138996, 3.05999993160367, 4.469999900087714, 5.549999875947833, 2.659999940544367, 4.619999896734953, 1.5599999651312828, 2.7599999383091927, 3.9099999126046896, 3.63999991863966, 5.439999878406525, 5.639999873936176, 0.8299999814480543, -0.25999999418854713, 1.3199999704957008, 3.4999999217689037, 2.6699999403208494, 2.729999938979745, 3.7499999161809683, 4.139999907463789, 1.9099999573081732, 2.74999993853271, 2.8799999356269836, 2.9099999349564314, 4.729999894276261, 2.0399999544024467, 2.7099999394267797, 1.6599999628961086, -0.3999999910593033, -0.9599999785423279, -0.2199999950826168, 0.3999999910593033, 1.4299999680370092, 0.04999999888241291, 1.3199999704957008, 1.5499999653548002, 1.7999999597668648, 0.8899999801069498, -0.5199999883770943, 2.4299999456852674, 1.9299999568611383, -1.0599999763071537, 0.7299999836832285, 2.0899999532848597, 2.919999934732914, 2.419999945908785, 3.589999919757247, 4.239999905228615, 0.06999999843537807, 1.1599999740719795, 3.109999930486083, 2.779999937862158, 3.299999926239252, 2.559999942779541, 2.7599999383091927, 1.4699999671429396, 3.5499999206513166, 4.549999898299575, 6.539999853819609, 6.289999859407544, 8.769999803975224, 4.769999893382192, 5.739999871701002, 6.869999846443534, 7.659999828785658, 8.2099998164922, 10.139999773353338, 8.189999816939235, 7.799999825656414, 8.819999802857637, 9.659999784082174, 5.689999872818589, 6.179999861866236, 5.45999987795949, 2.4499999452382326, 3.36999992467463, 1.9099999573081732, 0.8899999801069498, -0.04999999888241291, 2.3599999472498894, 1.6299999635666609, 4.0799999088048935, 5.799999870359898, 7.04999984242022, 8.379999812692404, 7.509999832138419, 8.32999981380999, 8.369999812915921, 9.759999781847, 9.899999778717756, 10.64999976195395, 12.179999727755785, 12.339999724179506, 12.15999972820282, 12.50999972037971, 10.659999761730433, 12.289999725297093, 10.739999759942293, 10.839999757707119, 11.779999736696482, 10.309999769553542, 8.529999809339643, 8.4399998113513, 10.33999976888299, 12.249999726191163, 10.709999760612845, 11.459999743849039, 12.369999723508954, 13.609999695792794, 14.969999665394425, 10.939999755471945, 8.799999803304672, 10.06999977491796, 10.64999976195395, 11.839999735355377, 11.739999737590551, 11.829999735578895, 12.259999725967646, 13.309999702498317, 15.089999662712216, 15.699999649077654, 14.539999675005674, 13.769999692216516, 14.899999666959047, 16.329999634996057, 18.809999579563737, 17.989999597892165, 17.689999604597688, 18.77999958023429, 19.099999573081732, 17.679999604821205, 17.089999618008733, 17.289999613538384, 15.25999965891242, 15.359999656677246, 12.889999711886048, 12.529999719932675, 13.969999687746167, 14.459999676793814, 14.889999667182565, 15.209999660030007, 16.249999636784196, 15.269999658688903, 15.729999648407102, 14.229999681934714, 17.26999961398542, 17.219999615103006, 16.56999962963164, 16.599999628961086, 16.899999622255564, 17.77999960258603, 19.859999556094408, 20.509999541565776, 21.579999517649412, 21.68999951519072, 20.769999535754323, 18.31999959051609, 18.85999957844615, 20.419999543577433, 20.439999543130398, 22.099999506026506, 19.149999571964145, 21.579999517649412, 19.959999553859234, 21.17999952659011, 22.479999497532845, 22.939999487251043, 22.57999949529767, 23.289999479427934, 23.50999947451055, 24.55999945104122, 24.54999945126474, 25.379999432712793, 24.35999945551157, 22.41999949887395, 21.45999952033162, 21.059999529272318, 19.549999563023448, 19.859999556094408, 19.879999555647373, 15.319999657571316, 18.77999958023429, 19.819999556988478, 19.739999558776617, 21.319999523460865, 22.749999491497874, 23.439999476075172, 25.119999438524246, 25.4899994302541, 25.619999427348375, 26.1799994148314, 26.32999941147864, 26.559999406337738, 27.599999383091927, 26.589999405667186, 26.6399994045496, 26.479999408125877, 25.039999440312386, 25.40999943204224, 25.20999943651259, 27.329999389126897, 28.059999372810125, 27.91999937593937, 27.719999380409718, 27.76999937929213, 27.599999383091927, 27.929999375715852, 28.80999935604632, 25.839999422430992, 25.01999944075942, 25.119999438524246, 26.579999405890703, 27.709999380633235, 27.239999391138554, 25.569999428465962, 23.19999948143959, 22.909999487921596, 22.73999949172139, 22.859999489039183, 22.65999949350953, 20.36999954469502, 21.169999526813626, 23.069999484345317, 24.949999442324042, 25.119999438524246, 24.23999945819378, 19.809999557211995, 21.699999514967203, 21.40999952144921, 22.909999487921596, 23.3099994789809, 23.999999463558197, 24.729999447241426, 24.349999455735087, 21.21999952569604, 19.01999957486987, 21.819999512284994, 19.809999557211995, 20.36999954469502, 21.72999951429665, 22.76999949105084, 24.349999455735087, 25.199999436736107, 26.279999412596226, 26.83999940007925, 24.989999441429973, 25.4899994302541, 25.919999420642853, 25.0899994391948, 26.209999414160848, 22.759999491274357, 20.469999542459846, 18.929999576881528, 18.729999581351876, 19.159999571740627, 20.669999537989497, 21.229999525472522, 20.48999954201281, 20.509999541565776, 18.599999584257603, 20.309999546036124, 19.269999569281936, 19.7499995585531, 19.569999562576413, 19.419999565929174, 20.239999547600746, 19.849999556317925, 18.929999576881528, 20.849999533966184, 21.87999951094389, 20.029999552294612, 18.74999958090484, 18.54999958537519, 18.219999592751265, 19.109999572858214, 19.01999957486987, 18.299999590963125, 16.779999624937773, 16.779999624937773, 15.699999649077654, 14.799999669194221, 15.419999655336142, 15.409999655559659, 16.409999633207917, 16.019999641925097, 17.45999960973859, 16.10999963991344, 18.689999582245946, 17.749999603256583, 17.84999960102141, 15.279999658465385, 14.36999967880547, 12.989999709650874, 12.249999726191163, 12.999999709427357, 11.879999734461308, 13.969999687746167, 12.719999715685844, 11.469999743625522, 10.02999977581203, 11.169999750331044, 11.759999737143517, 12.189999727532268, 10.759999759495258, 10.479999765753746, 10.41999976709485, 10.14999977312982, 11.399999745190144, 10.469999765977263, 8.239999815821648, 7.93999982252717, 9.849999779835343, 9.739999782294035, 12.019999731332064, 13.509999698027968, 13.759999692440033, 14.029999686405063, 13.309999702498317, 13.299999702721834, 12.07999972999096, 12.329999724403024, 13.259999703615904, 9.339999791234732, 9.999999776482582, 9.469999788329005, 10.129999773576856, 10.709999760612845, 11.019999753683805, 11.709999738261104, 13.119999706745148, 12.259999725967646, 9.069999797269702, 9.819999780505896, 8.709999805316329, 9.559999786317348, 8.659999806433916, 7.879999823868275, 7.139999840408564, 4.9899998884648085, 4.589999897405505, 3.659999918192625, 3.05999993160367, 5.76999987103045, 4.429999900981784, 3.109999930486083, 1.4999999664723873, 4.599999897181988, 3.9799999110400677, 1.3099999707192183, 1.649999963119626, 4.009999910369515, 5.9699998665601015, 9.83999978005886, 5.909999867901206, 3.829999914392829, 4.099999908357859, 5.049999887123704, 1.1899999734014273, -2.109999952837825, -3.109999930486083, -3.8699999134987593, -1.5499999653548002, -2.6499999407678843, 1.2499999720603228, 2.5699999425560236, 3.4799999222159386, 5.099999886006117, 6.599999852478504, 7.079999841749668, 5.749999871477485, 2.5299999434500933, -1.0099999774247408, 1.2299999725073576, 2.9799999333918095, 3.67999991774559, 3.3799999244511127, 1.9899999555200338, 3.4799999222159386, 0.9299999792128801, 0.029999999329447746, 1.5399999655783176, 1.9199999570846558, 4.709999894723296, 5.489999877288938, 5.5399998761713505, 7.289999837055802, 5.119999885559082, 3.6999999172985554, 3.3299999255687, 5.359999880194664, 4.459999900311232, 2.989999933168292, 2.729999938979745, 2.3599999472498894, 4.25999990478158, 3.1699999291449785, 2.4999999441206455, 2.74999993853271, 1.9899999555200338, 0.8799999803304672, 1.9099999573081732, 4.179999906569719, 4.639999896287918, 3.5299999210983515, 2.0899999532848597, 4.929999889805913, 1.6599999628961086, 0.8299999814480543, 1.0799999758601189, 3.8899999130517244, 5.399999879300594, 7.149999840185046, 7.129999840632081, 6.07999986410141, 6.6399998515844345, 6.409999856725335, 6.489999854937196, 7.579999830573797, 7.419999834150076, 7.149999840185046, 7.459999833256006, 6.749999849125743, 7.079999841749668, 9.319999791681767, 7.849999824538827, 6.189999861642718, 7.199999839067459, 4.8799998909235, 5.209999883547425, 3.039999932050705, 2.659999940544367, 2.7399999387562275, 2.9299999345093966, 4.059999909251928, 6.679999850690365, 3.109999930486083, 2.149999951943755, 5.4199998788535595, 6.629999851807952, 8.399999812245369, 6.439999856054783, 3.0699999313801527, 4.049999909475446, 5.339999880641699, 7.5499998312443495, 9.959999777376652, 8.299999814480543, 10.56999976374209, 10.769999759271741, 10.809999758377671, 9.389999790117145, 11.559999741613865, 11.599999740719795, 9.869999779388309, 6.919999845325947, 8.489999810233712, 9.909999778494239, 11.519999742507935, 12.339999724179506, 11.57999974116683, 10.72999976016581, 11.249999748542905, 12.489999720826745, 11.859999734908342, 12.879999712109566, 14.939999666064978, 15.29999965801835, 15.87999964505434, 15.849999645724893, 14.339999679476023, 14.799999669194221, 17.409999610856175, 19.59999956190586, 19.799999557435513, 17.85999960079789, 15.939999643713236, 17.22999961487949, 12.69999971613288, 10.129999773576856, 10.799999758601189, 10.45999976620078, 11.859999734908342, 11.939999733120203, 12.909999711439013, 14.169999683275819, 15.129999661818147, 15.019999664276838, 14.429999677464366, 15.959999643266201, 15.17999966070056, 15.829999646171927, 15.859999645501375, 13.289999702945352, 14.319999679923058, 14.449999677017331, 15.689999649301171, 16.389999633654952, 17.289999613538384, 16.249999636784196, 13.929999688640237, 13.839999690651894, 15.619999650865793, 18.74999958090484, 16.249999636784196, 16.10999963991344, 19.299999568611383, 20.459999542683363, 20.159999549388885, 19.349999567493796, 15.75999964773655, 15.009999664500356, 16.239999637007713, 18.69999958202243, 18.719999581575394, 20.009999552741647, 20.399999544024467, 21.399999521672726, 21.91999951004982, 23.099999483674765, 23.50999947451055, 22.69999949261546, 21.68999951519072, 17.869999600574374, 18.04999959655106, 20.189999548718333, 20.21999954804778, 18.62999958358705, 19.0599995739758, 21.119999527931213, 21.509999519214034, 20.119999550282955, 18.489999586716294, 16.899999622255564, 17.559999607503414, 19.579999562352896, 19.20999957062304, 18.909999577328563, 19.959999553859234, 19.89999955520034, 20.28999954648316, 21.939999509602785, 22.919999487698078, 21.659999515861273, 22.33999950066209, 21.739999514073133, 20.349999545142055, 22.789999490603805, 24.259999457746744, 22.899999488145113, 22.839999489486217, 21.469999520108104, 22.33999950066209, 23.61999947205186, 25.569999428465962, 26.469999408349395, 24.20999945886433, 23.04999948479235, 20.819999534636736, 20.229999547824264, 22.199999503791332, 23.15999948233366, 23.81999946758151, 24.24999945797026, 24.24999945797026, 24.15999945998192, 25.859999421983957, 25.419999431818724, 27.159999392926693, 26.06999941729009, 24.47999945282936, 23.759999468922615, 22.639999493956566, 23.50999947451055, 22.839999489486217, 19.849999556317925, 20.98999953083694, 20.739999536424875, 21.099999528378248, 19.929999554529786, 19.509999563917518, 18.70999958179891, 19.609999561682343, 18.889999577775598, 20.36999954469502, 21.80999951250851, 21.779999513179064, 22.089999506250024, 23.189999481663108, 24.86999944411218, 24.309999456629157, 23.519999474287033, 24.6299994494766, 23.989999463781714, 24.55999945104122, 24.999999441206455, 21.929999509826303, 21.17999952659011, 21.389999521896243, 22.519999496638775, 23.399999476969242, 25.629999427124858, 25.699999425560236, 25.389999432489276, 26.129999415948987, 27.099999394267797, 27.83999937772751, 27.57999938353896, 28.949999352917075, 29.519999340176582, 29.229999346658587, 28.72999935783446, 28.529999362304807, 27.64999938197434, 27.25999939069152, 23.26999947987497, 24.079999461770058, 22.919999487698078, 24.1699994597584, 24.029999462887645, 25.009999440982938, 26.389999410137534, 23.919999465346336, 23.19999948143959, 22.859999489039183, 22.179999504238367, 22.759999491274357, 23.089999483898282, 24.229999458417296, 25.079999439418316, 24.889999443665147, 24.919999442994595, 24.959999442100525, 24.12999946065247, 24.12999946065247, 23.719999469816685, 20.75999953597784, 18.949999576434493, 18.289999591186643, 19.139999572187662, 21.169999526813626, 20.55999954044819, 21.02999952994287, 21.159999527037144, 21.129999527707696, 20.859999533742666, 20.689999537542462, 20.389999544247985, 20.079999551177025, 20.55999954044819, 20.94999953173101, 21.56999951787293, 21.369999522343278, 21.249999525025487, 20.389999544247985, 20.24999954737723, 14.699999671429396, 13.619999695569277, 15.21999965980649, 17.449999609962106, 18.579999584704638, 17.919999599456787, 15.369999656453729, 11.859999734908342, 10.819999758154154, 10.489999765530229, 10.589999763295054, 11.959999732673168, 13.999999687075615, 9.5299997869879, 9.109999796375632, 8.389999812468886, 8.069999819621444, 9.71999978274107, 11.979999732226133, 12.979999709874392, 12.009999731555581, 11.439999744296074, 10.719999760389328, 11.989999732002616, 11.239999748766422, 11.059999752789736, 12.499999720603228, 12.54999971948564, 14.32999967969954, 14.449999677017331, 13.74999969266355, 14.009999686852098, 13.879999689757824, 11.5399997420609, 9.209999794140458, 9.71999978274107, 7.9799998216331005, 6.419999856501818, 4.9399998895823956, 4.419999901205301, 3.6999999172985554, 3.829999914392829, 3.399999924004078, 2.6899999398738146, 3.1899999286979437, 6.299999859184027, 9.079999797046185, 8.029999820515513, 6.029999865218997, 5.589999875053763, 5.869999868795276, 5.209999883547425, 5.869999868795276, 5.219999883323908, 4.039999909698963, 6.3999998569488525, 7.659999828785658, 6.749999849125743, 9.299999792128801, 7.089999841526151, 5.359999880194664, 8.489999810233712, 4.409999901428819, 7.209999838843942, 6.799999848008156, 6.69999985024333, 4.889999890699983, 4.289999904111028, 5.029999887570739, 3.879999913275242, 6.9999998435378075, 2.389999946579337, 2.969999933615327, 0.7399999834597111, 1.2799999713897705, 1.2599999718368053, 1.939999956637621, 2.149999951943755, 4.459999900311232, 2.4699999447911978, 3.9399999119341373, 3.399999924004078, 2.0399999544024467, 3.039999932050705, 3.0799999311566353, 2.629999941214919, 2.1899999510496855, 4.369999902322888, 1.219999972730875, 3.009999932721257, 5.509999876841903, 6.069999864324927, 6.099999863654375, 5.799999870359898, 5.129999885335565, 4.309999903663993, 3.6299999188631773, 4.889999890699983, 2.509999943897128, -1.3799999691545963, -0.42999999038875103, -1.459999967366457, -1.649999963119626, -0.7299999836832285, 5.629999874159694, 3.2899999264627695, 4.2699999045580626, 4.819999892264605, 5.759999871253967, 3.999999910593033, 1.409999968484044, 3.0699999313801527, 2.969999933615327, 3.159999929368496, 1.4399999678134918, -0.7399999834597111, -2.4099999461323023, -1.7199999615550041, -5.699999872595072, -6.179999861866236, -4.639999896287918, -6.11999986320734, -5.009999888017774, -1.3599999696016312, -2.3299999479204416, -2.559999942779541, -2.2199999503791332, -5.319999881088734, -3.3299999255687, -2.659999940544367, 0.2799999937415123, 2.2599999494850636, 3.6699999179691076, 3.1399999298155308, 3.919999912381172, 4.009999910369515, 4.929999889805913, 4.949999889358878, 6.4499998558312654, 9.17999979481101, 9.609999785199761, 9.379999790340662, 7.379999835044146, 6.309999858960509, 8.679999805986881, 10.479999765753746, 11.61999974027276, 10.799999758601189, 10.349999768659472, 9.919999778270721, 8.069999819621444, 6.259999860078096, 7.0699998419731855, 9.399999789893627, 6.7599998489022255, 8.429999811574817, 11.369999745860696, 9.439999788999557, 10.589999763295054, 11.359999746084213, 11.359999746084213, 9.909999778494239, 11.479999743402004, 12.689999716356397, 9.979999776929617, 13.209999704733491, 13.099999707192183, 12.839999713003635, 13.549999697133899, 13.259999703615904, 14.24999968148768, 13.489999698475003, 14.279999680817127, 16.10999963991344, 17.679999604821205, 15.669999649748206, 12.269999725744128, 12.19999972730875, 13.189999705180526, 12.569999719038606, 13.93999968841672, 13.069999707862735, 13.239999704062939, 10.799999758601189, 6.34999985806644, 7.729999827221036, 8.679999805986881, 10.129999773576856, 10.969999754801393, 10.769999759271741, 11.159999750554562, 11.519999742507935, 12.569999719038606, 10.989999754354358, 10.059999775141478, 11.379999745637178, 11.509999742731452, 14.919999666512012, 11.96999973244965, 13.74999969266355, 12.829999713227153, 13.879999689757824, 17.059999618679285, 19.069999573752284, 17.53999960795045, 16.059999641031027, 16.45999963209033, 14.579999674111605, 16.079999640583992, 15.639999650418758, 16.329999634996057, 15.909999644383788, 15.949999643489718, 16.249999636784196, 17.49999960884452, 19.67999956011772, 22.049999507144094, 22.80999949015677, 17.059999618679285, 14.539999675005674, 14.549999674782157, 16.529999630525708, 13.879999689757824, 14.589999673888087, 14.899999666959047, 13.579999696463346, 13.519999697804451, 15.369999656453729, 20.199999548494816, 22.059999506920576, 20.509999541565776, 19.01999957486987, 18.249999592080712, 19.35999956727028, 20.44999954290688, 20.91999953240156, 21.239999525249004, 22.719999492168427, 21.059999529272318, 22.53999949619174, 20.09999955072999, 19.349999567493796, 19.239999569952488, 20.729999536648393, 19.889999555423856, 21.849999511614442, 19.569999562576413, 19.969999553635716, 18.11999959498644, 18.339999590069056, 18.58999958448112, 20.229999547824264, 22.30999950133264, 24.19999945908785, 25.579999428242445, 26.33999941125512, 26.079999417066574, 25.299999434500933, 25.219999436289072, 24.609999449923635, 24.529999451711774, 26.399999409914017, 25.359999433159828, 24.739999447017908, 25.44999943114817, 26.83999940007925, 26.979999396950006, 27.929999375715852, 27.33999938890338, 24.379999455064535, 24.609999449923635, 24.769999446347356, 24.93999944254756, 23.9399994648993, 24.699999447911978, 25.70999942533672, 25.699999425560236, 25.549999428912997, 24.82999944500625, 24.93999944254756, 25.319999434053898, 24.24999945797026, 22.759999491274357, 23.38999947719276, 24.24999945797026, 25.75999942421913, 24.77999944612384, 23.62999947182834, 21.929999509826303, 19.759999558329582, 22.749999491497874, 24.349999455735087, 24.429999453946948, 26.60999940522015, 27.349999388679862, 26.01999941840768, 25.66999942623079, 25.509999429807067, 26.469999408349395, 26.56999940611422, 25.579999428242445, 26.499999407678843, 25.779999423772097, 25.259999435395002, 25.47999943047762, 25.079999439418316, 25.199999436736107, 25.20999943651259, 22.219999503344297, 23.799999468028545, 24.259999457746744, 24.729999447241426, 25.649999426677823, 25.809999423101544, 25.939999420195818, 26.739999402314425, 27.87999937683344, 28.34999936632812, 29.149999348446727, 29.679999336600304, 28.26999936811626, 27.819999378174543, 27.30999938957393, 27.389999387785792, 21.71999951452017, 22.749999491497874, 23.88999946601689, 23.519999474287033, 20.849999533966184, 17.839999601244926, 18.459999587386847, 19.919999554753304, 20.549999540671706, 21.41999952122569, 22.489999497309327, 22.479999497532845, 22.829999489709735, 22.859999489039183, 23.0799994841218, 23.289999479427934, 22.68999949283898, 17.7399996034801, 17.38999961130321, 18.069999596104026, 19.55999956279993, 19.39999956637621, 19.55999956279993, 20.169999549165368, 17.57999960705638, 16.92999962158501, 18.149999594315886, 21.779999513179064, 21.849999511614442, 19.36999956704676, 19.929999554529786, 21.589999517425895, 18.349999589845538, 18.11999959498644, 19.719999559223652, 18.89999957755208, 18.569999584928155, 18.189999593421817, 18.11999959498644, 18.459999587386847, 18.489999586716294, 19.90999955497682, 17.559999607503414, 17.979999598115683, 16.909999622032046, 15.469999654218554, 16.899999622255564, 15.519999653100967, 15.02999966405332, 14.769999669864774, 12.879999712109566, 12.149999728426337, 14.339999679476023, 14.359999679028988, 15.25999965891242, 15.52999965287745, 16.88999962247908, 15.339999657124281, 13.719999693334103, 12.73999971523881, 11.959999732673168, 13.409999700263143, 9.999999776482582, 8.699999805539846, 5.469999877735972, 7.879999823868275, 10.779999759048223, 11.049999753013253, 10.129999773576856, 11.759999737143517, 15.899999644607306, 12.579999718815088, 10.179999772459269, 8.919999800622463, 8.4399998113513, 10.779999759048223, 12.109999729320407, 11.529999742284417, 13.509999698027968, 11.829999735578895, 8.469999810680747, 7.0699998419731855, 6.749999849125743, 7.109999841079116, 9.599999785423279, 11.199999749660492, 9.429999789223075, 9.459999788552523, 11.179999750107527, 10.479999765753746, 10.719999760389328, 10.99999975413084, 11.029999753460288, 11.479999743402004, 10.359999768435955, 8.849999802187085, 6.03999986499548, 7.00999984331429, 6.019999865442514, 3.4299999233335257, 4.639999896287918, 3.7699999157339334, 1.2299999725073576, 0.03999999910593033, 0.029999999329447746, 0.40999999083578587, 2.3099999483674765, 0.7199999839067459, -0.7299999836832285, 0.3499999921768904, 2.079999953508377, 2.6899999398738146, 3.01999993249774, 1.8599999584257603, 2.1599999517202377, 0.3899999912828207, 2.7899999376386404, -0.03999999910593033, 0.5399999879300594, 2.6899999398738146, 5.069999886676669, 6.139999862760305, 5.259999882429838, 8.069999819621444, 4.91999989002943, 4.029999909922481, 4.189999906346202]}, {"daily_precipitation": [0.0, 0.0, 0.0, 0.0, 0.0, 0.5000000074505806, 0.0, 0.0, 0.0, 0.0, 0.0, 0.0, 0.0, 0.0, 0.0, 0.0, 0.0, 0.0, 0.0, 0.0, 1.1000000163912773, 2.600000038743019, 0.7000000104308128, 3.400000050663948, 1.4000000208616257, 0.0, 0.0, 0.0, 0.0, 0.0, 0.0, 0.0, 0.0, 0.0, 0.0, 4.100000061094761, 2.600000038743019, 4.300000064074993, 0.0, 0.0, 0.0, 15.000000223517418, 0.0, 2.0000000298023224, 2.2000000327825546, 0.0, 0.0, 0.0, 0.0, 0.0, 0.4000000059604645, 0.0, 0.0, 0.7000000104308128, 0.800000011920929, 0.0, 0.0, 0.0, 0.0, 0.0, 0.0, 0.0, 0.0, 0.7000000104308128, 1.3000000193715096, 0.0, 0.0, 0.0, 0.0, 0.0, 0.0, 0.0, 0.0, 0.0, 0.0, 0.0, 3.7000000551342964, 7.900000117719173, 1.3000000193715096, 0.0, 0.0, 15.800000235438347, 26.900000400841236, 22.000000327825546, 6.3000000938773155, 0.0, 7.200000107288361, 9.200000137090683, 3.400000050663948, 2.0000000298023224, 0.0, 2.400000035762787, 9.200000137090683, 0.0, 0.0, 0.0, 0.0, 0.0, 0.0, 0.0, 0.0, 0.0, 0.0, 0.0, 0.0, 0.0, 0.0, 0.0, 0.0, 0.0, 0.0, 0.0, 0.0, 0.0, 0.0, 0.0, 0.0, 0.0, 0.20000000298023224, 0.7000000104308128, 8.400000125169754, 4.400000065565109, 10.200000151991844, 1.1000000163912773, 0.20000000298023224, 0.0, 0.0, 0.0, 0.0, 0.0, 0.0, 0.0, 0.0, 0.10000000149011612, 0.0, 0.0, 0.0, 0.0, 0.0, 0.0, 0.0, 0.0, 0.0, 0.0, 0.10000000149011612, 9.700000144541264, 7.600000113248825, 0.4000000059604645, 0.0, 0.800000011920929, 17.00000025331974, 6.3000000938773155, 3.8000000566244125, 3.500000052154064, 6.200000092387199, 17.00000025331974, 25.80000038444996, 0.0, 0.0, 0.0, 0.0, 3.9000000581145287, 0.0, 0.0, 0.7000000104308128, 0.0, 0.0, 0.0, 0.0, 0.0, 0.0, 0.0, 0.0, 0.0, 0.0, 0.0, 0.0, 0.0, 0.0, 0.0, 0.0, 0.0, 0.0, 0.0, 0.0, 0.0, 0.0, 0.0, 0.0, 3.8000000566244125, 0.0, 0.0, 0.0, 0.0, 0.0, 0.0, 0.0, 0.0, 0.0, 0.0, 0.0, 0.0, 0.0, 0.0, 0.0, 0.0, 0.0, 0.0, 0.0, 0.0, 0.0, 0.0, 4.300000064074993, 0.0, 0.0, 0.0, 0.0, 0.9000000134110451, 15.500000230967999, 5.100000075995922, 1.2000000178813934, 0.0, 0.0, 0.0, 0.0, 0.0, 0.0, 0.0, 0.0, 6.3000000938773155, 2.8000000417232513, 7.000000104308128, 5.600000083446503, 13.200000196695328, 0.0, 0.0, 0.0, 0.0, 0.0, 0.0, 14.100000210106373, 1.5000000223517418, 0.0, 0.0, 2.500000037252903, 15.500000230967999, 0.0, 0.0, 0.0, 0.0, 0.0, 0.0, 0.0, 0.0, 0.0, 0.0, 0.0, 0.0, 6.800000101327896, 3.400000050663948, 0.0, 0.0, 0.0, 0.0, 0.0, 0.0, 0.0, 8.700000129640102, 17.400000259280205, 4.800000071525574, 0.0, 0.0, 0.0, 0.0, 0.0, 0.0, 0.0, 8.800000131130219, 0.0, 0.0, 0.0, 0.0, 0.0, 0.0, 0.0, 0.0, 0.0, 0.0, 0.0, 0.7000000104308128, 8.50000012665987, 1.9000000283122063, 0.5000000074505806, 0.0, 5.100000075995922, 5.600000083446503, 14.500000216066837, 11.700000174343586, 0.0, 0.0, 5.300000078976154, 34.60000051558018, 0.0, 0.0, 0.0, 0.0, 0.0, 0.0, 0.0, 0.0, 5.700000084936619, 0.0, 0.0, 0.0, 0.0, 0.0, 1.1000000163912773, 0.10000000149011612, 0.0, 0.0, 0.20000000298023224, 0.0, 0.0, 0.0, 2.8000000417232513, 7.400000110268593, 10.600000157952309, 0.0, 0.0, 0.0, 0.0, 0.0, 0.0, 0.0, 0.0, 0.0, 0.0, 0.0, 0.0, 15.800000235438347, 2.0000000298023224, 10.700000159442425, 0.0, 0.0, 0.0, 0.0, 0.5000000074505806, 0.0, 0.0, 0.0, 0.0, 0.0, 0.0, 0.0, 2.9000000432133675, 3.7000000551342964, 0.0, 0.0, 0.0, 0.0, 0.0, 0.0, 0.0, 0.0, 0.0, 0.0, 6.400000095367432, 5.600000083446503, 1.8000000268220901, 1.2000000178813934, 0.0, 0.0, 0.0, 0.0, 3.6000000536441803, 11.10000016540289, 2.2000000327825546, 1.3000000193715096, 1.9000000283122063, 6.800000101327896, 0.0, 0.0, 0.0, 0.0, 0.0, 0.0, 0.0, 0.0, 0.0, 0.0, 0.0, 0.0, 0.0, 0.30000000447034836, 0.0, 0.0, 3.0000000447034836, 3.500000052154064, 7.500000111758709, 0.0, 0.0, 0.0, 0.0, 0.0, 0.0, 0.0, 0.0, 0.0, 0.0, 0.0, 0.0, 0.0, 0.0, 0.0, 0.0, 0.0, 0.0, 0.0, 0.0, 0.0, 0.0, 0.0, 0.0, 0.0, 0.0, 0.0, 0.0, 1.3000000193715096, 0.0, 0.20000000298023224, 2.7000000402331352, 0.0, 0.4000000059604645, 0.7000000104308128, 0.0, 0.0, 0.0, 0.0, 0.0, 0.0, 0.0, 0.0, 0.0, 0.0, 0.0, 0.0, 0.30000000447034836, 0.0, 0.0, 0.0, 5.300000078976154, 0.0, 0.0, 0.0, 0.0, 0.0, 0.0, 0.0, 0.0, 0.0, 0.0, 0.0, 0.0, 0.9000000134110451, 0.4000000059604645, 3.500000052154064, 1.1000000163912773, 0.0, 5.000000074505806, 0.0, 0.0, 4.90000007301569, 3.1000000461935997, 0.0, 2.7000000402331352, 19.80000029504299, 0.0, 0.0, 0.0, 0.0, 0.0, 0.0, 2.500000037252903, 0.30000000447034836, 0.0, 0.0, 0.0, 0.0, 0.0, 0.0, 0.0, 0.0, 0.0, 0.0, 0.0, 0.0, 0.0, 0.0, 0.0, 1.1000000163912773, 0.20000000298023224, 1.9000000283122063, 10.800000160932541, 6.200000092387199, 3.0000000447034836, 0.0, 15.300000227987766, 0.20000000298023224, 0.0, 0.0, 0.0, 0.0, 0.0, 11.000000163912773, 3.0000000447034836, 0.0, 0.0, 0.0, 12.600000187754631, 4.200000062584877, 1.3000000193715096, 11.60000017285347, 5.700000084936619, 4.400000065565109, 1.0000000149011612, 0.0, 0.0, 2.0000000298023224, 13.90000020712614, 5.100000075995922, 1.600000023841858, 1.700000025331974, 11.900000177323818, 0.0, 0.0, 0.0, 0.0, 0.0, 0.0, 0.0, 0.0, 0.0, 0.0, 0.0, 4.400000065565109, 0.0, 0.0, 0.0, 0.0, 0.0, 0.0, 0.0, 0.0, 0.0, 0.0, 0.0, 0.0, 0.0, 0.0, 0.20000000298023224, 0.0, 0.0, 0.9000000134110451, 0.0, 0.0, 0.0, 1.2000000178813934, 0.0, 0.0, 0.0, 0.0, 1.0000000149011612, 0.0, 0.0, 0.0, 0.0, 0.0, 0.0, 0.0, 0.0, 0.0, 0.0, 9.100000135600567, 0.0, 0.0, 0.0, 0.0, 0.0, 0.0, 0.0, 0.0, 2.400000035762787, 0.0, 0.0, 0.0, 0.0, 0.0, 0.0, 0.0, 0.0, 0.0, 0.0, 0.0, 0.0, 0.0, 0.0, 0.0, 0.0, 3.8000000566244125, 0.0, 0.0, 0.0, 0.0, 0.0, 0.0, 0.0, 0.0, 0.0, 0.0, 0.0, 17.200000256299973, 1.1000000163912773, 16.900000251829624, 0.0, 0.0, 0.0, 2.600000038743019, 0.0, 0.0, 0.0, 0.0, 0.0, 0.0, 0.0, 0.0, 0.0, 0.0, 0.0, 0.0, 0.0, 1.8000000268220901, 0.0, 0.0, 0.0, 0.0, 0.0, 0.0, 0.0, 0.0, 0.0, 0.0, 0.0, 0.0, 0.0, 0.0, 0.0, 0.0, 0.0, 0.0, 0.0, 0.0, 0.0, 0.0, 0.0, 0.0, 4.200000062584877, 10.000000149011612, 7.700000114738941, 23.000000342726707, 4.400000065565109, 5.800000086426735, 8.400000125169754, 20.000000298023224, 2.500000037252903, 14.70000021904707, 0.0, 0.0, 0.0, 0.0, 2.0000000298023224, 17.200000256299973, 23.600000351667404, 3.500000052154064, 0.0, 0.0, 0.0, 0.0, 0.0, 0.0, 0.0, 0.0, 2.2000000327825546, 6.200000092387199, 0.0, 0.0, 4.100000061094761, 16.400000244379044, 9.500000141561031, 29.40000043809414, 12.10000018030405, 0.0, 0.0, 1.600000023841858, 5.900000087916851, 0.0, 0.0, 0.0, 0.20000000298023224, 13.40000019967556, 4.6000000685453415, 14.300000213086605, 4.800000071525574, 4.000000059604645, 11.60000017285347, 8.100000120699406, 0.0, 0.0, 0.0, 0.0, 0.0, 0.0, 0.0, 0.0, 0.800000011920929, 0.0, 0.0, 0.4000000059604645, 0.0, 0.0, 2.400000035762787, 3.0000000447034836, 0.0, 0.0, 0.0, 0.0, 2.9000000432133675, 15.900000236928463, 2.0000000298023224, 0.0, 0.0, 0.0, 0.0, 2.0000000298023224, 2.7000000402331352, 1.600000023841858, 0.0, 0.0, 1.5000000223517418, 7.800000116229057, 19.500000290572643, 0.0, 0.0, 1.600000023841858, 11.900000177323818, 0.0, 9.500000141561031, 1.700000025331974, 0.0, 0.0, 0.0, 0.0, 6.800000101327896, 20.700000308454037, 4.500000067055225, 0.30000000447034836, 9.400000140070915, 16.20000024139881, 8.900000132620335, 0.5000000074505806, 0.0, 1.9000000283122063, 0.0, 0.0, 0.0, 0.0, 0.0, 0.0, 0.0, 0.0, 0.0, 0.0, 0.0, 0.0, 0.0, 0.0, 0.0, 0.0, 0.0, 0.0, 2.8000000417232513, 0.0, 0.800000011920929, 11.10000016540289, 15.600000232458115, 0.0, 0.0, 0.0, 0.0, 0.0, 0.0, 0.0, 0.0, 0.0, 0.0, 0.0, 0.0, 0.0, 0.10000000149011612, 0.0, 0.0, 0.0, 0.0, 0.0, 0.0, 0.0, 0.0, 10.600000157952309, 33.400000497698784, 0.0, 9.700000144541264, 8.400000125169754, 13.90000020712614, 0.0, 6.100000090897083, 0.0, 0.0, 0.0, 0.0, 0.0, 0.0, 0.0, 0.0, 0.0, 0.0, 0.0, 9.900000147521496, 0.4000000059604645, 4.300000064074993, 24.600000366568565, 11.400000169873238, 0.0, 0.0, 0.5000000074505806, 0.0, 0.0, 12.300000183284283, 25.300000376999378, 14.200000211596489, 6.600000098347664, 1.9000000283122063, 0.0, 0.0, 0.0, 3.1000000461935997, 0.0, 0.0, 0.0, 0.0, 0.0, 0.0, 0.0, 0.0, 0.0, 0.0, 1.0000000149011612, 0.0, 0.0, 0.0, 0.0, 0.0, 0.0, 0.0, 0.0, 0.0, 0.0, 0.0, 8.300000123679638, 0.0, 0.0, 0.0, 1.1000000163912773, 0.0, 0.0, 0.0, 0.0, 0.0, 0.0, 0.0, 0.0, 0.0, 0.0, 0.0, 0.0, 0.0, 0.0, 0.0, 0.0, 0.20000000298023224, 0.0, 4.90000007301569, 1.2000000178813934, 0.0, 0.0, 0.0, 0.0, 3.7000000551342964, 0.0, 0.0, 0.0, 0.0, 0.0, 0.0, 0.0, 0.0, 0.9000000134110451, 4.500000067055225, 0.0, 0.6000000089406967, 0.0, 0.30000000447034836, 0.0, 0.0, 0.0, 0.0, 0.0, 0.0, 0.0, 0.0, 0.0, 0.0, 0.0, 0.0, 0.0, 0.0, 0.0, 0.0, 0.0, 0.0, 0.0, 0.0, 0.0, 0.0, 0.0, 0.0, 1.5000000223517418, 0.0, 0.0, 0.0, 0.0, 0.0, 0.0, 0.0, 0.0, 0.0, 0.0, 0.0, 0.0, 0.0, 0.0, 0.0, 0.0, 0.0, 0.0, 1.8000000268220901, 0.0, 0.0, 0.0, 0.0, 0.0, 0.0, 0.20000000298023224, 0.0, 0.0, 0.0, 0.0, 0.0, 0.0, 0.0, 0.0, 0.0, 0.0, 0.0, 0.0, 0.0, 0.0, 2.500000037252903, 3.300000049173832, 1.0000000149011612, 2.500000037252903, 0.0, 0.0, 0.0, 1.9000000283122063, 4.6000000685453415, 0.0, 0.0, 0.0, 0.0, 0.0, 0.0, 0.0, 0.0, 0.0, 0.0, 0.0, 0.0, 0.0, 0.0, 0.0, 0.0, 0.0, 3.400000050663948, 0.0, 0.0, 2.1000000312924385, 0.0, 0.0, 0.0, 0.0, 0.0, 0.0, 0.0, 0.0, 26.50000039488077, 6.900000102818012, 10.200000151991844, 0.0, 0.0, 0.0, 0.0, 0.0, 0.0, 0.0, 0.0, 0.0, 19.700000293552876, 0.0, 0.0, 13.90000020712614, 5.900000087916851, 5.100000075995922, 22.000000327825546, 11.10000016540289, 0.0, 0.0, 0.0, 0.4000000059604645, 0.0, 0.0, 0.0, 0.0, 0.0, 0.0, 0.0, 0.0, 0.0, 0.0, 0.0, 0.0, 6.100000090897083, 8.50000012665987, 0.0, 15.300000227987766, 10.600000157952309, 1.0000000149011612, 0.0, 4.500000067055225, 9.80000014603138, 0.0, 0.0, 3.300000049173832, 0.800000011920929, 0.0, 0.0, 0.0, 0.0, 0.0, 0.0, 0.0, 0.0, 0.0, 3.1000000461935997, 4.100000061094761, 0.0, 2.1000000312924385, 9.500000141561031, 3.6000000536441803, 7.300000108778477, 0.10000000149011612, 0.0, 0.0, 0.800000011920929, 1.5000000223517418, 0.0, 0.0, 1.3000000193715096, 0.0, 0.0, 0.0, 3.200000047683716, 0.0, 2.8000000417232513, 3.200000047683716, 4.6000000685453415, 0.0, 0.0, 0.0, 0.0, 0.0, 0.0, 0.0, 0.0, 0.0, 0.0, 0.0, 0.0, 0.0, 0.0, 0.0, 0.0, 4.100000061094761, 0.800000011920929, 0.0, 0.0, 1.8000000268220901, 6.900000102818012, 0.0, 0.0, 0.0, 3.0000000447034836, 17.80000026524067, 0.0, 0.0, 0.0, 0.9000000134110451, 4.700000070035458, 5.200000077486038, 0.5000000074505806, 0.0, 0.0, 0.0, 1.5000000223517418, 5.200000077486038, 3.1000000461935997, 19.400000289082527, 0.5000000074505806, 3.0000000447034836, 3.8000000566244125, 1.4000000208616257, 0.0, 1.9000000283122063, 2.3000000342726707, 0.0, 0.0, 0.0, 0.0, 17.900000266730785, 11.000000163912773, 5.100000075995922, 0.7000000104308128, 1.1000000163912773, 0.0, 6.000000089406967, 13.700000204145908, 0.0, 0.0, 0.0, 0.0, 0.0, 0.0, 0.0, 0.0, 0.0, 0.0, 4.6000000685453415, 8.100000120699406, 0.0, 0.0, 0.0, 0.800000011920929, 0.0, 0.0, 0.0, 12.200000181794167, 0.0, 9.80000014603138, 0.0, 0.0, 18.0000002682209, 0.0, 0.0, 0.0, 0.0, 0.0, 3.300000049173832, 0.0, 0.0, 0.0, 0.0, 0.0, 4.100000061094761, 15.20000022649765, 0.0, 0.0, 0.0, 0.0, 0.0, 14.100000210106373, 2.500000037252903, 0.0, 2.600000038743019, 0.0, 0.0, 0.0, 0.0, 0.0, 1.4000000208616257, 1.700000025331974, 26.80000039935112, 17.400000259280205, 0.800000011920929, 2.3000000342726707, 0.0, 2.400000035762787, 3.0000000447034836, 8.600000128149986, 6.900000102818012, 4.300000064074993, 3.400000050663948, 6.500000096857548, 0.0, 0.0, 0.0, 0.5000000074505806, 0.0, 0.0, 0.0, 0.0, 0.0, 0.0, 0.0, 4.300000064074993, 0.0, 4.90000007301569, 0.0, 0.0, 0.0, 0.0, 0.10000000149011612, 0.0, 0.0, 0.0, 0.0, 0.0, 0.0, 0.0, 0.0, 0.0, 0.0, 1.0000000149011612, 22.600000336766243, 3.400000050663948, 13.100000195205212, 0.0, 31.600000470876694, 31.000000461935997, 0.0, 0.0, 0.0, 0.0, 0.0, 0.0, 0.0, 0.0, 0.0, 0.0, 0.0, 0.0, 0.0, 0.0, 0.0, 0.0, 0.0, 0.0, 0.0, 0.0, 0.0, 0.0, 0.0, 0.0, 0.0, 0.0, 0.0, 0.0, 0.0, 0.0, 0.0, 0.0, 0.0, 0.0, 0.0, 0.0, 0.0, 0.0, 2.500000037252903, 0.0, 0.0, 0.0, 0.0, 0.0, 12.400000184774399, 27.000000402331352, 0.0, 0.0, 0.0, 0.0, 0.0, 6.500000096857548, 5.700000084936619, 12.800000190734863, 27.10000040382147, 1.8000000268220901, 0.0, 0.0, 0.0, 0.0, 0.0, 0.0, 0.0, 0.0, 0.0, 0.0, 0.0, 0.0, 0.0, 0.0, 0.0, 0.0, 0.0, 0.0, 0.0, 0.0, 0.0, 0.0, 11.800000175833702, 2.1000000312924385, 0.6000000089406967, 0.0, 0.0, 0.0, 0.4000000059604645, 0.0, 0.0, 0.0, 0.0, 1.8000000268220901, 0.0, 0.0, 0.0, 0.0, 0.0, 1.600000023841858, 0.0, 0.0, 0.4000000059604645, 0.0, 0.0, 0.0, 0.0, 0.0, 0.0, 1.600000023841858, 0.0, 0.0, 0.0, 0.0, 0.0, 0.0, 0.0, 0.0, 0.0, 0.0, 0.0, 2.8000000417232513, 1.0000000149011612, 0.0, 0.0, 0.0, 0.0, 0.0, 0.0, 1.9000000283122063, 2.9000000432133675, 0.0, 0.0, 0.0, 0.0, 0.4000000059604645, 2.7000000402331352, 3.1000000461935997, 2.400000035762787, 0.0, 0.0, 0.0, 0.0, 0.10000000149011612, 0.4000000059604645, 0.6000000089406967, 1.0000000149011612, 0.0, 0.0, 0.0, 0.0, 7.900000117719173, 0.5000000074505806, 0.0, 1.3000000193715096, 0.0, 0.20000000298023224, 2.600000038743019, 0.0, 0.0, 0.0, 0.7000000104308128, 0.6000000089406967, 0.0, 2.1000000312924385, 0.0, 0.0, 1.5000000223517418, 0.10000000149011612, 0.5000000074505806, 0.0, 0.30000000447034836, 0.0, 0.0, 0.0, 0.0, 0.0, 0.0, 0.0, 0.0, 0.0, 0.0, 0.0, 0.10000000149011612, 0.0, 0.0, 0.0, 0.6000000089406967, 1.2000000178813934, 2.8000000417232513, 4.300000064074993, 1.1000000163912773, 0.9000000134110451, 0.0, 0.0, 0.0, 0.0, 0.0, 0.0, 0.0, 0.0, 0.0, 0.0, 0.0, 0.0, 0.0, 0.0, 6.000000089406967, 0.0, 0.0, 0.0, 0.0, 0.0, 0.0, 0.0, 0.0, 0.30000000447034836, 0.30000000447034836, 0.0, 0.0, 0.0, 0.0, 0.0, 0.0, 0.0, 0.0, 0.10000000149011612, 0.0, 0.0, 0.0, 0.0, 0.0, 0.0, 0.0, 0.0, 0.0, 0.0, 0.0, 0.0, 0.0, 0.0, 0.0, 0.0, 0.800000011920929, 2.500000037252903, 0.7000000104308128, 0.0, 0.0, 0.30000000447034836, 0.0, 0.0, 0.0, 0.0, 0.0, 0.10000000149011612, 9.00000013411045, 1.2000000178813934, 0.0, 0.0, 0.6000000089406967, 0.0, 0.0, 0.0, 0.0, 0.0, 0.0, 0.0, 0.0, 2.3000000342726707, 3.8000000566244125, 2.600000038743019, 1.600000023841858, 2.2000000327825546, 0.0, 0.0, 0.20000000298023224, 0.0, 0.0, 0.0, 0.0, 0.0, 0.0, 0.0, 0.6000000089406967, 3.1000000461935997, 0.0, 0.0, 0.0, 0.0, 0.0, 0.0, 0.0, 0.0, 0.0, 0.0, 0.0, 0.0, 0.0, 0.0, 0.0, 0.0, 0.10000000149011612, 0.0, 0.0, 0.0, 0.0, 0.0, 0.0, 0.0, 0.0, 0.0, 0.0, 0.0, 0.0, 0.0, 0.0, 0.0, 0.0, 0.0, 0.0, 0.4000000059604645, 0.0, 0.0, 0.0, 0.0, 0.0, 0.0, 0.0, 0.0, 0.0, 0.0, 0.30000000447034836, 4.500000067055225, 0.0, 0.0, 0.0, 0.0, 0.0, 0.0, 0.0, 0.0, 0.0, 0.0, 0.0, 0.0, 0.0, 0.0, 0.0, 0.4000000059604645, 0.6000000089406967, 0.30000000447034836, 0.0, 4.400000065565109, 4.90000007301569, 0.800000011920929, 7.400000110268593, 3.1000000461935997, 0.9000000134110451, 0.800000011920929, 0.10000000149011612, 0.0, 0.20000000298023224, 0.0, 0.0, 0.0, 0.0, 0.0, 0.0, 0.0, 0.0, 0.0, 0.0, 0.0, 0.0, 0.0, 0.0, 0.0, 0.9000000134110451, 0.0, 0.0, 0.0, 0.0, 0.20000000298023224, 0.0, 0.0, 0.0, 0.0, 0.0, 0.0, 0.0, 0.0, 0.0, 0.0, 0.0, 0.0, 0.0, 0.0, 3.0000000447034836, 0.0, 0.0, 0.0, 3.1000000461935997, 0.0, 0.0, 0.0, 0.0, 0.0, 0.0, 0.0, 0.0, 0.0, 0.0, 0.0, 0.0, 0.0, 0.0, 0.0, 0.0, 0.0, 0.0, 0.0, 0.0, 0.0, 0.0, 0.0, 0.0, 0.0, 0.0, 0.0, 0.0, 0.0, 0.0, 0.0, 0.0, 0.0, 0.0, 0.0, 0.0, 0.0, 0.0, 0.0, 0.0, 0.0, 0.0, 8.300000123679638, 1.9000000283122063, 0.0, 0.0, 0.0, 0.0, 0.0, 0.0, 0.0, 0.0, 0.0, 0.0, 0.0, 0.0, 1.1000000163912773, 0.0, 0.0, 0.0, 0.0, 0.0, 0.0, 0.0, 0.0, 0.0, 0.0, 0.0, 0.0, 0.0, 0.0, 0.0, 0.0, 0.0, 0.0, 0.30000000447034836, 0.0, 0.0, 0.0, 0.0, 0.0, 0.0, 0.0, 0.0, 0.0, 0.0, 0.0, 1.1000000163912773, 0.9000000134110451, 0.0, 0.0, 0.0, 1.0000000149011612, 3.300000049173832, 0.0, 0.0, 0.0, 0.0, 0.0, 0.0, 0.0, 0.0, 0.0, 6.200000092387199, 2.0000000298023224, 2.7000000402331352, 2.9000000432133675, 0.0, 0.0, 0.0, 0.0, 0.0, 0.0, 0.0, 0.0, 0.0, 0.0, 0.0, 0.0, 0.0, 0.0, 0.0, 0.0, 0.0, 0.0, 0.0, 0.0, 0.0, 0.0, 0.0, 0.0, 0.4000000059604645, 0.20000000298023224, 0.0, 0.0, 0.0, 0.0, 0.0, 0.0, 0.0, 0.0, 0.30000000447034836, 0.0, 0.10000000149011612, 0.0, 0.30000000447034836, 0.0, 0.0, 0.0, 0.0, 0.0, 0.0, 0.0, 0.0, 0.0, 0.0, 0.0, 0.0, 0.0, 0.0, 0.0, 0.0, 0.7000000104308128, 0.0, 0.0, 0.0, 0.0, 0.0, 0.0, 0.0, 0.0, 0.0, 0.0, 0.0, 0.0, 0.0, 0.0, 0.0, 0.0, 0.0, 0.0, 0.0, 0.0, 0.0, 0.0, 0.0, 0.0, 0.0, 0.0, 0.0, 0.0, 0.0, 0.0, 0.0, 0.0, 0.0, 0.0, 0.0, 0.0, 0.0, 0.0, 0.0, 0.0, 0.0, 0.0, 0.0, 0.0, 0.0, 0.0, 0.0, 0.6000000089406967, 0.5000000074505806, 0.0, 0.0, 0.0, 0.0, 0.0, 0.0, 0.0, 0.0, 0.0, 0.0, 0.0, 0.0, 0.0, 0.0, 0.0, 0.0, 0.0, 0.0, 0.0, 0.0, 0.0, 0.0, 0.0, 0.0, 0.0, 0.0, 0.0, 0.9000000134110451, 0.0, 0.0, 0.0, 0.0, 0.0, 0.0, 0.0, 0.0, 0.0, 0.0, 0.0, 0.0, 0.0, 0.0, 0.0, 1.4000000208616257, 0.5000000074505806, 0.0, 0.0, 0.800000011920929, 0.0, 0.4000000059604645, 1.600000023841858, 0.0, 0.6000000089406967, 0.9000000134110451, 14.200000211596489, 0.4000000059604645, 0.0, 0.0, 0.6000000089406967, 0.30000000447034836, 0.0, 0.0, 0.10000000149011612, 0.5000000074505806, 0.0, 0.0, 0.0, 0.0, 0.0, 0.7000000104308128, 2.1000000312924385, 0.0, 0.0, 0.0, 0.0, 0.20000000298023224, 0.0, 0.0, 0.0, 0.0, 0.0, 0.0, 0.0, 0.0, 0.0, 0.0, 0.0, 0.0, 0.0, 3.300000049173832, 1.3000000193715096, 0.0, 0.0, 0.0, 0.0, 0.0, 0.0, 0.0, 0.0, 0.0, 0.0, 0.0, 0.0, 0.0, 2.8000000417232513, 0.0, 0.0, 0.0, 0.0, 0.0, 0.10000000149011612, 0.5000000074505806, 0.0, 0.0, 0.0, 0.0, 0.0, 0.0, 0.0, 0.0, 0.0, 0.0, 0.0, 0.0, 0.0, 0.0, 0.0, 0.0, 0.0, 0.0, 0.0, 0.0, 0.0, 0.0, 0.0, 0.6000000089406967, 3.9000000581145287, 0.0, 0.0, 0.0, 0.0, 0.0, 0.0, 0.0, 0.0, 0.0, 0.0, 0.0, 0.0, 0.0, 0.0, 4.6000000685453415, 6.800000101327896, 0.0, 0.0, 2.400000035762787, 0.0, 0.0, 0.0, 0.0, 0.0, 0.0, 0.0, 0.0, 0.0, 0.0, 0.0, 0.0, 0.0, 0.0, 0.0, 0.0, 0.0, 0.0, 0.0, 0.0, 0.0, 0.0, 0.0, 0.0, 0.0, 0.0, 0.0, 0.0, 0.0, 0.0, 0.0, 0.0, 0.0, 0.0, 0.0, 5.700000084936619, 10.200000151991844, 10.600000157952309, 4.800000071525574, 32.70000048726797, 10.700000159442425, 1.3000000193715096, 0.0, 0.0, 0.0, 0.0, 0.0, 0.0, 15.20000022649765, 0.0, 0.0, 0.0, 0.0, 0.0, 0.0, 0.0, 0.0, 0.0, 0.0, 0.0, 4.100000061094761, 0.9000000134110451, 6.000000089406967, 0.0, 0.4000000059604645, 10.700000159442425, 17.00000025331974, 0.7000000104308128, 0.0, 0.0, 0.0, 0.0, 0.0, 0.0, 0.0, 0.0, 0.0, 0.5000000074505806, 0.0, 0.10000000149011612, 1.0000000149011612, 4.500000067055225, 0.0, 0.0, 0.0, 0.0, 0.0, 0.0, 0.0, 0.0, 0.0, 0.0, 2.7000000402331352, 0.6000000089406967, 2.500000037252903, 0.0, 0.0, 3.0000000447034836, 0.0, 0.0, 0.6000000089406967, 0.9000000134110451, 0.0, 0.0, 0.0, 0.0, 0.0, 2.500000037252903, 1.600000023841858, 0.10000000149011612, 0.0, 0.0, 0.0, 0.0, 0.0, 0.0, 0.0, 0.0, 0.0, 0.0, 0.0, 0.0, 0.0, 0.0, 2.0000000298023224, 1.8000000268220901, 0.20000000298023224, 0.9000000134110451, 9.700000144541264, 0.9000000134110451, 0.0, 1.1000000163912773, 0.0, 0.0, 5.300000078976154, 0.0, 0.0, 0.0, 0.0, 0.0, 4.800000071525574, 8.600000128149986, 1.0000000149011612, 0.0, 0.0, 0.0, 0.0, 0.9000000134110451, 2.500000037252903, 0.0, 0.0, 0.0, 0.0, 2.3000000342726707, 0.0, 0.0, 0.0, 0.0, 0.0], "popdens": [315.3069], "lon": 10.375, "envar": [0.36837825124768303, 0.3689466009647459, 0.3695676998792406, 0.37024091155507133, 0.3709655520815864, 0.37174089256826615, 0.3725661617557617, 0.3734405487249461, 0.37436320568550324, 0.3753332508256378, 0.3763497712047374, 0.3774118256712371, 0.37851844778851945, 0.37966864875240214, 0.3808614202846134, 0.38209573748760883, 0.3833705616471223, 0.38468484296995126, 0.38603752324563523, 0.3874275384218738, 0.38885382108473815, 0.3903153028359297, 0.3918109165605322, 0.3933395985798623, 0.3949002906851484, 0.39649194204884086, 0.3981135110113754, 0.39976396674216635, 0.4014422907744953, 0.40314747841477755, 0.40487854002742957, 0.40663450219723624, 0.4084144087717044, 0.4102173217864175, 0.4120423222768532, 0.41388851098051105, 0.41575500893351136, 0.4176409579660838, 0.4195455211015587, 0.42146788286361875, 0.42340724949666103, 0.42536284910416816, 0.42733393170999295, 0.42931976924743354, 0.4313196554809129, 0.43333290586498846, 0.4353588573452997, 0.43739686810593126, 0.43944631726751265, 0.44150660454021123, 0.44357714983559776, 0.44565739284117495, 0.4477467925611724, 0.4498448268270081, 0.45195099178062875, 0.45406480133373095, 0.4561857866056816, 0.45831349534275195, 0.46044749132109736, 0.46258735373572507, 0.4647326765775166, 0.466883068000197, 0.46903814967897844, 0.4711975561624476, 0.47336093421911346, 0.47552794217989586, 0.4776982492776911, 0.47987153498503504, 0.48204748835075745, 0.48422580733641835, 0.4864061981532115, 0.4885883745999271, 0.490772057402481, 0.49295697355544127, 0.49514285566590915, 0.4973294413000507, 0.49951647233252094, 0.5017036942989722, 0.5038908557517964, 0.5060777076192187, 0.5082640025678294, 0.5104494943686211, 0.5126339372665795, 0.5148170853538728, 0.5169986919466755, 0.5191785089656668, 0.5213562863202557, 0.5235317712965949, 0.5257047079494671, 0.527874836498153, 0.5300418927264231, 0.5322056073868273, 0.534365705609504, 0.5365219063157741, 0.5386739216368391, 0.5408214563379607, 0.5429642072485643, 0.5451018626987731, 0.5472341019629593, 0.5493605947109717, 0.5514810004677876, 0.5535949680824224, 0.555702135207024, 0.55780212778718, 0.5598945595645602, 0.5619790315931331, 0.5640551317702929, 0.5661224343843564, 0.5681804996799972, 0.5702288734433062, 0.5722670866082821, 0.5742946548866817, 0.5763110784232731, 0.5783158414786559, 0.5803084121419333, 0.5822882420756282, 0.5842547662953518, 0.5862074029868304, 0.5881455533630028, 0.5900686015639779, 0.59197591460273, 0.5938668423594698, 0.5957407176276834, 0.5975968562148654, 0.5994345571009929, 0.6012531026577824, 0.6030517589317453, 0.6048297759940091, 0.6065863883597928, 0.6083208154803187, 0.6100322623097999, 0.6117199199499767, 0.6133829663744595, 0.6150205672348915, 0.6166318767506629, 0.6182160386835737, 0.6197721873984833, 0.6212994490105698, 0.6227969426193724, 0.6242637816292991, 0.6256990751557466, 0.6271019295154102, 0.6284714497987531, 0.629806741521965, 0.6311069123550731, 0.6323710739221727, 0.6335983436690393, 0.6347878467926552, 0.635938718226465, 0.6370501046744436, 0.6381211666863523, 0.6391510807658705, 0.6401390415026237, 0.641084263718521, 0.6419859846182362, 0.6428434659331679, 0.6436559960477771, 0.644422892096844, 0.6451435020219227, 0.6458172065751093, 0.6464434212581714, 0.6470215981851437, 0.6475512278566568, 0.6480318408345541, 0.6484630093057576, 0.6488443485248662, 0.6491755181256172, 0.6494562232920958, 0.6496862157814394, 0.6498652947907444, 0.6499933076619346, 0.6500701504194736, 0.6500957681369929, 0.6500701551301478, 0.6499933549742848, 0.6498654603467914, 0.6496866126952962, 0.6494570017341594, 0.6491768647729451, 0.6488464858817592, 0.6484661948994868, 0.648036366292017, 0.6475574178685306, 0.6470298093648029, 0.6464540409032551, 0.6458306513401494, 0.645160216510875, 0.644443347384699, 0.6436806881406637, 0.6428729141765046, 0.6420207300625299, 0.6411248674523669, 0.6401860829623294, 0.6392051560309158, 0.6381828867696057, 0.637120093815706, 0.6360176121974962, 0.6348762912213727, 0.6336969923900719, 0.6324805873604087, 0.6312279559482691, 0.6299399841878979, 0.6286175624517897, 0.6272615836367715, 0.6258729414211343, 0.6244525285969619, 0.6230012354811052, 0.6215199484075794, 0.6200095483035104, 0.6184709093501514, 0.6169048977299019, 0.6153123704597308, 0.6136941743108992, 0.6120511448144211, 0.6103841053512844, 0.6086938663260776, 0.606981224422337, 0.6052469619376332, 0.6034918461961637, 0.6017166290364067, 0.5999220463712056, 0.5981088178175155, 0.5962776463929257, 0.5944292182759948, 0.5925642026273733, 0.5906832514686676, 0.588786999615985, 0.5868760646651189, 0.5849510470253643, 0.5830125299990047, 0.5810610799035724, 0.5790972462340647, 0.5771215618623816, 0.575134543271349, 0.5731366908207939, 0.5711284890432449, 0.5691104069669498, 0.5670828984640125, 0.5650464026215735, 0.5630013441340801, 0.5609481337148062, 0.558887168524906, 0.5568188326184048, 0.5547434974016372, 0.5526615221057699, 0.5505732542711452, 0.5484790302422932, 0.5463791756725654, 0.5442740060374397, 0.54216382715564, 0.540048935717311, 0.5379296198185676, 0.5358061595018246, 0.5336788273013889, 0.5315478887938657, 0.5294136031530006, 0.5272762237086407, 0.5251359985095556, 0.52299317088991, 0.5208479800392302, 0.5187006615757469, 0.5165514481230374, 0.5144005698899191, 0.5122482552535775, 0.5100947313459344, 0.5079402246432767, 0.5057849615591837, 0.5036291690407941, 0.501473075168459, 0.49931690975882215, 0.4971609049713636, 0.49500529591842324, 0.49285032127870815, 0.4906962239142574, 0.48854325149080674, 0.4863916571014624, 0.48424169989354443, 0.48209364569841173, 0.47994776766402664, 0.4778043468899478, 0.4756636730643757, 0.47352604510279056, 0.4713917717876441, 0.46926117240846493, 0.46713457740164815, 0.4650123289890781, 0.462894781814628, 0.46078230357744926, 0.4586752756608324, 0.45657409375528196, 0.4544791684742986, 0.45239092596120556, 0.450309808485194, 0.44823627502459124, 0.4461708018351778, 0.44411388300119886, 0.4420660309665252, 0.4400277770432289, 0.43799967189464056, 0.43598228598976135, 0.4339762100257027, 0.4319820553146294, 0.43000045413149085, 0.4280320600186345, 0.42607754804321446, 0.42413761500313973, 0.42221297957714404, 0.42030438241442347, 0.4184125861591586, 0.41653837540514327, 0.4146825565756673, 0.4128459577237567, 0.41102942824787053, 0.4092338385181815, 0.4074600794086465, 0.4057090617301918, 0.4039817155605179, 0.40227898946625484, 0.40060184961349715, 0.3989512787630982, 0.39732827514753216, 0.3957338512266217, 0.3941690323200005, 0.3926348551148167, 0.3911323660478996, 0.38966261956240006, 0.3882266762397772, 0.38682560080893097, 0.38546046003527895, 0.3841323204936236, 0.3828422462297681, 0.38159129631698124, 0.38038052231459446, 0.3792109656372132, 0.378083654844231, 0.3769996028605298, 0.375959804140426, 0.37496523178804514, 0.3740168346483796, 0.37311553438427136, 0.3722622225554484, 0.3714577577165177, 0.37070296255145135, 0.36999862106258474, 0.36934547583245997, 0.3687442253769783, 0.36819552160826174, 0.36769996742536054, 0.36725811445046547, 0.3668704609276041, 0.3665374497999034, 0.3662594669804066, 0.3660368398301406, 0.3658698358556544, 0.3657586616366159, 0.36570346199226716, 0.3657043193936322, 0.36576125362637185, 0.36587422170710554, 0.3660431180539085, 0.3662677749095711, 0.3665479630141053, 0.3668833925209296, 0.3672737141491907, 0.3677185205628126, 0.36837825124768303, 0.3689466009647459, 0.3695676998792406, 0.37024091155507133, 0.3709655520815864, 0.37174089256826615, 0.3725661617557617, 0.3734405487249461, 0.37436320568550324, 0.3753332508256378, 0.3763497712047374, 0.3774118256712371, 0.37851844778851945, 0.37966864875240214, 0.3808614202846134, 0.38209573748760883, 0.3833705616471223, 0.38468484296995126, 0.38603752324563523, 0.3874275384218738, 0.38885382108473815, 0.3903153028359297, 0.3918109165605322, 0.3933395985798623, 0.3949002906851484, 0.39649194204884086, 0.3981135110113754, 0.39976396674216635, 0.4014422907744953, 0.40314747841477755, 0.40487854002742957, 0.40663450219723624, 0.4084144087717044, 0.4102173217864175, 0.4120423222768532, 0.41388851098051105, 0.41575500893351136, 0.4176409579660838, 0.4195455211015587, 0.42146788286361875, 0.42340724949666103, 0.42536284910416816, 0.42733393170999295, 0.42931976924743354, 0.4313196554809129, 0.43333290586498846, 0.4353588573452997, 0.43739686810593126, 0.43944631726751265, 0.44150660454021123, 0.44357714983559776, 0.44565739284117495, 0.4477467925611724, 0.4498448268270081, 0.45195099178062875, 0.45406480133373095, 0.4561857866056816, 0.45831349534275195, 0.46044749132109736, 0.46258735373572507, 0.4647326765775166, 0.466883068000197, 0.46903814967897844, 0.4711975561624476, 0.47336093421911346, 0.47552794217989586, 0.4776982492776911, 0.47987153498503504, 0.48204748835075745, 0.48422580733641835, 0.4864061981532115, 0.4885883745999271, 0.490772057402481, 0.49295697355544127, 0.49514285566590915, 0.4973294413000507, 0.49951647233252094, 0.5017036942989722, 0.5038908557517964, 0.5060777076192187, 0.5082640025678294, 0.5104494943686211, 0.5126339372665795, 0.5148170853538728, 0.5169986919466755, 0.5191785089656668, 0.5213562863202557, 0.5235317712965949, 0.5257047079494671, 0.527874836498153, 0.5300418927264231, 0.5322056073868273, 0.534365705609504, 0.5365219063157741, 0.5386739216368391, 0.5408214563379607, 0.5429642072485643, 0.5451018626987731, 0.5472341019629593, 0.5493605947109717, 0.5514810004677876, 0.5535949680824224, 0.555702135207024, 0.55780212778718, 0.5598945595645602, 0.5619790315931331, 0.5640551317702929, 0.5661224343843564, 0.5681804996799972, 0.5702288734433062, 0.5722670866082821, 0.5742946548866817, 0.5763110784232731, 0.5783158414786559, 0.5803084121419333, 0.5822882420756282, 0.5842547662953518, 0.5862074029868304, 0.5881455533630028, 0.5900686015639779, 0.59197591460273, 0.5938668423594698, 0.5957407176276834, 0.5975968562148654, 0.5994345571009929, 0.6012531026577824, 0.6030517589317453, 0.6048297759940091, 0.6065863883597928, 0.6083208154803187, 0.6100322623097999, 0.6117199199499767, 0.6133829663744595, 0.6150205672348915, 0.6166318767506629, 0.6182160386835737, 0.6197721873984833, 0.6212994490105698, 0.6227969426193724, 0.6242637816292991, 0.6256990751557466, 0.6271019295154102, 0.6284714497987531, 0.629806741521965, 0.6311069123550731, 0.6323710739221727, 0.6335983436690393, 0.6347878467926552, 0.635938718226465, 0.6370501046744436, 0.6381211666863523, 0.6391510807658705, 0.6401390415026237, 0.641084263718521, 0.6419859846182362, 0.6428434659331679, 0.6436559960477771, 0.644422892096844, 0.6451435020219227, 0.6458172065751093, 0.6464434212581714, 0.6470215981851437, 0.6475512278566568, 0.6480318408345541, 0.6484630093057576, 0.6488443485248662, 0.6491755181256172, 0.6494562232920958, 0.6496862157814394, 0.6498652947907444, 0.6499933076619346, 0.6500701504194736, 0.6500957681369929, 0.6500701551301478, 0.6499933549742848, 0.6498654603467914, 0.6496866126952962, 0.6494570017341594, 0.6491768647729451, 0.6488464858817592, 0.6484661948994868, 0.648036366292017, 0.6475574178685306, 0.6470298093648029, 0.6464540409032551, 0.6458306513401494, 0.645160216510875, 0.644443347384699, 0.6436806881406637, 0.6428729141765046, 0.6420207300625299, 0.6411248674523669, 0.6401860829623294, 0.6392051560309158, 0.6381828867696057, 0.637120093815706, 0.6360176121974962, 0.6348762912213727, 0.6336969923900719, 0.6324805873604087, 0.6312279559482691, 0.6299399841878979, 0.6286175624517897, 0.6272615836367715, 0.6258729414211343, 0.6244525285969619, 0.6230012354811052, 0.6215199484075794, 0.6200095483035104, 0.6184709093501514, 0.6169048977299019, 0.6153123704597308, 0.6136941743108992, 0.6120511448144211, 0.6103841053512844, 0.6086938663260776, 0.606981224422337, 0.6052469619376332, 0.6034918461961637, 0.6017166290364067, 0.5999220463712056, 0.5981088178175155, 0.5962776463929257, 0.5944292182759948, 0.5925642026273733, 0.5906832514686676, 0.588786999615985, 0.5868760646651189, 0.5849510470253643, 0.5830125299990047, 0.5810610799035724, 0.5790972462340647, 0.5771215618623816, 0.575134543271349, 0.5731366908207939, 0.5711284890432449, 0.5691104069669498, 0.5670828984640125, 0.5650464026215735, 0.5630013441340801, 0.5609481337148062, 0.558887168524906, 0.5568188326184048, 0.5547434974016372, 0.5526615221057699, 0.5505732542711452, 0.5484790302422932, 0.5463791756725654, 0.5442740060374397, 0.54216382715564, 0.540048935717311, 0.5379296198185676, 0.5358061595018246, 0.5336788273013889, 0.5315478887938657, 0.5294136031530006, 0.5272762237086407, 0.5251359985095556, 0.52299317088991, 0.5208479800392302, 0.5187006615757469, 0.5165514481230374, 0.5144005698899191, 0.5122482552535775, 0.5100947313459344, 0.5079402246432767, 0.5057849615591837, 0.5036291690407941, 0.501473075168459, 0.49931690975882215, 0.4971609049713636, 0.49500529591842324, 0.49285032127870815, 0.4906962239142574, 0.48854325149080674, 0.4863916571014624, 0.48424169989354443, 0.48209364569841173, 0.47994776766402664, 0.4778043468899478, 0.4756636730643757, 0.47352604510279056, 0.4713917717876441, 0.46926117240846493, 0.46713457740164815, 0.4650123289890781, 0.462894781814628, 0.46078230357744926, 0.4586752756608324, 0.45657409375528196, 0.4544791684742986, 0.45239092596120556, 0.450309808485194, 0.44823627502459124, 0.4461708018351778, 0.44411388300119886, 0.4420660309665252, 0.4400277770432289, 0.43799967189464056, 0.43598228598976135, 0.4339762100257027, 0.4319820553146294, 0.43000045413149085, 0.4280320600186345, 0.42607754804321446, 0.42413761500313973, 0.42221297957714404, 0.42030438241442347, 0.4184125861591586, 0.41653837540514327, 0.4146825565756673, 0.4128459577237567, 0.41102942824787053, 0.4092338385181815, 0.4074600794086465, 0.4057090617301918, 0.4039817155605179, 0.40227898946625484, 0.40060184961349715, 0.3989512787630982, 0.39732827514753216, 0.3957338512266217, 0.3941690323200005, 0.3926348551148167, 0.3911323660478996, 0.38966261956240006, 0.3882266762397772, 0.38682560080893097, 0.38546046003527895, 0.3841323204936236, 0.3828422462297681, 0.38159129631698124, 0.38038052231459446, 0.3792109656372132, 0.378083654844231, 0.3769996028605298, 0.375959804140426, 0.37496523178804514, 0.3740168346483796, 0.37311553438427136, 0.3722622225554484, 0.3714577577165177, 0.37070296255145135, 0.36999862106258474, 0.36934547583245997, 0.3687442253769783, 0.36819552160826174, 0.36769996742536054, 0.36725811445046547, 0.3668704609276041, 0.3665374497999034, 0.3662594669804066, 0.3660368398301406, 0.3658698358556544, 0.3657586616366159, 0.36570346199226716, 0.3657043193936322, 0.36576125362637185, 0.36587422170710554, 0.3660431180539085, 0.3662677749095711, 0.3665479630141053, 0.3668833925209296, 0.3672737141491907, 0.3677185205628126, 0.36821734796512356, 0.36837825124768303, 0.3689466009647459, 0.3695676998792406, 0.37024091155507133, 0.3709655520815864, 0.37174089256826615, 0.3725661617557617, 0.3734405487249461, 0.37436320568550324, 0.3753332508256378, 0.3763497712047374, 0.3774118256712371, 0.37851844778851945, 0.37966864875240214, 0.3808614202846134, 0.38209573748760883, 0.3833705616471223, 0.38468484296995126, 0.38603752324563523, 0.3874275384218738, 0.38885382108473815, 0.3903153028359297, 0.3918109165605322, 0.3933395985798623, 0.3949002906851484, 0.39649194204884086, 0.3981135110113754, 0.39976396674216635, 0.4014422907744953, 0.40314747841477755, 0.40487854002742957, 0.40663450219723624, 0.4084144087717044, 0.4102173217864175, 0.4120423222768532, 0.41388851098051105, 0.41575500893351136, 0.4176409579660838, 0.4195455211015587, 0.42146788286361875, 0.42340724949666103, 0.42536284910416816, 0.42733393170999295, 0.42931976924743354, 0.4313196554809129, 0.43333290586498846, 0.4353588573452997, 0.43739686810593126, 0.43944631726751265, 0.44150660454021123, 0.44357714983559776, 0.44565739284117495, 0.4477467925611724, 0.4498448268270081, 0.45195099178062875, 0.45406480133373095, 0.4561857866056816, 0.45831349534275195, 0.46044749132109736, 0.46258735373572507, 0.4647326765775166, 0.466883068000197, 0.46903814967897844, 0.4711975561624476, 0.47336093421911346, 0.47552794217989586, 0.4776982492776911, 0.47987153498503504, 0.48204748835075745, 0.48422580733641835, 0.4864061981532115, 0.4885883745999271, 0.490772057402481, 0.49295697355544127, 0.49514285566590915, 0.4973294413000507, 0.49951647233252094, 0.5017036942989722, 0.5038908557517964, 0.5060777076192187, 0.5082640025678294, 0.5104494943686211, 0.5126339372665795, 0.5148170853538728, 0.5169986919466755, 0.5191785089656668, 0.5213562863202557, 0.5235317712965949, 0.5257047079494671, 0.527874836498153, 0.5300418927264231, 0.5322056073868273, 0.534365705609504, 0.5365219063157741, 0.5386739216368391, 0.5408214563379607, 0.5429642072485643, 0.5451018626987731, 0.5472341019629593, 0.5493605947109717, 0.5514810004677876, 0.5535949680824224, 0.555702135207024, 0.55780212778718, 0.5598945595645602, 0.5619790315931331, 0.5640551317702929, 0.5661224343843564, 0.5681804996799972, 0.5702288734433062, 0.5722670866082821, 0.5742946548866817, 0.5763110784232731, 0.5783158414786559, 0.5803084121419333, 0.5822882420756282, 0.5842547662953518, 0.5862074029868304, 0.5881455533630028, 0.5900686015639779, 0.59197591460273, 0.5938668423594698, 0.5957407176276834, 0.5975968562148654, 0.5994345571009929, 0.6012531026577824, 0.6030517589317453, 0.6048297759940091, 0.6065863883597928, 0.6083208154803187, 0.6100322623097999, 0.6117199199499767, 0.6133829663744595, 0.6150205672348915, 0.6166318767506629, 0.6182160386835737, 0.6197721873984833, 0.6212994490105698, 0.6227969426193724, 0.6242637816292991, 0.6256990751557466, 0.6271019295154102, 0.6284714497987531, 0.629806741521965, 0.6311069123550731, 0.6323710739221727, 0.6335983436690393, 0.6347878467926552, 0.635938718226465, 0.6370501046744436, 0.6381211666863523, 0.6391510807658705, 0.6401390415026237, 0.641084263718521, 0.6419859846182362, 0.6428434659331679, 0.6436559960477771, 0.644422892096844, 0.6451435020219227, 0.6458172065751093, 0.6464434212581714, 0.6470215981851437, 0.6475512278566568, 0.6480318408345541, 0.6484630093057576, 0.6488443485248662, 0.6491755181256172, 0.6494562232920958, 0.6496862157814394, 0.6498652947907444, 0.6499933076619346, 0.6500701504194736, 0.6500957681369929, 0.6500701551301478, 0.6499933549742848, 0.6498654603467914, 0.6496866126952962, 0.6494570017341594, 0.6491768647729451, 0.6488464858817592, 0.6484661948994868, 0.648036366292017, 0.6475574178685306, 0.6470298093648029, 0.6464540409032551, 0.6458306513401494, 0.645160216510875, 0.644443347384699, 0.6436806881406637, 0.6428729141765046, 0.6420207300625299, 0.6411248674523669, 0.6401860829623294, 0.6392051560309158, 0.6381828867696057, 0.637120093815706, 0.6360176121974962, 0.6348762912213727, 0.6336969923900719, 0.6324805873604087, 0.6312279559482691, 0.6299399841878979, 0.6286175624517897, 0.6272615836367715, 0.6258729414211343, 0.6244525285969619, 0.6230012354811052, 0.6215199484075794, 0.6200095483035104, 0.6184709093501514, 0.6169048977299019, 0.6153123704597308, 0.6136941743108992, 0.6120511448144211, 0.6103841053512844, 0.6086938663260776, 0.606981224422337, 0.6052469619376332, 0.6034918461961637, 0.6017166290364067, 0.5999220463712056, 0.5981088178175155, 0.5962776463929257, 0.5944292182759948, 0.5925642026273733, 0.5906832514686676, 0.588786999615985, 0.5868760646651189, 0.5849510470253643, 0.5830125299990047, 0.5810610799035724, 0.5790972462340647, 0.5771215618623816, 0.575134543271349, 0.5731366908207939, 0.5711284890432449, 0.5691104069669498, 0.5670828984640125, 0.5650464026215735, 0.5630013441340801, 0.5609481337148062, 0.558887168524906, 0.5568188326184048, 0.5547434974016372, 0.5526615221057699, 0.5505732542711452, 0.5484790302422932, 0.5463791756725654, 0.5442740060374397, 0.54216382715564, 0.540048935717311, 0.5379296198185676, 0.5358061595018246, 0.5336788273013889, 0.5315478887938657, 0.5294136031530006, 0.5272762237086407, 0.5251359985095556, 0.52299317088991, 0.5208479800392302, 0.5187006615757469, 0.5165514481230374, 0.5144005698899191, 0.5122482552535775, 0.5100947313459344, 0.5079402246432767, 0.5057849615591837, 0.5036291690407941, 0.501473075168459, 0.49931690975882215, 0.4971609049713636, 0.49500529591842324, 0.49285032127870815, 0.4906962239142574, 0.48854325149080674, 0.4863916571014624, 0.48424169989354443, 0.48209364569841173, 0.47994776766402664, 0.4778043468899478, 0.4756636730643757, 0.47352604510279056, 0.4713917717876441, 0.46926117240846493, 0.46713457740164815, 0.4650123289890781, 0.462894781814628, 0.46078230357744926, 0.4586752756608324, 0.45657409375528196, 0.4544791684742986, 0.45239092596120556, 0.450309808485194, 0.44823627502459124, 0.4461708018351778, 0.44411388300119886, 0.4420660309665252, 0.4400277770432289, 0.43799967189464056, 0.43598228598976135, 0.4339762100257027, 0.4319820553146294, 0.43000045413149085, 0.4280320600186345, 0.42607754804321446, 0.42413761500313973, 0.42221297957714404, 0.42030438241442347, 0.4184125861591586, 0.41653837540514327, 0.4146825565756673, 0.4128459577237567, 0.41102942824787053, 0.4092338385181815, 0.4074600794086465, 0.4057090617301918, 0.4039817155605179, 0.40227898946625484, 0.40060184961349715, 0.3989512787630982, 0.39732827514753216, 0.3957338512266217, 0.3941690323200005, 0.3926348551148167, 0.3911323660478996, 0.38966261956240006, 0.3882266762397772, 0.38682560080893097, 0.38546046003527895, 0.3841323204936236, 0.3828422462297681, 0.38159129631698124, 0.38038052231459446, 0.3792109656372132, 0.378083654844231, 0.3769996028605298, 0.375959804140426, 0.37496523178804514, 0.3740168346483796, 0.37311553438427136, 0.3722622225554484, 0.3714577577165177, 0.37070296255145135, 0.36999862106258474, 0.36934547583245997, 0.3687442253769783, 0.36819552160826174, 0.36769996742536054, 0.36725811445046547, 0.3668704609276041, 0.3665374497999034, 0.3662594669804066, 0.3660368398301406, 0.3658698358556544, 0.3657586616366159, 0.36570346199226716, 0.3657043193936322, 0.36576125362637185, 0.36587422170710554, 0.3660431180539085, 0.3662677749095711, 0.3665479630141053, 0.3668833925209296, 0.3672737141491907, 0.3677185205628126, 0.36837825124768303, 0.3689466009647459, 0.3695676998792406, 0.37024091155507133, 0.3709655520815864, 0.37174089256826615, 0.3725661617557617, 0.3734405487249461, 0.37436320568550324, 0.3753332508256378, 0.3763497712047374, 0.3774118256712371, 0.37851844778851945, 0.37966864875240214, 0.3808614202846134, 0.38209573748760883, 0.3833705616471223, 0.38468484296995126, 0.38603752324563523, 0.3874275384218738, 0.38885382108473815, 0.3903153028359297, 0.3918109165605322, 0.3933395985798623, 0.3949002906851484, 0.39649194204884086, 0.3981135110113754, 0.39976396674216635, 0.4014422907744953, 0.40314747841477755, 0.40487854002742957, 0.40663450219723624, 0.4084144087717044, 0.4102173217864175, 0.4120423222768532, 0.41388851098051105, 0.41575500893351136, 0.4176409579660838, 0.4195455211015587, 0.42146788286361875, 0.42340724949666103, 0.42536284910416816, 0.42733393170999295, 0.42931976924743354, 0.4313196554809129, 0.43333290586498846, 0.4353588573452997, 0.43739686810593126, 0.43944631726751265, 0.44150660454021123, 0.44357714983559776, 0.44565739284117495, 0.4477467925611724, 0.4498448268270081, 0.45195099178062875, 0.45406480133373095, 0.4561857866056816, 0.45831349534275195, 0.46044749132109736, 0.46258735373572507, 0.4647326765775166, 0.466883068000197, 0.46903814967897844, 0.4711975561624476, 0.47336093421911346, 0.47552794217989586, 0.4776982492776911, 0.47987153498503504, 0.48204748835075745, 0.48422580733641835, 0.4864061981532115, 0.4885883745999271, 0.490772057402481, 0.49295697355544127, 0.49514285566590915, 0.4973294413000507, 0.49951647233252094, 0.5017036942989722, 0.5038908557517964, 0.5060777076192187, 0.5082640025678294, 0.5104494943686211, 0.5126339372665795, 0.5148170853538728, 0.5169986919466755, 0.5191785089656668, 0.5213562863202557, 0.5235317712965949, 0.5257047079494671, 0.527874836498153, 0.5300418927264231, 0.5322056073868273, 0.534365705609504, 0.5365219063157741, 0.5386739216368391, 0.5408214563379607, 0.5429642072485643, 0.5451018626987731, 0.5472341019629593, 0.5493605947109717, 0.5514810004677876, 0.5535949680824224, 0.555702135207024, 0.55780212778718, 0.5598945595645602, 0.5619790315931331, 0.5640551317702929, 0.5661224343843564, 0.5681804996799972, 0.5702288734433062, 0.5722670866082821, 0.5742946548866817, 0.5763110784232731, 0.5783158414786559, 0.5803084121419333, 0.5822882420756282, 0.5842547662953518, 0.5862074029868304, 0.5881455533630028, 0.5900686015639779, 0.59197591460273, 0.5938668423594698, 0.5957407176276834, 0.5975968562148654, 0.5994345571009929, 0.6012531026577824, 0.6030517589317453, 0.6048297759940091, 0.6065863883597928, 0.6083208154803187, 0.6100322623097999, 0.6117199199499767, 0.6133829663744595, 0.6150205672348915, 0.6166318767506629, 0.6182160386835737, 0.6197721873984833, 0.6212994490105698, 0.6227969426193724, 0.6242637816292991, 0.6256990751557466, 0.6271019295154102, 0.6284714497987531, 0.629806741521965, 0.6311069123550731, 0.6323710739221727, 0.6335983436690393, 0.6347878467926552, 0.635938718226465, 0.6370501046744436, 0.6381211666863523, 0.6391510807658705, 0.6401390415026237, 0.641084263718521, 0.6419859846182362, 0.6428434659331679, 0.6436559960477771, 0.644422892096844, 0.6451435020219227, 0.6458172065751093, 0.6464434212581714, 0.6470215981851437, 0.6475512278566568, 0.6480318408345541, 0.6484630093057576, 0.6488443485248662, 0.6491755181256172, 0.6494562232920958, 0.6496862157814394, 0.6498652947907444, 0.6499933076619346, 0.6500701504194736, 0.6500957681369929, 0.6500701551301478, 0.6499933549742848, 0.6498654603467914, 0.6496866126952962, 0.6494570017341594, 0.6491768647729451, 0.6488464858817592, 0.6484661948994868, 0.648036366292017, 0.6475574178685306, 0.6470298093648029, 0.6464540409032551, 0.6458306513401494, 0.645160216510875, 0.644443347384699, 0.6436806881406637, 0.6428729141765046, 0.6420207300625299, 0.6411248674523669, 0.6401860829623294, 0.6392051560309158, 0.6381828867696057, 0.637120093815706, 0.6360176121974962, 0.6348762912213727, 0.6336969923900719, 0.6324805873604087, 0.6312279559482691, 0.6299399841878979, 0.6286175624517897, 0.6272615836367715, 0.6258729414211343, 0.6244525285969619, 0.6230012354811052, 0.6215199484075794, 0.6200095483035104, 0.6184709093501514, 0.6169048977299019, 0.6153123704597308, 0.6136941743108992, 0.6120511448144211, 0.6103841053512844, 0.6086938663260776, 0.606981224422337, 0.6052469619376332, 0.6034918461961637, 0.6017166290364067, 0.5999220463712056, 0.5981088178175155, 0.5962776463929257, 0.5944292182759948, 0.5925642026273733, 0.5906832514686676, 0.588786999615985, 0.5868760646651189, 0.5849510470253643, 0.5830125299990047, 0.5810610799035724, 0.5790972462340647, 0.5771215618623816, 0.575134543271349, 0.5731366908207939, 0.5711284890432449, 0.5691104069669498, 0.5670828984640125, 0.5650464026215735, 0.5630013441340801, 0.5609481337148062, 0.558887168524906, 0.5568188326184048, 0.5547434974016372, 0.5526615221057699, 0.5505732542711452, 0.5484790302422932, 0.5463791756725654, 0.5442740060374397, 0.54216382715564, 0.540048935717311, 0.5379296198185676, 0.5358061595018246, 0.5336788273013889, 0.5315478887938657, 0.5294136031530006, 0.5272762237086407, 0.5251359985095556, 0.52299317088991, 0.5208479800392302, 0.5187006615757469, 0.5165514481230374, 0.5144005698899191, 0.5122482552535775, 0.5100947313459344, 0.5079402246432767, 0.5057849615591837, 0.5036291690407941, 0.501473075168459, 0.49931690975882215, 0.4971609049713636, 0.49500529591842324, 0.49285032127870815, 0.4906962239142574, 0.48854325149080674, 0.4863916571014624, 0.48424169989354443, 0.48209364569841173, 0.47994776766402664, 0.4778043468899478, 0.4756636730643757, 0.47352604510279056, 0.4713917717876441, 0.46926117240846493, 0.46713457740164815, 0.4650123289890781, 0.462894781814628, 0.46078230357744926, 0.4586752756608324, 0.45657409375528196, 0.4544791684742986, 0.45239092596120556, 0.450309808485194, 0.44823627502459124, 0.4461708018351778, 0.44411388300119886, 0.4420660309665252, 0.4400277770432289, 0.43799967189464056, 0.43598228598976135, 0.4339762100257027, 0.4319820553146294, 0.43000045413149085, 0.4280320600186345, 0.42607754804321446, 0.42413761500313973, 0.42221297957714404, 0.42030438241442347, 0.4184125861591586, 0.41653837540514327, 0.4146825565756673, 0.4128459577237567, 0.41102942824787053, 0.4092338385181815, 0.4074600794086465, 0.4057090617301918, 0.4039817155605179, 0.40227898946625484, 0.40060184961349715, 0.3989512787630982, 0.39732827514753216, 0.3957338512266217, 0.3941690323200005, 0.3926348551148167, 0.3911323660478996, 0.38966261956240006, 0.3882266762397772, 0.38682560080893097, 0.38546046003527895, 0.3841323204936236, 0.3828422462297681, 0.38159129631698124, 0.38038052231459446, 0.3792109656372132, 0.378083654844231, 0.3769996028605298, 0.375959804140426, 0.37496523178804514, 0.3740168346483796, 0.37311553438427136, 0.3722622225554484, 0.3714577577165177, 0.37070296255145135, 0.36999862106258474, 0.36934547583245997, 0.3687442253769783, 0.36819552160826174, 0.36769996742536054, 0.36725811445046547, 0.3668704609276041, 0.3665374497999034, 0.3662594669804066, 0.3660368398301406, 0.3658698358556544, 0.3657586616366159, 0.36570346199226716, 0.3657043193936322, 0.36576125362637185, 0.36587422170710554, 0.3660431180539085, 0.3662677749095711, 0.3665479630141053, 0.3668833925209296, 0.3672737141491907, 0.3677185205628126, 0.36837825124768303, 0.3689466009647459, 0.3695676998792406, 0.37024091155507133, 0.3709655520815864, 0.37174089256826615, 0.3725661617557617, 0.3734405487249461, 0.37436320568550324, 0.3753332508256378, 0.3763497712047374, 0.3774118256712371, 0.37851844778851945, 0.37966864875240214, 0.3808614202846134, 0.38209573748760883, 0.3833705616471223, 0.38468484296995126, 0.38603752324563523, 0.3874275384218738, 0.38885382108473815, 0.3903153028359297, 0.3918109165605322, 0.3933395985798623, 0.3949002906851484, 0.39649194204884086, 0.3981135110113754, 0.39976396674216635, 0.4014422907744953, 0.40314747841477755, 0.40487854002742957, 0.40663450219723624, 0.4084144087717044, 0.4102173217864175, 0.4120423222768532, 0.41388851098051105, 0.41575500893351136, 0.4176409579660838, 0.4195455211015587, 0.42146788286361875, 0.42340724949666103, 0.42536284910416816, 0.42733393170999295, 0.42931976924743354, 0.4313196554809129, 0.43333290586498846, 0.4353588573452997, 0.43739686810593126, 0.43944631726751265, 0.44150660454021123, 0.44357714983559776, 0.44565739284117495, 0.4477467925611724, 0.4498448268270081, 0.45195099178062875, 0.45406480133373095, 0.4561857866056816, 0.45831349534275195, 0.46044749132109736, 0.46258735373572507, 0.4647326765775166, 0.466883068000197, 0.46903814967897844, 0.4711975561624476, 0.47336093421911346, 0.47552794217989586, 0.4776982492776911, 0.47987153498503504, 0.48204748835075745, 0.48422580733641835, 0.4864061981532115, 0.4885883745999271, 0.490772057402481, 0.49295697355544127, 0.49514285566590915, 0.4973294413000507, 0.49951647233252094, 0.5017036942989722, 0.5038908557517964, 0.5060777076192187, 0.5082640025678294, 0.5104494943686211, 0.5126339372665795, 0.5148170853538728, 0.5169986919466755, 0.5191785089656668, 0.5213562863202557, 0.5235317712965949, 0.5257047079494671, 0.527874836498153, 0.5300418927264231, 0.5322056073868273, 0.534365705609504, 0.5365219063157741, 0.5386739216368391, 0.5408214563379607, 0.5429642072485643, 0.5451018626987731, 0.5472341019629593, 0.5493605947109717, 0.5514810004677876, 0.5535949680824224, 0.555702135207024, 0.55780212778718, 0.5598945595645602, 0.5619790315931331, 0.5640551317702929, 0.5661224343843564, 0.5681804996799972, 0.5702288734433062, 0.5722670866082821, 0.5742946548866817, 0.5763110784232731, 0.5783158414786559, 0.5803084121419333, 0.5822882420756282, 0.5842547662953518, 0.5862074029868304, 0.5881455533630028, 0.5900686015639779, 0.59197591460273, 0.5938668423594698, 0.5957407176276834, 0.5975968562148654, 0.5994345571009929, 0.6012531026577824, 0.6030517589317453, 0.6048297759940091, 0.6065863883597928, 0.6083208154803187, 0.6100322623097999, 0.6117199199499767, 0.6133829663744595, 0.6150205672348915, 0.6166318767506629, 0.6182160386835737, 0.6197721873984833, 0.6212994490105698, 0.6227969426193724, 0.6242637816292991, 0.6256990751557466, 0.6271019295154102, 0.6284714497987531, 0.629806741521965, 0.6311069123550731, 0.6323710739221727, 0.6335983436690393, 0.6347878467926552, 0.635938718226465, 0.6370501046744436, 0.6381211666863523, 0.6391510807658705, 0.6401390415026237, 0.641084263718521, 0.6419859846182362, 0.6428434659331679, 0.6436559960477771, 0.644422892096844, 0.6451435020219227, 0.6458172065751093, 0.6464434212581714, 0.6470215981851437, 0.6475512278566568, 0.6480318408345541, 0.6484630093057576, 0.6488443485248662, 0.6491755181256172, 0.6494562232920958, 0.6496862157814394, 0.6498652947907444, 0.6499933076619346, 0.6500701504194736, 0.6500957681369929, 0.6500701551301478, 0.6499933549742848, 0.6498654603467914, 0.6496866126952962, 0.6494570017341594, 0.6491768647729451, 0.6488464858817592, 0.6484661948994868, 0.648036366292017, 0.6475574178685306, 0.6470298093648029, 0.6464540409032551, 0.6458306513401494, 0.645160216510875, 0.644443347384699, 0.6436806881406637, 0.6428729141765046, 0.6420207300625299, 0.6411248674523669, 0.6401860829623294, 0.6392051560309158, 0.6381828867696057, 0.637120093815706, 0.6360176121974962, 0.6348762912213727, 0.6336969923900719, 0.6324805873604087, 0.6312279559482691, 0.6299399841878979, 0.6286175624517897, 0.6272615836367715, 0.6258729414211343, 0.6244525285969619, 0.6230012354811052, 0.6215199484075794, 0.6200095483035104, 0.6184709093501514, 0.6169048977299019, 0.6153123704597308, 0.6136941743108992, 0.6120511448144211, 0.6103841053512844, 0.6086938663260776, 0.606981224422337, 0.6052469619376332, 0.6034918461961637, 0.6017166290364067, 0.5999220463712056, 0.5981088178175155, 0.5962776463929257, 0.5944292182759948, 0.5925642026273733, 0.5906832514686676, 0.588786999615985, 0.5868760646651189, 0.5849510470253643, 0.5830125299990047, 0.5810610799035724, 0.5790972462340647, 0.5771215618623816, 0.575134543271349, 0.5731366908207939, 0.5711284890432449, 0.5691104069669498, 0.5670828984640125, 0.5650464026215735, 0.5630013441340801, 0.5609481337148062, 0.558887168524906, 0.5568188326184048, 0.5547434974016372, 0.5526615221057699, 0.5505732542711452, 0.5484790302422932, 0.5463791756725654, 0.5442740060374397, 0.54216382715564, 0.540048935717311, 0.5379296198185676, 0.5358061595018246, 0.5336788273013889, 0.5315478887938657, 0.5294136031530006, 0.5272762237086407, 0.5251359985095556, 0.52299317088991, 0.5208479800392302, 0.5187006615757469, 0.5165514481230374, 0.5144005698899191, 0.5122482552535775, 0.5100947313459344, 0.5079402246432767, 0.5057849615591837, 0.5036291690407941, 0.501473075168459, 0.49931690975882215, 0.4971609049713636, 0.49500529591842324, 0.49285032127870815, 0.4906962239142574, 0.48854325149080674, 0.4863916571014624, 0.48424169989354443, 0.48209364569841173, 0.47994776766402664, 0.4778043468899478, 0.4756636730643757, 0.47352604510279056, 0.4713917717876441, 0.46926117240846493, 0.46713457740164815, 0.4650123289890781, 0.462894781814628, 0.46078230357744926, 0.4586752756608324, 0.45657409375528196, 0.4544791684742986, 0.45239092596120556, 0.450309808485194, 0.44823627502459124, 0.4461708018351778, 0.44411388300119886, 0.4420660309665252, 0.4400277770432289, 0.43799967189464056, 0.43598228598976135, 0.4339762100257027, 0.4319820553146294, 0.43000045413149085, 0.4280320600186345, 0.42607754804321446, 0.42413761500313973, 0.42221297957714404, 0.42030438241442347, 0.4184125861591586, 0.41653837540514327, 0.4146825565756673, 0.4128459577237567, 0.41102942824787053, 0.4092338385181815, 0.4074600794086465, 0.4057090617301918, 0.4039817155605179, 0.40227898946625484, 0.40060184961349715, 0.3989512787630982, 0.39732827514753216, 0.3957338512266217, 0.3941690323200005, 0.3926348551148167, 0.3911323660478996, 0.38966261956240006, 0.3882266762397772, 0.38682560080893097, 0.38546046003527895, 0.3841323204936236, 0.3828422462297681, 0.38159129631698124, 0.38038052231459446, 0.3792109656372132, 0.378083654844231, 0.3769996028605298, 0.375959804140426, 0.37496523178804514, 0.3740168346483796, 0.37311553438427136, 0.3722622225554484, 0.3714577577165177, 0.37070296255145135, 0.36999862106258474, 0.36934547583245997, 0.3687442253769783, 0.36819552160826174, 0.36769996742536054, 0.36725811445046547, 0.3668704609276041, 0.3665374497999034, 0.3662594669804066, 0.3660368398301406, 0.3658698358556544, 0.3657586616366159, 0.36570346199226716, 0.3657043193936322, 0.36576125362637185, 0.36587422170710554, 0.3660431180539085, 0.3662677749095711, 0.3665479630141053, 0.3668833925209296, 0.3672737141491907, 0.3677185205628126, 0.36837825124768303, 0.3689466009647459, 0.3695676998792406, 0.37024091155507133, 0.3709655520815864, 0.37174089256826615, 0.3725661617557617, 0.3734405487249461, 0.37436320568550324, 0.3753332508256378, 0.3763497712047374, 0.3774118256712371, 0.37851844778851945, 0.37966864875240214, 0.3808614202846134, 0.38209573748760883, 0.3833705616471223, 0.38468484296995126, 0.38603752324563523, 0.3874275384218738, 0.38885382108473815, 0.3903153028359297, 0.3918109165605322, 0.3933395985798623, 0.3949002906851484, 0.39649194204884086, 0.3981135110113754, 0.39976396674216635, 0.4014422907744953, 0.40314747841477755, 0.40487854002742957, 0.40663450219723624, 0.4084144087717044, 0.4102173217864175, 0.4120423222768532, 0.41388851098051105, 0.41575500893351136, 0.4176409579660838, 0.4195455211015587, 0.42146788286361875, 0.42340724949666103, 0.42536284910416816, 0.42733393170999295, 0.42931976924743354, 0.4313196554809129, 0.43333290586498846, 0.4353588573452997, 0.43739686810593126, 0.43944631726751265, 0.44150660454021123, 0.44357714983559776, 0.44565739284117495, 0.4477467925611724, 0.4498448268270081, 0.45195099178062875, 0.45406480133373095, 0.4561857866056816, 0.45831349534275195, 0.46044749132109736, 0.46258735373572507, 0.4647326765775166, 0.466883068000197, 0.46903814967897844, 0.4711975561624476, 0.47336093421911346, 0.47552794217989586, 0.4776982492776911, 0.47987153498503504, 0.48204748835075745, 0.48422580733641835, 0.4864061981532115, 0.4885883745999271, 0.490772057402481, 0.49295697355544127, 0.49514285566590915, 0.4973294413000507, 0.49951647233252094, 0.5017036942989722, 0.5038908557517964, 0.5060777076192187, 0.5082640025678294, 0.5104494943686211, 0.5126339372665795, 0.5148170853538728, 0.5169986919466755, 0.5191785089656668, 0.5213562863202557, 0.5235317712965949, 0.5257047079494671, 0.527874836498153, 0.5300418927264231, 0.5322056073868273, 0.534365705609504, 0.5365219063157741, 0.5386739216368391, 0.5408214563379607, 0.5429642072485643, 0.5451018626987731, 0.5472341019629593, 0.5493605947109717, 0.5514810004677876, 0.5535949680824224, 0.555702135207024, 0.55780212778718, 0.5598945595645602, 0.5619790315931331, 0.5640551317702929, 0.5661224343843564, 0.5681804996799972, 0.5702288734433062, 0.5722670866082821, 0.5742946548866817, 0.5763110784232731, 0.5783158414786559, 0.5803084121419333, 0.5822882420756282, 0.5842547662953518, 0.5862074029868304, 0.5881455533630028, 0.5900686015639779, 0.59197591460273, 0.5938668423594698, 0.5957407176276834, 0.5975968562148654, 0.5994345571009929, 0.6012531026577824, 0.6030517589317453, 0.6048297759940091, 0.6065863883597928, 0.6083208154803187, 0.6100322623097999, 0.6117199199499767, 0.6133829663744595, 0.6150205672348915, 0.6166318767506629, 0.6182160386835737, 0.6197721873984833, 0.6212994490105698, 0.6227969426193724, 0.6242637816292991, 0.6256990751557466, 0.6271019295154102, 0.6284714497987531, 0.629806741521965, 0.6311069123550731, 0.6323710739221727, 0.6335983436690393, 0.6347878467926552, 0.635938718226465, 0.6370501046744436, 0.6381211666863523, 0.6391510807658705, 0.6401390415026237, 0.641084263718521, 0.6419859846182362, 0.6428434659331679, 0.6436559960477771, 0.644422892096844, 0.6451435020219227, 0.6458172065751093, 0.6464434212581714, 0.6470215981851437, 0.6475512278566568, 0.6480318408345541, 0.6484630093057576, 0.6488443485248662, 0.6491755181256172, 0.6494562232920958, 0.6496862157814394, 0.6498652947907444, 0.6499933076619346, 0.6500701504194736, 0.6500957681369929, 0.6500701551301478, 0.6499933549742848, 0.6498654603467914, 0.6496866126952962, 0.6494570017341594, 0.6491768647729451, 0.6488464858817592, 0.6484661948994868, 0.648036366292017, 0.6475574178685306, 0.6470298093648029, 0.6464540409032551, 0.6458306513401494, 0.645160216510875, 0.644443347384699, 0.6436806881406637, 0.6428729141765046, 0.6420207300625299, 0.6411248674523669, 0.6401860829623294, 0.6392051560309158, 0.6381828867696057, 0.637120093815706, 0.6360176121974962, 0.6348762912213727, 0.6336969923900719, 0.6324805873604087, 0.6312279559482691, 0.6299399841878979, 0.6286175624517897, 0.6272615836367715, 0.6258729414211343, 0.6244525285969619, 0.6230012354811052, 0.6215199484075794, 0.6200095483035104, 0.6184709093501514, 0.6169048977299019, 0.6153123704597308, 0.6136941743108992, 0.6120511448144211, 0.6103841053512844, 0.6086938663260776, 0.606981224422337, 0.6052469619376332, 0.6034918461961637, 0.6017166290364067, 0.5999220463712056, 0.5981088178175155, 0.5962776463929257, 0.5944292182759948, 0.5925642026273733, 0.5906832514686676, 0.588786999615985, 0.5868760646651189, 0.5849510470253643, 0.5830125299990047, 0.5810610799035724, 0.5790972462340647, 0.5771215618623816, 0.575134543271349, 0.5731366908207939, 0.5711284890432449, 0.5691104069669498, 0.5670828984640125, 0.5650464026215735, 0.5630013441340801, 0.5609481337148062, 0.558887168524906, 0.5568188326184048, 0.5547434974016372, 0.5526615221057699, 0.5505732542711452, 0.5484790302422932, 0.5463791756725654, 0.5442740060374397, 0.54216382715564, 0.540048935717311, 0.5379296198185676, 0.5358061595018246, 0.5336788273013889, 0.5315478887938657, 0.5294136031530006, 0.5272762237086407, 0.5251359985095556, 0.52299317088991, 0.5208479800392302, 0.5187006615757469, 0.5165514481230374, 0.5144005698899191, 0.5122482552535775, 0.5100947313459344, 0.5079402246432767, 0.5057849615591837, 0.5036291690407941, 0.501473075168459, 0.49931690975882215, 0.4971609049713636, 0.49500529591842324, 0.49285032127870815, 0.4906962239142574, 0.48854325149080674, 0.4863916571014624, 0.48424169989354443, 0.48209364569841173, 0.47994776766402664, 0.4778043468899478, 0.4756636730643757, 0.47352604510279056, 0.4713917717876441, 0.46926117240846493, 0.46713457740164815, 0.4650123289890781, 0.462894781814628, 0.46078230357744926, 0.4586752756608324, 0.45657409375528196, 0.4544791684742986, 0.45239092596120556, 0.450309808485194, 0.44823627502459124, 0.4461708018351778, 0.44411388300119886, 0.4420660309665252, 0.4400277770432289, 0.43799967189464056, 0.43598228598976135, 0.4339762100257027, 0.4319820553146294, 0.43000045413149085, 0.4280320600186345, 0.42607754804321446, 0.42413761500313973, 0.42221297957714404, 0.42030438241442347, 0.4184125861591586, 0.41653837540514327, 0.4146825565756673, 0.4128459577237567, 0.41102942824787053, 0.4092338385181815, 0.4074600794086465, 0.4057090617301918, 0.4039817155605179, 0.40227898946625484, 0.40060184961349715, 0.3989512787630982, 0.39732827514753216, 0.3957338512266217, 0.3941690323200005, 0.3926348551148167, 0.3911323660478996, 0.38966261956240006, 0.3882266762397772, 0.38682560080893097, 0.38546046003527895, 0.3841323204936236, 0.3828422462297681, 0.38159129631698124, 0.38038052231459446, 0.3792109656372132, 0.378083654844231, 0.3769996028605298, 0.375959804140426, 0.37496523178804514, 0.3740168346483796, 0.37311553438427136, 0.3722622225554484, 0.3714577577165177, 0.37070296255145135, 0.36999862106258474, 0.36934547583245997, 0.3687442253769783, 0.36819552160826174, 0.36769996742536054, 0.36725811445046547, 0.3668704609276041, 0.3665374497999034, 0.3662594669804066, 0.3660368398301406, 0.3658698358556544, 0.3657586616366159, 0.36570346199226716, 0.3657043193936322, 0.36576125362637185, 0.36587422170710554, 0.3660431180539085, 0.3662677749095711, 0.3665479630141053, 0.3668833925209296, 0.3672737141491907, 0.3677185205628126, 8.409999812021852, 6.959999844431877, 3.5599999204277992, 4.639999896287918, 5.359999880194664, 7.229999838396907, 7.449999833479524, 7.909999823197722, 6.959999844431877, 9.79999978095293, 9.819999780505896, 5.079999886453152, 6.359999857842922, 7.699999827891588, 5.569999875500798, 6.829999847337604, 6.539999853819609, 11.249999748542905, 7.099999841302633, 8.529999809339643, 8.769999803975224, 10.079999774694443, 6.239999860525131, 4.139999907463789, 3.05999993160367, 3.5099999215453863, 3.9399999119341373, 6.549999853596091, 4.449999900534749, 2.7399999387562275, 3.5999999195337296, 4.679999895393848, 4.659999895840883, 4.25999990478158, 2.8099999371916056, 3.0799999311566353, 5.6099998746067286, 7.109999841079116, 8.759999804198742, 7.989999821409583, 7.459999833256006, 5.879999868571758, 10.129999773576856, 6.8799998462200165, 10.289999770000577, 7.289999837055802, 6.469999855384231, 5.959999866783619, 5.329999880865216, 7.349999835714698, 9.149999795481563, 10.349999768659472, 9.359999790787697, 10.02999977581203, 8.529999809339643, 9.299999792128801, 9.669999783858657, 7.749999826774001, 8.419999811798334, 11.459999743849039, 11.279999747872353, 11.819999735802412, 11.009999753907323, 11.339999746531248, 11.34999974630773, 12.029999731108546, 11.22999974898994, 10.72999976016581, 9.129999795928597, 9.499999787658453, 10.72999976016581, 11.759999737143517, 12.46999972127378, 11.959999732673168, 12.909999711439013, 12.11999972909689, 11.419999744743109, 5.4199998788535595, 6.769999848678708, 6.199999861419201, 6.469999855384231, 6.769999848678708, 6.319999858736992, 8.779999803751707, 8.799999803304672, 8.669999806210399, 8.139999818056822, 7.659999828785658, 8.849999802187085, 10.839999757707119, 12.609999718144536, 12.049999730661511, 11.509999742731452, 10.87999975681305, 11.5399997420609, 12.839999713003635, 13.679999694228172, 13.879999689757824, 13.3199997022748, 15.02999966405332, 16.30999963544309, 16.899999622255564, 16.789999624714255, 17.299999613314867, 16.969999620690942, 16.34999963454902, 17.099999617785215, 15.849999645724893, 15.659999649971724, 16.529999630525708, 17.759999603033066, 19.109999572858214, 19.889999555423856, 19.449999565258622, 18.15999959409237, 16.949999621137977, 17.76999960280955, 18.249999592080712, 17.589999606832862, 17.599999606609344, 14.739999670535326, 14.659999672323465, 13.619999695569277, 15.409999655559659, 15.669999649748206, 17.77999960258603, 19.549999563023448, 22.34999950043857, 20.939999531954527, 20.229999547824264, 20.849999533966184, 21.969999508932233, 21.17999952659011, 18.149999594315886, 16.529999630525708, 18.4299995880574, 15.549999652430415, 18.08999959565699, 19.879999555647373, 21.889999510720372, 23.769999468699098, 24.86999944411218, 24.499999452382326, 24.889999443665147, 23.059999484568834, 21.209999525919557, 17.009999619796872, 14.769999669864774, 17.599999606609344, 16.869999622926116, 15.869999645277858, 15.119999662041664, 19.62999956123531, 19.04999957419932, 21.87999951094389, 19.299999568611383, 19.47999956458807, 20.929999532178044, 22.8499994892627, 24.219999458640814, 23.489999474957585, 22.199999503791332, 22.879999488592148, 23.649999471381307, 23.179999481886625, 22.07999950647354, 22.279999502003193, 22.629999494180083, 25.12999943830073, 27.089999394491315, 26.33999941125512, 24.689999448135495, 23.809999467805028, 23.679999470710754, 25.549999428912997, 24.659999448806047, 21.819999512284994, 20.849999533966184, 22.559999495744705, 23.729999469593167, 25.43999943137169, 24.97999944165349, 23.89999946579337, 23.759999468922615, 21.699999514967203, 22.989999486133456, 24.27999945729971, 25.649999426677823, 26.359999410808086, 23.149999482557178, 20.339999545365572, 22.209999503567815, 23.439999476075172, 25.01999944075942, 27.30999938957393, 28.359999366104603, 28.559999361634254, 29.379999343305826, 30.20999932475388, 30.369999321177602, 28.649999359622598, 27.21999939158559, 26.59999940544367, 26.6399994045496, 26.239999413490295, 25.899999421089888, 28.07999937236309, 29.31999934464693, 29.00999935157597, 28.49999936297536, 23.839999467134476, 24.459999453276396, 25.05999943986535, 23.9399994648993, 24.639999449253082, 24.769999446347356, 25.78999942354858, 27.33999938890338, 24.00999946333468, 21.159999527037144, 22.479999497532845, 23.9399994648993, 25.039999440312386, 25.74999942444265, 25.819999422878027, 26.009999418631196, 27.349999388679862, 27.279999390244484, 25.029999440535903, 24.74999944679439, 20.779999535530806, 17.869999600574374, 20.79999953508377, 21.679999515414238, 22.11999950557947, 23.999999463558197, 26.539999406784773, 28.1899993699044, 28.1899993699044, 25.579999428242445, 23.62999947182834, 23.04999948479235, 21.60999951697886, 22.509999496862292, 23.209999481216073, 20.649999538436532, 18.659999582916498, 18.489999586716294, 19.809999557211995, 20.419999543577433, 21.019999530166388, 21.68999951519072, 22.489999497309327, 21.159999527037144, 21.0699995290488, 20.419999543577433, 21.079999528825283, 22.239999502897263, 21.48999951966107, 22.72999949194491, 18.019999597221613, 16.629999628290534, 16.80999962426722, 17.419999610632658, 19.339999567717314, 18.97999957576394, 18.69999958202243, 16.059999641031027, 13.949999688193202, 14.489999676123261, 15.619999650865793, 16.969999620690942, 18.949999576434493, 19.649999560788274, 20.459999542683363, 21.659999515861273, 20.689999537542462, 19.43999956548214, 17.03999961912632, 17.089999618008733, 16.449999632313848, 15.639999650418758, 15.719999648630619, 16.22999963723123, 16.739999625831842, 15.829999646171927, 14.979999665170908, 14.999999664723873, 14.529999675229192, 13.719999693334103, 12.979999709874392, 10.639999762177467, 9.21999979391694, 9.289999792352319, 12.50999972037971, 10.759999759495258, 11.669999739155173, 13.47999969869852, 15.389999656006694, 13.909999689087272, 13.859999690204859, 12.219999726861715, 14.439999677240849, 12.209999727085233, 11.059999752789736, 12.519999720156193, 12.949999710544944, 12.019999731332064, 13.04999970830977, 11.109999751672149, 11.439999744296074, 12.439999721944332, 9.859999779611826, 11.869999734684825, 12.709999715909362, 8.369999812915921, 8.419999811798334, 8.2099998164922, 7.89999982342124, 5.509999876841903, 5.4199998788535595, 5.999999865889549, 5.8499998692423105, 6.109999863430858, 8.899999801069498, 10.639999762177467, 11.519999742507935, 12.179999727755785, 11.839999735355377, 10.589999763295054, 10.329999769106507, 9.029999798163772, 6.669999850913882, 4.21999990567565, 7.109999841079116, 8.659999806433916, 8.239999815821648, 6.189999861642718, 5.749999871477485, 4.83999989181757, 7.539999831467867, 4.719999894499779, 2.559999942779541, 2.6699999403208494, 4.8699998911470175, 5.709999872371554, 3.759999915957451, 1.8099999595433474, 2.659999940544367, 1.9499999564141035, 0.3199999928474426, 1.3599999696016312, 2.3599999472498894, 3.249999927356839, 1.9799999557435513, 4.009999910369515, 6.159999862313271, 3.4799999222159386, 3.9599999114871025, 3.129999930039048, 1.1199999749660492, 0.8999999798834324, -0.4999999888241291, 2.8399999365210533, 2.059999953955412, 2.459999945014715, 1.3099999707192183, 2.299999948590994, 3.469999922439456, 4.679999895393848, 4.779999893158674, 6.229999860748649, 5.289999881759286, 6.239999860525131, 5.739999871701002, 7.459999833256006, 7.379999835044146, 7.419999834150076, 7.029999842867255, 6.839999847114086, 8.2099998164922, 7.27999983727932, 5.599999874830246, 3.919999912381172, 4.7499998938292265, 7.35999983549118, 6.049999864771962, 4.21999990567565, 4.949999889358878, 6.4299998562783, 7.949999822303653, 10.009999776259065, 6.909999845549464, 5.2999998815357685, 7.0699998419731855, 4.709999894723296, 6.579999852925539, 6.729999849572778, 6.4499998558312654, 8.809999803081155, 7.149999840185046, 8.499999810010195, 5.879999868571758, 4.9899998884648085, 5.269999882206321, 4.849999891594052, 3.9599999114871025, 4.699999894946814, 4.8699998911470175, 4.589999897405505, 3.419999923557043, 0.7699999827891588, 1.4299999680370092, 4.639999896287918, 5.739999871701002, 6.4299998562783, 5.719999872148037, 6.07999986410141, 7.819999825209379, 5.7299998719245195, 8.419999811798334, 8.839999802410603, 10.469999765977263, 9.149999795481563, 11.96999973244965, 15.21999965980649, 12.999999709427357, 10.909999756142497, 6.959999844431877, 5.929999867454171, 5.899999868124723, 7.639999829232693, 8.039999820291996, 9.399999789893627, 11.069999752566218, 10.629999762400985, 13.469999698922038, 10.87999975681305, 10.659999761730433, 11.729999737814069, 12.039999730885029, 11.689999738708138, 9.599999785423279, 8.12999981828034, 6.69999985024333, 8.819999802857637, 5.619999874383211, 6.669999850913882, 6.959999844431877, 6.679999850690365, 9.399999789893627, 11.359999746084213, 11.18999974988401, 11.839999735355377, 12.73999971523881, 13.689999694004655, 14.529999675229192, 10.819999758154154, 10.389999767765403, 10.479999765753746, 10.14999977312982, 14.339999679476023, 9.48999978788197, 10.399999767541885, 11.059999752789736, 13.93999968841672, 12.639999717473984, 12.069999730214477, 10.809999758377671, 10.409999767318368, 11.959999732673168, 12.059999730437994, 11.899999734014273, 13.619999695569277, 13.739999692887068, 12.479999721050262, 12.969999710097909, 14.899999666959047, 15.499999653548002, 16.02999964170158, 13.849999690428376, 14.979999665170908, 15.29999965801835, 12.799999713897705, 14.149999683722854, 15.629999650642276, 15.669999649748206, 16.979999620467424, 17.759999603033066, 15.48999965377152, 15.209999660030007, 17.259999614208937, 18.069999596104026, 18.059999596327543, 17.759999603033066, 17.45999960973859, 16.37999963387847, 17.379999611526728, 18.409999588504434, 18.78999958001077, 17.789999602362514, 17.15999961644411, 17.38999961130321, 17.179999615997076, 15.989999642595649, 18.15999959409237, 18.4299995880574, 18.47999958693981, 17.829999601468444, 18.77999958023429, 21.059999529272318, 22.519999496638775, 23.15999948233366, 22.14999950490892, 19.199999570846558, 20.269999546930194, 21.199999526143074, 20.739999536424875, 20.339999545365572, 19.229999570176005, 18.66999958269298, 19.419999565929174, 20.239999547600746, 20.479999542236328, 20.849999533966184, 22.099999506026506, 22.76999949105084, 20.809999534860253, 20.59999953955412, 14.999999664723873, 15.079999662935734, 16.529999630525708, 19.799999557435513, 21.399999521672726, 22.76999949105084, 24.459999453276396, 26.189999414607882, 27.289999390020967, 27.559999383985996, 26.29999941214919, 27.14999939315021, 26.499999407678843, 27.099999394267797, 26.25999941304326, 26.929999398067594, 26.429999409243464, 26.33999941125512, 26.439999409019947, 22.049999507144094, 25.189999436959624, 24.949999442324042, 26.269999412819743, 24.809999445453286, 21.059999529272318, 22.96999948658049, 24.609999449923635, 25.849999422207475, 25.229999436065555, 25.75999942421913, 21.889999510720372, 21.819999512284994, 23.369999477639794, 22.8499994892627, 21.95999950915575, 23.379999477416277, 23.9399994648993, 23.559999473392963, 22.06999950669706, 21.199999526143074, 22.449999498203397, 23.369999477639794, 25.47999943047762, 24.809999445453286, 25.98999941907823, 26.29999941214919, 27.45999938622117, 25.819999422878027, 27.129999393597245, 25.509999429807067, 26.67999940365553, 26.99999939650297, 27.269999390468, 27.349999388679862, 25.969999419525266, 26.619999404996634, 24.299999456852674, 24.139999460428953, 25.16999943740666, 24.81999944522977, 26.539999406784773, 26.6399994045496, 25.419999431818724, 21.599999517202377, 22.759999491274357, 22.989999486133456, 24.289999457076192, 25.279999434947968, 25.16999943740666, 25.74999942444265, 24.429999453946948, 22.569999495521188, 21.939999509602785, 23.109999483451247, 24.019999463111162, 24.969999441877007, 25.199999436736107, 25.66999942623079, 25.389999432489276, 24.50999945215881, 24.489999452605844, 24.929999442771077, 25.349999433383346, 25.32999943383038, 27.179999392479658, 25.699999425560236, 22.719999492168427, 23.069999484345317, 24.86999944411218, 26.009999418631196, 24.6299994494766, 20.539999540895224, 16.739999625831842, 16.409999633207917, 17.07999961823225, 16.909999622032046, 18.229999592527747, 18.039999596774578, 17.289999613538384, 14.969999665394425, 16.139999639242887, 15.069999663159251, 14.849999668076634, 15.749999647960067, 15.829999646171927, 15.889999644830823, 15.579999651759863, 14.82999966852367, 13.549999697133899, 16.99999962002039, 17.81999960169196, 18.54999958537519, 13.369999701157212, 12.639999717473984, 14.399999678134918, 16.45999963209033, 17.949999598786235, 17.529999608173966, 17.719999603927135, 17.77999960258603, 17.42999961040914, 17.319999612867832, 17.92999959923327, 18.329999590292573, 17.609999606385827, 18.489999586716294, 14.979999665170908, 15.359999656677246, 14.219999682158232, 16.219999637454748, 16.88999962247908, 17.359999611973763, 16.099999640136957, 17.089999618008733, 14.659999672323465, 12.539999719709158, 14.579999674111605, 16.29999963566661, 13.639999695122242, 11.219999749213457, 12.619999717921019, 13.78999969176948, 14.769999669864774, 14.389999678358436, 16.279999636113644, 13.919999688863754, 13.499999698251486, 12.609999718144536, 12.339999724179506, 11.5399997420609, 11.609999740496278, 11.719999738037586, 11.409999744966626, 12.579999718815088, 11.279999747872353, 10.33999976888299, 11.019999753683805, 7.819999825209379, 8.089999819174409, 7.229999838396907, 8.769999803975224, 8.579999808222055, 5.199999883770943, 2.319999948143959, 3.969999911263585, 5.429999878630042, 3.7699999157339334, 3.0999999307096004, 5.479999877512455, 6.689999850466847, 6.169999862089753, 4.6299998965114355, 5.019999887794256, 3.3899999242275953, 3.9599999114871025, 5.119999885559082, 2.6399999409914017, 3.249999927356839, 1.5199999660253525, 2.9999999329447746, 4.089999908581376, 5.799999870359898, 6.059999864548445, 7.209999838843942, 8.2099998164922, 7.239999838173389, 6.499999854713678, 6.149999862536788, 6.69999985024333, 5.7799998708069324, 5.009999888017774, 3.2699999269098043, 2.6499999407678843, 0.909999979659915, 3.6999999172985554, 2.43999994546175, 0.9399999789893627, -0.2899999935179949, 1.939999956637621, 1.579999964684248, -1.0599999763071537, 1.149999974295497, -0.6999999843537807, 0.4499999899417162, -2.4099999461323023, -3.829999914392829, -0.5799999870359898, 1.0599999763071537, 1.9099999573081732, -0.6899999845772982, -1.0699999760836363, 0.5799999870359898, 0.549999987706542, -0.1599999964237213, 2.299999948590994, 3.659999918192625, 1.9199999570846558, -0.2299999948590994, 2.1399999521672726, 2.539999943226576, 3.8399999141693115, 5.449999878183007, 3.67999991774559, 1.269999971613288, 2.0399999544024467, 5.199999883770943, 4.359999902546406, 4.9899998884648085, 5.739999871701002, 4.279999904334545, 4.21999990567565, 2.1199999526143074, 1.7499999608844519, 2.249999949708581, 4.4399999007582664, 5.979999866336584, 6.96999984420836, 9.05999979749322, 8.01999982073903, 8.049999820068479, 7.659999828785658, 5.379999879747629, 7.229999838396907, 4.729999894276261, 3.9399999119341373, 2.7399999387562275, 3.0999999307096004, 2.8599999360740185, 4.429999900981784, 3.6299999188631773, 1.4199999682605267, 1.9199999570846558, 6.0899998638778925, 4.379999902099371, 3.3099999260157347, 4.019999910145998, 5.18999988399446, 4.639999896287918, 6.239999860525131, 7.229999838396907, 7.139999840408564, 8.86999980174005, 8.28999981470406, 6.959999844431877, 8.359999813139439, 7.6199998296797276, 9.459999788552523, 8.949999799951911, 8.889999801293015, 7.129999840632081, 8.769999803975224, 7.719999827444553, 9.419999789446592, 9.019999798387289, 9.94999977760017, 11.509999742731452, 9.9899997767061, 11.909999733790755, 11.319999746978283, 7.159999839961529, 5.029999887570739, 6.6399998515844345, 10.859999757260084, 10.889999756589532, 7.779999826103449, 9.63999978452921, 9.759999781847, 11.109999751672149, 10.429999766871333, 13.029999708756804, 12.069999730214477, 12.23999972641468, 12.059999730437994, 13.419999700039625, 12.42999972216785, 14.799999669194221, 15.539999652653933, 15.60999965108931, 14.649999672546983, 14.969999665394425, 14.24999968148768, 15.389999656006694, 15.389999656006694, 16.399999633431435, 16.899999622255564, 16.779999624937773, 12.639999717473984, 13.449999699369073, 13.099999707192183, 12.299999725073576, 11.639999739825726, 15.149999661371112, 17.019999619573355, 14.969999665394425, 13.04999970830977, 13.079999707639217, 12.039999730885029, 13.47999969869852, 12.949999710544944, 12.329999724403024, 14.199999682605267, 12.969999710097909, 17.449999609962106, 16.059999641031027, 16.509999630972743, 15.009999664500356, 15.079999662935734, 17.18999961577356, 18.039999596774578, 18.639999583363533, 19.079999573528767, 19.409999566152692, 19.58999956212938, 20.659999538213015, 19.70999955944717, 18.299999590963125, 19.39999956637621, 21.329999523237348, 22.409999499097466, 21.48999951966107, 22.209999503567815, 23.959999464452267, 23.11999948322773, 24.179999459534883, 25.55999942868948, 27.14999939315021, 26.159999415278435, 22.869999488815665, 19.769999558106065, 20.87999953329563, 17.209999615326524, 17.279999613761902, 17.959999598562717, 20.98999953083694, 22.399999499320984, 22.669999493286014, 21.429999521002173, 22.859999489039183, 22.509999496862292, 21.40999952144921, 20.739999536424875, 21.549999518319964, 22.519999496638775, 22.99999948590994, 24.069999461993575, 25.299999434500933, 26.349999411031604, 26.319999411702156, 24.15999945998192, 24.189999459311366, 26.159999415278435, 22.33999950066209, 20.8399995341897, 20.71999953687191, 21.60999951697886, 21.539999518543482, 23.42999947629869, 23.019999485462904, 22.919999487698078, 24.149999460205436, 24.89999944344163, 25.40999943204224, 25.959999419748783, 25.59999942779541, 26.399999409914017, 26.25999941304326, 25.609999427571893, 25.549999428912997, 23.84999946691096, 24.339999455958605, 22.679999493062496, 21.669999515637755, 21.529999518767, 22.609999494627118, 24.449999453499913, 26.849999399855733, 26.48999940790236, 27.45999938622117, 28.639999359846115, 22.10999950580299, 22.279999502003193, 22.609999494627118, 24.529999451711774, 25.969999419525266, 26.37999941036105, 27.179999392479658, 26.28999941237271, 25.17999943718314, 25.499999430030584, 26.539999406784773, 26.629999404773116, 27.679999381303787, 27.659999381750822, 26.99999939650297, 26.68999940343201, 24.54999945126474, 24.309999456629157, 25.049999440088868, 26.089999416843057, 26.319999411702156, 25.649999426677823, 26.98999939672649, 25.98999941907823, 25.999999418854713, 26.819999400526285, 26.349999411031604, 25.40999943204224, 27.019999396055937, 27.659999381750822, 28.519999362528324, 28.909999353811145, 29.279999345541, 29.34999934397638, 29.12999934889376, 28.179999370127916, 26.749999402090907, 25.74999942444265, 25.589999428018928, 26.709999402984977, 27.279999390244484, 28.10999937169254, 27.52999938465655, 23.229999480769038, 23.23999948054552, 22.14999950490892, 26.129999415948987, 26.6399994045496, 26.98999939672649, 24.58999945037067, 20.689999537542462, 20.029999552294612, 19.659999560564756, 21.309999523684382, 21.939999509602785, 23.169999482110143, 22.519999496638775, 22.569999495521188, 17.759999603033066, 18.449999587610364, 17.999999597668648, 21.2999995239079, 20.55999954044819, 21.389999521896243, 21.18999952636659, 20.94999953173101, 22.089999506250024, 21.80999951250851, 21.399999521672726, 21.549999518319964, 21.309999523684382, 20.67999953776598, 20.429999543353915, 20.999999530613422, 20.589999539777637, 20.539999540895224, 19.59999956190586, 19.269999569281936, 17.879999600350857, 18.539999585598707, 19.7499995585531, 20.709999537095428, 20.75999953597784, 19.0599995739758, 18.77999958023429, 17.9699995983392, 17.85999960079789, 14.429999677464366, 10.839999757707119, 9.13999979570508, 8.32999981380999, 9.249999793246388, 9.79999978095293, 9.009999798610806, 7.399999834597111, 9.879999779164791, 11.669999739155173, 11.739999737590551, 14.09999968484044, 13.659999694675207, 13.839999690651894, 13.43999969959259, 11.789999736472964, 12.749999715015292, 11.669999739155173, 11.209999749436975, 9.129999795928597, 8.51999980956316, 10.719999760389328, 8.509999809786677, 9.329999791458249, 9.229999793693423, 8.099999818950891, 9.209999794140458, 9.669999783858657, 9.749999782070518, 8.359999813139439, 7.9799998216331005, 8.719999805092812, 10.129999773576856, 10.929999755695462, 11.909999733790755, 12.289999725297093, 12.069999730214477, 12.249999726191163, 11.739999737590551, 10.909999756142497, 10.329999769106507, 10.329999769106507, 9.399999789893627, 9.009999798610806, 8.699999805539846, 10.669999761506915, 10.389999767765403, 8.899999801069498, 10.99999975413084, 8.899999801069498, 7.159999839961529, 4.56999989785254, 4.60999989695847, 7.529999831691384, 4.8699998911470175, 6.499999854713678, 8.82999980263412, 6.8799998462200165, 5.18999988399446, 4.109999908134341, 4.369999902322888, 4.83999989181757, 2.9299999345093966, 1.289999971166253, 0.3899999912828207, 0.23999999463558197, -0.5799999870359898, -2.0399999544024467, -5.949999867007136, -5.819999869912863, -1.5599999651312828, 3.229999927803874, 5.199999883770943, 5.919999867677689, 3.01999993249774, 4.959999889135361, 1.7399999611079693, 3.0699999313801527, 4.21999990567565, 4.089999908581376, 5.7799998708069324, 5.869999868795276, 1.289999971166253, 0.03999999910593033, 1.6399999633431435, 3.8399999141693115, 3.1399999298155308, 3.469999922439456, 4.329999903216958, 4.599999897181988, 2.149999951943755, 3.089999930933118, 3.4399999231100082, 3.2899999264627695, 5.029999887570739, 2.3299999479204416, 2.8099999371916056, 1.839999958872795, -0.06999999843537807, -0.6999999843537807, 0.11999999731779099, 0.8399999812245369, 1.7499999608844519, -0.03999999910593033, 1.579999964684248, 1.7099999617785215, 1.8099999595433474, 0.8599999807775021, -0.3899999912828207, 2.579999942332506, 1.9999999552965164, -0.6599999852478504, 0.7399999834597111, 2.2799999490380287, 3.469999922439456, 3.0299999322742224, 3.9599999114871025, 5.009999888017774, 1.0699999760836363, 1.6199999637901783, 3.5999999195337296, 3.2699999269098043, 3.899999912828207, 2.8299999367445707, 3.3199999257922173, 2.0399999544024467, 4.1999999061226845, 5.289999881759286, 7.109999841079116, 6.909999845549464, 8.669999806210399, 5.249999882653356, 6.179999861866236, 7.3099998366087675, 7.89999982342124, 8.279999814927578, 10.229999771341681, 8.309999814257026, 8.119999818503857, 9.129999795928597, 9.889999778941274, 6.249999860301614, 6.539999853819609, 5.759999871253967, 2.779999937862158, 3.94999991171062, 2.2199999503791332, 1.339999970048666, 0.3999999910593033, 2.579999942332506, 2.0899999532848597, 4.56999989785254, 6.059999864548445, 7.409999834373593, 8.55999980866909, 7.7399998269975185, 9.029999798163772, 8.999999798834324, 10.099999774247408, 10.37999976798892, 11.059999752789736, 12.459999721497297, 12.54999971948564, 12.619999717921019, 12.789999714121222, 11.209999749436975, 12.539999719709158, 11.18999974988401, 11.369999745860696, 11.979999732226133, 10.349999768659472, 8.889999801293015, 8.609999807551503, 10.589999763295054, 12.369999723508954, 10.929999755695462, 11.789999736472964, 12.599999718368053, 13.779999691992998, 15.169999660924077, 11.18999974988401, 9.109999796375632, 10.389999767765403, 10.889999756589532, 12.259999725967646, 11.979999732226133, 12.15999972820282, 12.489999720826745, 13.559999696910381, 15.289999658241868, 16.02999964170158, 14.879999667406082, 14.109999684616923, 15.099999662488699, 16.699999626725912, 19.079999573528767, 18.419999588280916, 18.04999959655106, 19.149999571964145, 19.20999957062304, 18.04999959655106, 17.409999610856175, 17.839999601244926, 15.659999649971724, 15.819999646395445, 13.299999702721834, 12.77999971434474, 14.119999684393406, 14.789999669417739, 15.289999658241868, 15.599999651312828, 16.629999628290534, 15.709999648854136, 16.019999641925097, 14.309999680146575, 17.399999611079693, 17.489999609068036, 16.899999622255564, 16.83999962359667, 17.15999961644411, 18.039999596774578, 20.089999550953507, 20.699999537318945, 21.709999514743686, 21.859999511390924, 20.889999533072114, 18.529999585822225, 19.16999957151711, 20.499999541789293, 20.389999544247985, 22.37999949976802, 19.499999564141035, 21.829999512061477, 20.159999549388885, 21.599999517202377, 22.73999949172139, 23.209999481216073, 22.879999488592148, 23.609999472275376, 23.85999946668744, 24.849999444559216, 24.78999944590032, 25.619999427348375, 24.909999443218112, 22.789999490603805, 21.939999509602785, 21.33999952301383, 19.849999556317925, 20.089999550953507, 20.13999954983592, 15.479999653995037, 18.989999575540423, 20.229999547824264, 19.699999559670687, 21.60999951697886, 23.229999480769038, 23.769999468699098, 25.379999432712793, 25.74999942444265, 26.089999416843057, 26.59999940544367, 26.709999402984977, 26.979999396950006, 27.939999375492334, 26.94999939762056, 26.869999399408698, 26.809999400749803, 25.319999434053898, 25.929999420419335, 25.499999430030584, 27.659999381750822, 28.479999363422394, 28.30999936722219, 28.03999937325716, 28.249999368563294, 28.139999371021986, 28.599999360740185, 29.169999347999692, 26.159999415278435, 25.389999432489276, 25.86999942176044, 26.829999400302768, 28.19999936968088, 27.68999938108027, 25.799999423325062, 23.57999947294593, 23.23999948054552, 22.979999486356974, 23.129999483004212, 22.949999487027526, 20.6099995393306, 21.399999521672726, 23.34999947808683, 25.219999436289072, 25.379999432712793, 24.499999452382326, 20.089999550953507, 21.889999510720372, 21.679999515414238, 23.179999481886625, 23.669999470934272, 24.499999452382326, 25.119999438524246, 24.66999944858253, 21.169999526813626, 19.149999571964145, 22.139999505132437, 20.25999954715371, 20.589999539777637, 22.179999504238367, 23.0799994841218, 24.66999944858253, 25.4899994302541, 26.629999404773116, 27.169999392703176, 25.189999436959624, 25.90999942086637, 26.269999412819743, 25.539999429136515, 26.579999405890703, 23.089999483898282, 20.649999538436532, 19.149999571964145, 19.01999957486987, 19.569999562576413, 21.019999530166388, 21.589999517425895, 21.159999527037144, 20.75999953597784, 18.679999582469463, 20.629999538883567, 19.549999563023448, 20.05999955162406, 19.78999955765903, 19.849999556317925, 20.349999545142055, 20.13999954983592, 19.269999569281936, 21.099999528378248, 22.059999506920576, 20.279999546706676, 18.889999577775598, 18.96999957598746, 18.4299995880574, 19.389999566599727, 19.16999957151711, 18.569999584928155, 17.099999617785215, 16.949999621137977, 15.87999964505434, 15.049999663606286, 15.48999965377152, 15.619999650865793, 16.679999627172947, 16.329999634996057, 17.53999960795045, 16.549999630078673, 19.12999957241118, 18.099999595433474, 18.029999596998096, 15.499999653548002, 14.809999668970704, 13.239999704062939, 12.749999715015292, 13.3199997022748, 12.19999972730875, 14.229999681934714, 12.979999709874392, 11.999999731779099, 10.329999769106507, 11.509999742731452, 12.129999728873372, 12.42999972216785, 11.049999753013253, 10.749999759718776, 10.72999976016581, 10.469999765977263, 11.939999733120203, 10.699999760836363, 8.47999981045723, 8.009999820962548, 10.059999775141478, 9.879999779164791, 12.319999724626541, 13.989999687299132, 14.05999968573451, 14.169999683275819, 13.449999699369073, 13.16999970562756, 12.229999726638198, 12.639999717473984, 13.499999698251486, 9.509999787434936, 10.369999768212438, 9.83999978005886, 10.359999768435955, 10.99999975413084, 11.319999746978283, 11.84999973513186, 13.529999697580934, 12.299999725073576, 9.439999788999557, 10.179999772459269, 9.169999795034528, 9.899999778717756, 8.989999799057841, 8.089999819174409, 7.58999983035028, 5.209999883547425, 4.8699998911470175, 3.9799999110400677, 3.5099999215453863, 6.07999986410141, 5.009999888017774, 3.609999919310212, 2.1899999510496855, 4.959999889135361, 4.369999902322888, 1.6599999628961086, 1.9799999557435513, 4.329999903216958, 6.229999860748649, 10.549999764189124, 5.899999868124723, 3.7699999157339334, 4.169999906793237, 5.049999887123704, 1.4399999678134918, -1.8699999582022429, -2.8299999367445707, -3.709999917075038, -1.4299999680370092, -2.5699999425560236, 1.3799999691545963, 2.74999993853271, 3.8099999148398638, 5.679999873042107, 7.139999840408564, 7.829999824985862, 6.2099998611956835, 2.7899999376386404, -1.0199999772012234, 0.979999978095293, 3.039999932050705, 3.659999918192625, 3.209999928250909, 1.939999956637621, 3.6699999179691076, 1.1999999731779099, 0.07999999821186066, 1.5999999642372131, 1.959999956190586, 4.809999892488122, 5.619999874383211, 5.829999869689345, 7.409999834373593, 5.349999880418181, 3.7399999164044857, 3.589999919757247, 5.589999875053763, 4.649999896064401, 3.01999993249774, 2.9299999345093966, 2.4999999441206455, 4.809999892488122, 3.449999922886491, 3.0699999313801527, 2.9499999340623617, 2.0199999548494816, 1.0699999760836363, 1.9499999564141035, 4.619999896734953, 5.069999886676669, 3.9099999126046896, 2.4499999452382326, 5.339999880641699, 1.9999999552965164, 1.5199999660253525, 1.7499999608844519, 4.25999990478158, 5.6099998746067286, 7.179999839514494, 7.169999839738011, 6.069999864324927, 6.839999847114086, 6.679999850690365, 6.789999848231673, 7.7899998258799314, 7.839999824762344, 7.439999833703041, 7.839999824762344, 7.0699998419731855, 7.599999830126762, 9.71999978274107, 8.269999815151095, 6.559999853372574, 7.449999833479524, 5.359999880194664, 5.479999877512455, 3.1899999286979437, 2.779999937862158, 3.0799999311566353, 3.229999927803874, 4.759999893605709, 7.059999842196703, 3.589999919757247, 2.539999943226576, 5.76999987103045, 6.859999846667051, 8.59999980777502, 6.789999848231673, 3.3199999257922173, 4.189999906346202, 5.679999873042107, 7.689999828115106, 10.289999770000577, 8.729999804869294, 11.029999753460288, 11.289999747648835, 11.199999749660492, 9.939999777823687, 11.799999736249447, 11.939999733120203, 10.199999772012234, 7.379999835044146, 8.819999802857637, 10.209999771788716, 11.839999735355377, 12.629999717697501, 11.989999732002616, 11.339999746531248, 11.699999738484621, 12.869999712333083, 12.209999727085233, 13.229999704286456, 15.329999657347798, 15.749999647960067, 16.22999963723123, 16.26999963633716, 14.71999967098236, 15.169999660924077, 17.559999607503414, 19.519999563694, 20.339999545365572, 18.39999958872795, 16.279999636113644, 17.38999961130321, 13.069999707862735, 10.56999976374209, 11.249999748542905, 10.739999759942293, 12.359999723732471, 12.269999725744128, 13.3199997022748, 14.589999673888087, 15.44999965466559, 15.289999658241868, 14.839999668300152, 16.049999641254544, 15.56999965198338, 16.26999963633716, 16.30999963544309, 13.62999969534576, 14.71999967098236, 14.779999669641256, 16.089999640360475, 16.84999962337315, 17.649999605491757, 16.45999963209033, 14.339999679476023, 14.259999681264162, 15.979999642819166, 18.85999957844615, 16.489999631419778, 16.439999632537365, 19.55999956279993, 20.899999532848597, 20.539999540895224, 19.809999557211995, 16.209999637678266, 15.329999657347798, 16.60999962873757, 19.189999571070075, 19.20999957062304, 20.419999543577433, 20.789999535307288, 21.789999512955546, 22.259999502450228, 23.54999947361648, 24.00999946333468, 23.289999479427934, 22.129999505355954, 18.339999590069056, 18.47999958693981, 20.55999954044819, 20.749999536201358, 19.31999956816435, 19.699999559670687, 21.669999515637755, 22.11999950557947, 20.669999537989497, 18.879999577999115, 17.209999615326524, 18.12999959476292, 19.94999955408275, 19.649999560788274, 19.35999956727028, 20.389999544247985, 20.279999546706676, 20.539999540895224, 22.34999950043857, 23.409999476745725, 22.239999502897263, 22.69999949261546, 22.009999508038163, 20.859999533742666, 23.179999481886625, 24.659999448806047, 23.50999947451055, 23.11999948322773, 21.899999510496855, 22.609999494627118, 24.00999946333468, 25.859999421983957, 26.859999399632215, 24.70999944768846, 23.459999475628138, 21.0699995290488, 20.52999954111874, 22.469999497756362, 23.409999476745725, 24.31999945640564, 24.739999447017908, 24.78999944590032, 24.82999944500625, 26.439999409019947, 25.929999420419335, 27.7299993801862, 26.729999402537942, 25.13999943807721, 24.15999945998192, 23.149999482557178, 23.77999946847558, 23.369999477639794, 20.239999547600746, 21.309999523684382, 21.02999952994287, 21.559999518096447, 20.379999544471502, 19.729999559000134, 19.0599995739758, 20.119999550282955, 19.299999568611383, 20.75999953597784, 22.10999950580299, 22.179999504238367, 22.559999495744705, 23.569999473169446, 25.069999439641833, 24.6299994494766, 23.88999946601689, 25.229999436065555, 24.489999452605844, 24.919999442994595, 25.419999431818724, 22.26999950222671, 21.469999520108104, 21.71999951452017, 22.69999949261546, 23.689999470487237, 25.919999420642853, 25.929999420419335, 25.689999425783753, 26.439999409019947, 27.37999938800931, 28.10999937169254, 27.929999375715852, 29.229999346658587, 29.89999933168292, 29.579999338835478, 29.11999934911728, 28.919999353587627, 27.949999375268817, 27.37999938800931, 23.649999471381307, 24.419999454170465, 23.379999477416277, 24.55999945104122, 24.429999453946948, 25.20999943651259, 26.849999399855733, 24.419999454170465, 23.38999947719276, 23.299999479204416, 22.3899994995445, 23.069999484345317, 23.35999947786331, 24.659999448806047, 25.429999431595206, 25.20999943651259, 25.299999434500933, 25.259999435395002, 24.539999451488256, 24.409999454393983, 24.039999462664127, 21.209999525919557, 19.31999956816435, 18.659999582916498, 19.569999562576413, 21.439999520778656, 21.009999530389905, 21.33999952301383, 21.49999951943755, 21.389999521896243, 21.17999952659011, 21.0699995290488, 20.699999537318945, 20.379999544471502, 20.739999536424875, 21.249999525025487, 21.849999511614442, 21.56999951787293, 21.559999518096447, 20.819999534636736, 20.48999954201281, 14.809999668970704, 14.039999686181545, 15.459999654442072, 17.369999611750245, 18.679999582469463, 18.299999590963125, 15.75999964773655, 12.129999728873372, 11.079999752342701, 10.72999976016581, 10.869999757036567, 12.599999718368053, 14.399999678134918, 10.089999774470925, 9.71999978274107, 8.82999980263412, 8.589999807998538, 10.449999766424298, 12.659999717026949, 13.349999701604247, 12.50999972037971, 11.759999737143517, 11.159999750554562, 12.039999730885029, 11.61999974027276, 11.569999741390347, 12.899999711662531, 13.079999707639217, 14.959999665617943, 14.929999666288495, 14.089999685063958, 14.529999675229192, 14.229999681934714, 11.899999734014273, 9.609999785199761, 9.9899997767061, 8.349999813362956, 6.919999845325947, 5.219999883323908, 5.049999887123704, 4.069999909028411, 3.94999991171062, 3.5799999199807644, 2.9599999338388443, 3.3799999244511127, 6.559999853372574, 9.189999794587493, 8.349999813362956, 6.3999998569488525, 5.739999871701002, 5.799999870359898, 5.559999875724316, 6.2799998596310616, 5.45999987795949, 4.449999900534749, 6.909999845549464, 8.139999818056822, 7.269999837502837, 9.699999783188105, 7.889999823644757, 5.699999872595072, 8.619999807327986, 4.9899998884648085, 7.639999829232693, 7.339999835938215, 7.31999983638525, 5.49999987706542, 4.83999989181757, 5.909999867901206, 4.679999895393848, 7.509999832138419, 2.8899999354034662, 3.63999991863966, 1.2299999725073576, 1.7099999617785215, 1.7299999613314867, 2.319999948143959, 2.5699999425560236, 5.049999887123704, 2.9999999329447746, 4.459999900311232, 3.63999991863966, 2.6499999407678843, 3.2399999275803566, 3.3599999248981476, 2.74999993853271, 2.5199999436736107, 5.209999883547425, 1.649999963119626, 2.9099999349564314, 5.869999868795276, 6.199999861419201, 6.099999863654375, 5.869999868795276, 5.319999881088734, 4.719999894499779, 3.849999913945794, 5.039999887347221, 3.4399999231100082, -1.0199999772012234, -0.07999999821186066, -1.50999996624887, -1.0699999760836363, -0.7999999821186066, 5.799999870359898, 3.8399999141693115, 4.329999903216958, 5.22999988310039, 6.059999864548445, 4.3899999018758535, 1.9299999568611383, 3.4999999217689037, 3.419999923557043, 3.7199999168515205, 1.7999999597668648, -0.24999999441206455, -1.7199999615550041, -1.0799999758601189, -4.769999893382192, -5.099999886006117, -3.7499999161809683, -5.329999880865216, -3.999999910593033, -0.46999998949468136, -1.6599999628961086, -1.7499999608844519, -1.4399999678134918, -4.589999897405505, -2.6199999414384365, -2.029999954625964, 0.6599999852478504, 2.8399999365210533, 4.2699999045580626, 3.759999915957451, 4.539999898523092, 4.789999892935157, 5.4199998788535595, 5.369999879971147, 6.839999847114086, 9.329999791458249, 10.009999776259065, 9.919999778270721, 7.719999827444553, 6.819999847561121, 9.09999979659915, 10.909999756142497, 11.859999734908342, 11.169999750331044, 10.839999757707119, 10.319999769330025, 8.929999800398946, 6.6599998511374, 7.489999832585454, 9.809999780729413, 7.269999837502837, 8.899999801069498, 11.589999740943313, 9.929999778047204, 11.009999753907323, 11.639999739825726, 11.869999734684825, 10.399999767541885, 11.819999735802412, 13.119999706745148, 10.699999760836363, 13.769999692216516, 13.729999693110585, 13.309999702498317, 14.229999681934714, 13.859999690204859, 14.649999672546983, 13.989999687299132, 14.699999671429396, 16.34999963454902, 17.719999603927135, 16.119999639689922, 12.73999971523881, 12.939999710768461, 13.569999696686864, 13.289999702945352, 14.55999967455864, 13.66999969445169, 13.929999688640237, 11.399999745190144, 6.7599998489022255, 8.239999815821648, 9.119999796152115, 10.64999976195395, 11.379999745637178, 11.279999747872353, 11.49999974295497, 11.959999732673168, 12.989999709650874, 11.339999746531248, 10.719999760389328, 11.84999973513186, 12.049999730661511, 15.199999660253525, 12.369999723508954, 13.889999689534307, 13.229999704286456, 14.20999968238175, 17.34999961219728, 19.58999956212938, 17.9699995983392, 16.819999624043703, 17.009999619796872, 15.099999662488699, 16.56999962963164, 16.29999963566661, 16.65999962761998, 16.369999634101987, 16.289999635890126, 16.8799996227026, 18.029999596998096, 20.129999550059438, 22.469999497756362, 23.129999483004212, 17.329999612644315, 14.669999672099948, 14.939999666064978, 16.669999627396464, 14.28999968059361, 14.879999667406082, 15.389999656006694, 14.039999686181545, 13.829999690875411, 15.56999965198338, 20.429999543353915, 22.489999497309327, 20.969999531283975, 19.47999956458807, 18.85999957844615, 19.89999955520034, 20.82999953441322, 21.349999522790313, 21.819999512284994, 23.03999948501587, 21.71999951452017, 23.179999481886625, 20.55999954044819, 19.729999559000134, 19.929999554529786, 21.199999526143074, 20.40999954380095, 22.37999949976802, 20.199999548494816, 20.539999540895224, 18.579999584704638, 18.77999958023429, 19.12999957241118, 20.51999954134226, 22.879999488592148, 24.759999446570873, 26.1799994148314, 26.979999396950006, 26.68999940343201, 25.9499994199723, 25.919999420642853, 25.319999434053898, 25.049999440088868, 26.809999400749803, 25.819999422878027, 25.199999436736107, 26.05999941751361, 27.369999388232827, 27.61999938264489, 28.53999936208129, 28.129999371245503, 25.229999436065555, 25.36999943293631, 25.55999942868948, 25.75999942421913, 24.659999448806047, 25.509999429807067, 26.37999941036105, 26.499999407678843, 26.079999417066574, 25.39999943226576, 25.55999942868948, 25.779999423772097, 24.809999445453286, 23.439999476075172, 23.839999467134476, 24.81999944522977, 26.25999941304326, 25.51999942958355, 24.149999460205436, 22.489999497309327, 20.59999953955412, 23.31999947875738, 24.729999447241426, 24.889999443665147, 27.099999394267797, 27.99999937415123, 26.629999404773116, 26.32999941147864, 26.13999941572547, 27.139999393373728, 27.199999392032623, 26.1799994148314, 27.119999393820763, 26.579999405890703, 26.09999941661954, 26.189999414607882, 25.7199994251132, 25.839999422430992, 25.66999942623079, 22.529999496415257, 24.379999455064535, 24.849999444559216, 25.279999434947968, 26.169999415054917, 26.389999410137534, 26.559999406337738, 27.45999938622117, 28.399999365210533, 28.80999935604632, 29.539999339729548, 30.069999327883124, 28.759999357163906, 28.359999366104603, 27.76999937929213, 27.869999377056956, 22.22999950312078, 23.31999947875738, 24.309999456629157, 24.379999455064535, 21.589999517425895, 18.519999586045742, 19.00999957509339, 20.56999954022467, 21.099999528378248, 21.889999510720372, 22.88999948836863, 23.089999483898282, 23.419999476522207, 23.34999947808683, 23.519999474287033, 23.809999467805028, 23.069999484345317, 18.219999592751265, 17.979999598115683, 18.619999583810568, 20.199999548494816, 19.94999955408275, 20.029999552294612, 20.389999544247985, 17.879999600350857, 17.319999612867832, 18.349999589845538, 22.14999950490892, 22.289999501779675, 19.799999557435513, 20.539999540895224, 22.099999506026506, 18.66999958269298, 18.609999584034085, 20.01999955251813, 19.2899995688349, 18.959999576210976, 18.519999586045742, 18.35999958962202, 18.81999957934022, 18.70999958179891, 20.119999550282955, 17.899999599903822, 18.23999959230423, 17.419999610632658, 16.079999640583992, 17.299999613314867, 16.10999963991344, 15.319999657571316, 15.109999662265182, 13.269999703392386, 12.50999972037971, 14.819999668747187, 14.71999967098236, 15.379999656230211, 15.679999649524689, 17.259999614208937, 15.659999649971724, 14.109999684616923, 12.999999709427357, 12.439999721944332, 13.799999691545963, 10.539999764412642, 9.019999798387289, 5.859999869018793, 8.399999812245369, 11.219999749213457, 11.489999743178487, 10.449999766424298, 12.249999726191163, 16.359999634325504, 12.939999710768461, 10.399999767541885, 9.039999797940254, 8.719999805092812, 11.109999751672149, 12.869999712333083, 11.96999973244965, 13.899999689310789, 12.409999722614884, 8.90999980084598, 7.409999834373593, 7.079999841749668, 7.1899998392909765, 9.929999778047204, 11.459999743849039, 9.809999780729413, 9.67999978363514, 11.459999743849039, 10.789999758824706, 10.899999756366014, 11.289999747648835, 11.429999744519591, 11.899999734014273, 10.899999756366014, 9.36999979056418, 6.6399998515844345, 7.399999834597111, 6.229999860748649, 3.5499999206513166, 4.699999894946814, 4.029999909922481, 1.6899999622255564, 0.6499999854713678, 0.5299999881535769, 0.46999998949468136, 2.3599999472498894, 1.2499999720603228, -0.35999999195337296, 0.8199999816715717, 2.4799999445676804, 3.1699999291449785, 3.5599999204277992, 2.1399999521672726, 2.4699999447911978, 0.6599999852478504, 2.9599999338388443, 0.1599999964237213, 0.46999998949468136, 2.7599999383091927, 5.429999878630042, 6.319999858736992, 6.059999864548445, 8.399999812245369, 5.249999882653356, 4.2699999045580626, 4.539999898523092, 0.0, 0.0, 0.0, 0.0, 0.0, 0.5000000074505806, 0.0, 0.0, 0.0, 0.0, 0.0, 0.0, 0.0, 0.0, 0.0, 0.0, 0.0, 0.0, 0.0, 0.0, 1.1000000163912773, 2.600000038743019, 0.7000000104308128, 3.400000050663948, 1.4000000208616257, 0.0, 0.0, 0.0, 0.0, 0.0, 0.0, 0.0, 0.0, 0.0, 0.0, 4.100000061094761, 2.600000038743019, 4.300000064074993, 0.0, 0.0, 0.0, 15.000000223517418, 0.0, 2.0000000298023224, 2.2000000327825546, 0.0, 0.0, 0.0, 0.0, 0.0, 0.4000000059604645, 0.0, 0.0, 0.7000000104308128, 0.800000011920929, 0.0, 0.0, 0.0, 0.0, 0.0, 0.0, 0.0, 0.0, 0.7000000104308128, 1.3000000193715096, 0.0, 0.0, 0.0, 0.0, 0.0, 0.0, 0.0, 0.0, 0.0, 0.0, 0.0, 3.7000000551342964, 7.900000117719173, 1.3000000193715096, 0.0, 0.0, 15.800000235438347, 26.900000400841236, 22.000000327825546, 6.3000000938773155, 0.0, 7.200000107288361, 9.200000137090683, 3.400000050663948, 2.0000000298023224, 0.0, 2.400000035762787, 9.200000137090683, 0.0, 0.0, 0.0, 0.0, 0.0, 0.0, 0.0, 0.0, 0.0, 0.0, 0.0, 0.0, 0.0, 0.0, 0.0, 0.0, 0.0, 0.0, 0.0, 0.0, 0.0, 0.0, 0.0, 0.0, 0.0, 0.20000000298023224, 0.7000000104308128, 8.400000125169754, 4.400000065565109, 10.200000151991844, 1.1000000163912773, 0.20000000298023224, 0.0, 0.0, 0.0, 0.0, 0.0, 0.0, 0.0, 0.0, 0.10000000149011612, 0.0, 0.0, 0.0, 0.0, 0.0, 0.0, 0.0, 0.0, 0.0, 0.0, 0.10000000149011612, 9.700000144541264, 7.600000113248825, 0.4000000059604645, 0.0, 0.800000011920929, 17.00000025331974, 6.3000000938773155, 3.8000000566244125, 3.500000052154064, 6.200000092387199, 17.00000025331974, 25.80000038444996, 0.0, 0.0, 0.0, 0.0, 3.9000000581145287, 0.0, 0.0, 0.7000000104308128, 0.0, 0.0, 0.0, 0.0, 0.0, 0.0, 0.0, 0.0, 0.0, 0.0, 0.0, 0.0, 0.0, 0.0, 0.0, 0.0, 0.0, 0.0, 0.0, 0.0, 0.0, 0.0, 0.0, 0.0, 3.8000000566244125, 0.0, 0.0, 0.0, 0.0, 0.0, 0.0, 0.0, 0.0, 0.0, 0.0, 0.0, 0.0, 0.0, 0.0, 0.0, 0.0, 0.0, 0.0, 0.0, 0.0, 0.0, 0.0, 4.300000064074993, 0.0, 0.0, 0.0, 0.0, 0.9000000134110451, 15.500000230967999, 5.100000075995922, 1.2000000178813934, 0.0, 0.0, 0.0, 0.0, 0.0, 0.0, 0.0, 0.0, 6.3000000938773155, 2.8000000417232513, 7.000000104308128, 5.600000083446503, 13.200000196695328, 0.0, 0.0, 0.0, 0.0, 0.0, 0.0, 14.100000210106373, 1.5000000223517418, 0.0, 0.0, 2.500000037252903, 15.500000230967999, 0.0, 0.0, 0.0, 0.0, 0.0, 0.0, 0.0, 0.0, 0.0, 0.0, 0.0, 0.0, 6.800000101327896, 3.400000050663948, 0.0, 0.0, 0.0, 0.0, 0.0, 0.0, 0.0, 8.700000129640102, 17.400000259280205, 4.800000071525574, 0.0, 0.0, 0.0, 0.0, 0.0, 0.0, 0.0, 8.800000131130219, 0.0, 0.0, 0.0, 0.0, 0.0, 0.0, 0.0, 0.0, 0.0, 0.0, 0.0, 0.7000000104308128, 8.50000012665987, 1.9000000283122063, 0.5000000074505806, 0.0, 5.100000075995922, 5.600000083446503, 14.500000216066837, 11.700000174343586, 0.0, 0.0, 5.300000078976154, 34.60000051558018, 0.0, 0.0, 0.0, 0.0, 0.0, 0.0, 0.0, 0.0, 5.700000084936619, 0.0, 0.0, 0.0, 0.0, 0.0, 1.1000000163912773, 0.10000000149011612, 0.0, 0.0, 0.20000000298023224, 0.0, 0.0, 0.0, 2.8000000417232513, 7.400000110268593, 10.600000157952309, 0.0, 0.0, 0.0, 0.0, 0.0, 0.0, 0.0, 0.0, 0.0, 0.0, 0.0, 0.0, 15.800000235438347, 2.0000000298023224, 10.700000159442425, 0.0, 0.0, 0.0, 0.0, 0.5000000074505806, 0.0, 0.0, 0.0, 0.0, 0.0, 0.0, 0.0, 2.9000000432133675, 3.7000000551342964, 0.0, 0.0, 0.0, 0.0, 0.0, 0.0, 0.0, 0.0, 0.0, 0.0, 6.400000095367432, 5.600000083446503, 1.8000000268220901, 1.2000000178813934, 0.0, 0.0, 0.0, 0.0, 3.6000000536441803, 11.10000016540289, 2.2000000327825546, 1.3000000193715096, 1.9000000283122063, 6.800000101327896, 0.0, 0.0, 0.0, 0.0, 0.0, 0.0, 0.0, 0.0, 0.0, 0.0, 0.0, 0.0, 0.0, 0.30000000447034836, 0.0, 0.0, 3.0000000447034836, 3.500000052154064, 7.500000111758709, 0.0, 0.0, 0.0, 0.0, 0.0, 0.0, 0.0, 0.0, 0.0, 0.0, 0.0, 0.0, 0.0, 0.0, 0.0, 0.0, 0.0, 0.0, 0.0, 0.0, 0.0, 0.0, 0.0, 0.0, 0.0, 0.0, 0.0, 0.0, 1.3000000193715096, 0.0, 0.20000000298023224, 2.7000000402331352, 0.0, 0.4000000059604645, 0.7000000104308128, 0.0, 0.0, 0.0, 0.0, 0.0, 0.0, 0.0, 0.0, 0.0, 0.0, 0.0, 0.0, 0.30000000447034836, 0.0, 0.0, 0.0, 5.300000078976154, 0.0, 0.0, 0.0, 0.0, 0.0, 0.0, 0.0, 0.0, 0.0, 0.0, 0.0, 0.0, 0.9000000134110451, 0.4000000059604645, 3.500000052154064, 1.1000000163912773, 0.0, 5.000000074505806, 0.0, 0.0, 4.90000007301569, 3.1000000461935997, 0.0, 2.7000000402331352, 19.80000029504299, 0.0, 0.0, 0.0, 0.0, 0.0, 0.0, 2.500000037252903, 0.30000000447034836, 0.0, 0.0, 0.0, 0.0, 0.0, 0.0, 0.0, 0.0, 0.0, 0.0, 0.0, 0.0, 0.0, 0.0, 0.0, 1.1000000163912773, 0.20000000298023224, 1.9000000283122063, 10.800000160932541, 6.200000092387199, 3.0000000447034836, 0.0, 15.300000227987766, 0.20000000298023224, 0.0, 0.0, 0.0, 0.0, 0.0, 11.000000163912773, 3.0000000447034836, 0.0, 0.0, 0.0, 12.600000187754631, 4.200000062584877, 1.3000000193715096, 11.60000017285347, 5.700000084936619, 4.400000065565109, 1.0000000149011612, 0.0, 0.0, 2.0000000298023224, 13.90000020712614, 5.100000075995922, 1.600000023841858, 1.700000025331974, 11.900000177323818, 0.0, 0.0, 0.0, 0.0, 0.0, 0.0, 0.0, 0.0, 0.0, 0.0, 0.0, 4.400000065565109, 0.0, 0.0, 0.0, 0.0, 0.0, 0.0, 0.0, 0.0, 0.0, 0.0, 0.0, 0.0, 0.0, 0.0, 0.20000000298023224, 0.0, 0.0, 0.9000000134110451, 0.0, 0.0, 0.0, 1.2000000178813934, 0.0, 0.0, 0.0, 0.0, 1.0000000149011612, 0.0, 0.0, 0.0, 0.0, 0.0, 0.0, 0.0, 0.0, 0.0, 0.0, 9.100000135600567, 0.0, 0.0, 0.0, 0.0, 0.0, 0.0, 0.0, 0.0, 2.400000035762787, 0.0, 0.0, 0.0, 0.0, 0.0, 0.0, 0.0, 0.0, 0.0, 0.0, 0.0, 0.0, 0.0, 0.0, 0.0, 0.0, 3.8000000566244125, 0.0, 0.0, 0.0, 0.0, 0.0, 0.0, 0.0, 0.0, 0.0, 0.0, 0.0, 17.200000256299973, 1.1000000163912773, 16.900000251829624, 0.0, 0.0, 0.0, 2.600000038743019, 0.0, 0.0, 0.0, 0.0, 0.0, 0.0, 0.0, 0.0, 0.0, 0.0, 0.0, 0.0, 0.0, 1.8000000268220901, 0.0, 0.0, 0.0, 0.0, 0.0, 0.0, 0.0, 0.0, 0.0, 0.0, 0.0, 0.0, 0.0, 0.0, 0.0, 0.0, 0.0, 0.0, 0.0, 0.0, 0.0, 0.0, 0.0, 0.0, 4.200000062584877, 10.000000149011612, 7.700000114738941, 23.000000342726707, 4.400000065565109, 5.800000086426735, 8.400000125169754, 20.000000298023224, 2.500000037252903, 14.70000021904707, 0.0, 0.0, 0.0, 0.0, 2.0000000298023224, 17.200000256299973, 23.600000351667404, 3.500000052154064, 0.0, 0.0, 0.0, 0.0, 0.0, 0.0, 0.0, 0.0, 2.2000000327825546, 6.200000092387199, 0.0, 0.0, 4.100000061094761, 16.400000244379044, 9.500000141561031, 29.40000043809414, 12.10000018030405, 0.0, 0.0, 1.600000023841858, 5.900000087916851, 0.0, 0.0, 0.0, 0.20000000298023224, 13.40000019967556, 4.6000000685453415, 14.300000213086605, 4.800000071525574, 4.000000059604645, 11.60000017285347, 8.100000120699406, 0.0, 0.0, 0.0, 0.0, 0.0, 0.0, 0.0, 0.0, 0.800000011920929, 0.0, 0.0, 0.4000000059604645, 0.0, 0.0, 2.400000035762787, 3.0000000447034836, 0.0, 0.0, 0.0, 0.0, 2.9000000432133675, 15.900000236928463, 2.0000000298023224, 0.0, 0.0, 0.0, 0.0, 2.0000000298023224, 2.7000000402331352, 1.600000023841858, 0.0, 0.0, 1.5000000223517418, 7.800000116229057, 19.500000290572643, 0.0, 0.0, 1.600000023841858, 11.900000177323818, 0.0, 9.500000141561031, 1.700000025331974, 0.0, 0.0, 0.0, 0.0, 6.800000101327896, 20.700000308454037, 4.500000067055225, 0.30000000447034836, 9.400000140070915, 16.20000024139881, 8.900000132620335, 0.5000000074505806, 0.0, 1.9000000283122063, 0.0, 0.0, 0.0, 0.0, 0.0, 0.0, 0.0, 0.0, 0.0, 0.0, 0.0, 0.0, 0.0, 0.0, 0.0, 0.0, 0.0, 0.0, 2.8000000417232513, 0.0, 0.800000011920929, 11.10000016540289, 15.600000232458115, 0.0, 0.0, 0.0, 0.0, 0.0, 0.0, 0.0, 0.0, 0.0, 0.0, 0.0, 0.0, 0.0, 0.10000000149011612, 0.0, 0.0, 0.0, 0.0, 0.0, 0.0, 0.0, 0.0, 10.600000157952309, 33.400000497698784, 0.0, 9.700000144541264, 8.400000125169754, 13.90000020712614, 0.0, 6.100000090897083, 0.0, 0.0, 0.0, 0.0, 0.0, 0.0, 0.0, 0.0, 0.0, 0.0, 0.0, 9.900000147521496, 0.4000000059604645, 4.300000064074993, 24.600000366568565, 11.400000169873238, 0.0, 0.0, 0.5000000074505806, 0.0, 0.0, 12.300000183284283, 25.300000376999378, 14.200000211596489, 6.600000098347664, 1.9000000283122063, 0.0, 0.0, 0.0, 3.1000000461935997, 0.0, 0.0, 0.0, 0.0, 0.0, 0.0, 0.0, 0.0, 0.0, 0.0, 1.0000000149011612, 0.0, 0.0, 0.0, 0.0, 0.0, 0.0, 0.0, 0.0, 0.0, 0.0, 0.0, 8.300000123679638, 0.0, 0.0, 0.0, 1.1000000163912773, 0.0, 0.0, 0.0, 0.0, 0.0, 0.0, 0.0, 0.0, 0.0, 0.0, 0.0, 0.0, 0.0, 0.0, 0.0, 0.0, 0.20000000298023224, 0.0, 4.90000007301569, 1.2000000178813934, 0.0, 0.0, 0.0, 0.0, 3.7000000551342964, 0.0, 0.0, 0.0, 0.0, 0.0, 0.0, 0.0, 0.0, 0.9000000134110451, 4.500000067055225, 0.0, 0.6000000089406967, 0.0, 0.30000000447034836, 0.0, 0.0, 0.0, 0.0, 0.0, 0.0, 0.0, 0.0, 0.0, 0.0, 0.0, 0.0, 0.0, 0.0, 0.0, 0.0, 0.0, 0.0, 0.0, 0.0, 0.0, 0.0, 0.0, 0.0, 1.5000000223517418, 0.0, 0.0, 0.0, 0.0, 0.0, 0.0, 0.0, 0.0, 0.0, 0.0, 0.0, 0.0, 0.0, 0.0, 0.0, 0.0, 0.0, 0.0, 1.8000000268220901, 0.0, 0.0, 0.0, 0.0, 0.0, 0.0, 0.20000000298023224, 0.0, 0.0, 0.0, 0.0, 0.0, 0.0, 0.0, 0.0, 0.0, 0.0, 0.0, 0.0, 0.0, 0.0, 2.500000037252903, 3.300000049173832, 1.0000000149011612, 2.500000037252903, 0.0, 0.0, 0.0, 1.9000000283122063, 4.6000000685453415, 0.0, 0.0, 0.0, 0.0, 0.0, 0.0, 0.0, 0.0, 0.0, 0.0, 0.0, 0.0, 0.0, 0.0, 0.0, 0.0, 0.0, 3.400000050663948, 0.0, 0.0, 2.1000000312924385, 0.0, 0.0, 0.0, 0.0, 0.0, 0.0, 0.0, 0.0, 26.50000039488077, 6.900000102818012, 10.200000151991844, 0.0, 0.0, 0.0, 0.0, 0.0, 0.0, 0.0, 0.0, 0.0, 19.700000293552876, 0.0, 0.0, 13.90000020712614, 5.900000087916851, 5.100000075995922, 22.000000327825546, 11.10000016540289, 0.0, 0.0, 0.0, 0.4000000059604645, 0.0, 0.0, 0.0, 0.0, 0.0, 0.0, 0.0, 0.0, 0.0, 0.0, 0.0, 0.0, 6.100000090897083, 8.50000012665987, 0.0, 15.300000227987766, 10.600000157952309, 1.0000000149011612, 0.0, 4.500000067055225, 9.80000014603138, 0.0, 0.0, 3.300000049173832, 0.800000011920929, 0.0, 0.0, 0.0, 0.0, 0.0, 0.0, 0.0, 0.0, 0.0, 3.1000000461935997, 4.100000061094761, 0.0, 2.1000000312924385, 9.500000141561031, 3.6000000536441803, 7.300000108778477, 0.10000000149011612, 0.0, 0.0, 0.800000011920929, 1.5000000223517418, 0.0, 0.0, 1.3000000193715096, 0.0, 0.0, 0.0, 3.200000047683716, 0.0, 2.8000000417232513, 3.200000047683716, 4.6000000685453415, 0.0, 0.0, 0.0, 0.0, 0.0, 0.0, 0.0, 0.0, 0.0, 0.0, 0.0, 0.0, 0.0, 0.0, 0.0, 0.0, 4.100000061094761, 0.800000011920929, 0.0, 0.0, 1.8000000268220901, 6.900000102818012, 0.0, 0.0, 0.0, 3.0000000447034836, 17.80000026524067, 0.0, 0.0, 0.0, 0.9000000134110451, 4.700000070035458, 5.200000077486038, 0.5000000074505806, 0.0, 0.0, 0.0, 1.5000000223517418, 5.200000077486038, 3.1000000461935997, 19.400000289082527, 0.5000000074505806, 3.0000000447034836, 3.8000000566244125, 1.4000000208616257, 0.0, 1.9000000283122063, 2.3000000342726707, 0.0, 0.0, 0.0, 0.0, 17.900000266730785, 11.000000163912773, 5.100000075995922, 0.7000000104308128, 1.1000000163912773, 0.0, 6.000000089406967, 13.700000204145908, 0.0, 0.0, 0.0, 0.0, 0.0, 0.0, 0.0, 0.0, 0.0, 0.0, 4.6000000685453415, 8.100000120699406, 0.0, 0.0, 0.0, 0.800000011920929, 0.0, 0.0, 0.0, 12.200000181794167, 0.0, 9.80000014603138, 0.0, 0.0, 18.0000002682209, 0.0, 0.0, 0.0, 0.0, 0.0, 3.300000049173832, 0.0, 0.0, 0.0, 0.0, 0.0, 4.100000061094761, 15.20000022649765, 0.0, 0.0, 0.0, 0.0, 0.0, 14.100000210106373, 2.500000037252903, 0.0, 2.600000038743019, 0.0, 0.0, 0.0, 0.0, 0.0, 1.4000000208616257, 1.700000025331974, 26.80000039935112, 17.400000259280205, 0.800000011920929, 2.3000000342726707, 0.0, 2.400000035762787, 3.0000000447034836, 8.600000128149986, 6.900000102818012, 4.300000064074993, 3.400000050663948, 6.500000096857548, 0.0, 0.0, 0.0, 0.5000000074505806, 0.0, 0.0, 0.0, 0.0, 0.0, 0.0, 0.0, 4.300000064074993, 0.0, 4.90000007301569, 0.0, 0.0, 0.0, 0.0, 0.10000000149011612, 0.0, 0.0, 0.0, 0.0, 0.0, 0.0, 0.0, 0.0, 0.0, 0.0, 1.0000000149011612, 22.600000336766243, 3.400000050663948, 13.100000195205212, 0.0, 31.600000470876694, 31.000000461935997, 0.0, 0.0, 0.0, 0.0, 0.0, 0.0, 0.0, 0.0, 0.0, 0.0, 0.0, 0.0, 0.0, 0.0, 0.0, 0.0, 0.0, 0.0, 0.0, 0.0, 0.0, 0.0, 0.0, 0.0, 0.0, 0.0, 0.0, 0.0, 0.0, 0.0, 0.0, 0.0, 0.0, 0.0, 0.0, 0.0, 0.0, 0.0, 2.500000037252903, 0.0, 0.0, 0.0, 0.0, 0.0, 12.400000184774399, 27.000000402331352, 0.0, 0.0, 0.0, 0.0, 0.0, 6.500000096857548, 5.700000084936619, 12.800000190734863, 27.10000040382147, 1.8000000268220901, 0.0, 0.0, 0.0, 0.0, 0.0, 0.0, 0.0, 0.0, 0.0, 0.0, 0.0, 0.0, 0.0, 0.0, 0.0, 0.0, 0.0, 0.0, 0.0, 0.0, 0.0, 0.0, 11.800000175833702, 2.1000000312924385, 0.6000000089406967, 0.0, 0.0, 0.0, 0.4000000059604645, 0.0, 0.0, 0.0, 0.0, 1.8000000268220901, 0.0, 0.0, 0.0, 0.0, 0.0, 1.600000023841858, 0.0, 0.0, 0.4000000059604645, 0.0, 0.0, 0.0, 0.0, 0.0, 0.0, 1.600000023841858, 0.0, 0.0, 0.0, 0.0, 0.0, 0.0, 0.0, 0.0, 0.0, 0.0, 0.0, 2.8000000417232513, 1.0000000149011612, 0.0, 0.0, 0.0, 0.0, 0.0, 0.0, 1.9000000283122063, 2.9000000432133675, 0.0, 0.0, 0.0, 0.0, 0.4000000059604645, 2.7000000402331352, 3.1000000461935997, 2.400000035762787, 0.0, 0.0, 0.0, 0.0, 0.10000000149011612, 0.4000000059604645, 0.6000000089406967, 1.0000000149011612, 0.0, 0.0, 0.0, 0.0, 7.900000117719173, 0.5000000074505806, 0.0, 1.3000000193715096, 0.0, 0.20000000298023224, 2.600000038743019, 0.0, 0.0, 0.0, 0.7000000104308128, 0.6000000089406967, 0.0, 2.1000000312924385, 0.0, 0.0, 1.5000000223517418, 0.10000000149011612, 0.5000000074505806, 0.0, 0.30000000447034836, 0.0, 0.0, 0.0, 0.0, 0.0, 0.0, 0.0, 0.0, 0.0, 0.0, 0.0, 0.10000000149011612, 0.0, 0.0, 0.0, 0.6000000089406967, 1.2000000178813934, 2.8000000417232513, 4.300000064074993, 1.1000000163912773, 0.9000000134110451, 0.0, 0.0, 0.0, 0.0, 0.0, 0.0, 0.0, 0.0, 0.0, 0.0, 0.0, 0.0, 0.0, 0.0, 6.000000089406967, 0.0, 0.0, 0.0, 0.0, 0.0, 0.0, 0.0, 0.0, 0.30000000447034836, 0.30000000447034836, 0.0, 0.0, 0.0, 0.0, 0.0, 0.0, 0.0, 0.0, 0.10000000149011612, 0.0, 0.0, 0.0, 0.0, 0.0, 0.0, 0.0, 0.0, 0.0, 0.0, 0.0, 0.0, 0.0, 0.0, 0.0, 0.0, 0.800000011920929, 2.500000037252903, 0.7000000104308128, 0.0, 0.0, 0.30000000447034836, 0.0, 0.0, 0.0, 0.0, 0.0, 0.10000000149011612, 9.00000013411045, 1.2000000178813934, 0.0, 0.0, 0.6000000089406967, 0.0, 0.0, 0.0, 0.0, 0.0, 0.0, 0.0, 0.0, 2.3000000342726707, 3.8000000566244125, 2.600000038743019, 1.600000023841858, 2.2000000327825546, 0.0, 0.0, 0.20000000298023224, 0.0, 0.0, 0.0, 0.0, 0.0, 0.0, 0.0, 0.6000000089406967, 3.1000000461935997, 0.0, 0.0, 0.0, 0.0, 0.0, 0.0, 0.0, 0.0, 0.0, 0.0, 0.0, 0.0, 0.0, 0.0, 0.0, 0.0, 0.10000000149011612, 0.0, 0.0, 0.0, 0.0, 0.0, 0.0, 0.0, 0.0, 0.0, 0.0, 0.0, 0.0, 0.0, 0.0, 0.0, 0.0, 0.0, 0.0, 0.4000000059604645, 0.0, 0.0, 0.0, 0.0, 0.0, 0.0, 0.0, 0.0, 0.0, 0.0, 0.30000000447034836, 4.500000067055225, 0.0, 0.0, 0.0, 0.0, 0.0, 0.0, 0.0, 0.0, 0.0, 0.0, 0.0, 0.0, 0.0, 0.0, 0.0, 0.4000000059604645, 0.6000000089406967, 0.30000000447034836, 0.0, 4.400000065565109, 4.90000007301569, 0.800000011920929, 7.400000110268593, 3.1000000461935997, 0.9000000134110451, 0.800000011920929, 0.10000000149011612, 0.0, 0.20000000298023224, 0.0, 0.0, 0.0, 0.0, 0.0, 0.0, 0.0, 0.0, 0.0, 0.0, 0.0, 0.0, 0.0, 0.0, 0.0, 0.9000000134110451, 0.0, 0.0, 0.0, 0.0, 0.20000000298023224, 0.0, 0.0, 0.0, 0.0, 0.0, 0.0, 0.0, 0.0, 0.0, 0.0, 0.0, 0.0, 0.0, 0.0, 3.0000000447034836, 0.0, 0.0, 0.0, 3.1000000461935997, 0.0, 0.0, 0.0, 0.0, 0.0, 0.0, 0.0, 0.0, 0.0, 0.0, 0.0, 0.0, 0.0, 0.0, 0.0, 0.0, 0.0, 0.0, 0.0, 0.0, 0.0, 0.0, 0.0, 0.0, 0.0, 0.0, 0.0, 0.0, 0.0, 0.0, 0.0, 0.0, 0.0, 0.0, 0.0, 0.0, 0.0, 0.0, 0.0, 0.0, 0.0, 0.0, 8.300000123679638, 1.9000000283122063, 0.0, 0.0, 0.0, 0.0, 0.0, 0.0, 0.0, 0.0, 0.0, 0.0, 0.0, 0.0, 1.1000000163912773, 0.0, 0.0, 0.0, 0.0, 0.0, 0.0, 0.0, 0.0, 0.0, 0.0, 0.0, 0.0, 0.0, 0.0, 0.0, 0.0, 0.0, 0.0, 0.30000000447034836, 0.0, 0.0, 0.0, 0.0, 0.0, 0.0, 0.0, 0.0, 0.0, 0.0, 0.0, 1.1000000163912773, 0.9000000134110451, 0.0, 0.0, 0.0, 1.0000000149011612, 3.300000049173832, 0.0, 0.0, 0.0, 0.0, 0.0, 0.0, 0.0, 0.0, 0.0, 6.200000092387199, 2.0000000298023224, 2.7000000402331352, 2.9000000432133675, 0.0, 0.0, 0.0, 0.0, 0.0, 0.0, 0.0, 0.0, 0.0, 0.0, 0.0, 0.0, 0.0, 0.0, 0.0, 0.0, 0.0, 0.0, 0.0, 0.0, 0.0, 0.0, 0.0, 0.0, 0.4000000059604645, 0.20000000298023224, 0.0, 0.0, 0.0, 0.0, 0.0, 0.0, 0.0, 0.0, 0.30000000447034836, 0.0, 0.10000000149011612, 0.0, 0.30000000447034836, 0.0, 0.0, 0.0, 0.0, 0.0, 0.0, 0.0, 0.0, 0.0, 0.0, 0.0, 0.0, 0.0, 0.0, 0.0, 0.0, 0.7000000104308128, 0.0, 0.0, 0.0, 0.0, 0.0, 0.0, 0.0, 0.0, 0.0, 0.0, 0.0, 0.0, 0.0, 0.0, 0.0, 0.0, 0.0, 0.0, 0.0, 0.0, 0.0, 0.0, 0.0, 0.0, 0.0, 0.0, 0.0, 0.0, 0.0, 0.0, 0.0, 0.0, 0.0, 0.0, 0.0, 0.0, 0.0, 0.0, 0.0, 0.0, 0.0, 0.0, 0.0, 0.0, 0.0, 0.0, 0.0, 0.6000000089406967, 0.5000000074505806, 0.0, 0.0, 0.0, 0.0, 0.0, 0.0, 0.0, 0.0, 0.0, 0.0, 0.0, 0.0, 0.0, 0.0, 0.0, 0.0, 0.0, 0.0, 0.0, 0.0, 0.0, 0.0, 0.0, 0.0, 0.0, 0.0, 0.0, 0.9000000134110451, 0.0, 0.0, 0.0, 0.0, 0.0, 0.0, 0.0, 0.0, 0.0, 0.0, 0.0, 0.0, 0.0, 0.0, 0.0, 1.4000000208616257, 0.5000000074505806, 0.0, 0.0, 0.800000011920929, 0.0, 0.4000000059604645, 1.600000023841858, 0.0, 0.6000000089406967, 0.9000000134110451, 14.200000211596489, 0.4000000059604645, 0.0, 0.0, 0.6000000089406967, 0.30000000447034836, 0.0, 0.0, 0.10000000149011612, 0.5000000074505806, 0.0, 0.0, 0.0, 0.0, 0.0, 0.7000000104308128, 2.1000000312924385, 0.0, 0.0, 0.0, 0.0, 0.20000000298023224, 0.0, 0.0, 0.0, 0.0, 0.0, 0.0, 0.0, 0.0, 0.0, 0.0, 0.0, 0.0, 0.0, 3.300000049173832, 1.3000000193715096, 0.0, 0.0, 0.0, 0.0, 0.0, 0.0, 0.0, 0.0, 0.0, 0.0, 0.0, 0.0, 0.0, 2.8000000417232513, 0.0, 0.0, 0.0, 0.0, 0.0, 0.10000000149011612, 0.5000000074505806, 0.0, 0.0, 0.0, 0.0, 0.0, 0.0, 0.0, 0.0, 0.0, 0.0, 0.0, 0.0, 0.0, 0.0, 0.0, 0.0, 0.0, 0.0, 0.0, 0.0, 0.0, 0.0, 0.0, 0.6000000089406967, 3.9000000581145287, 0.0, 0.0, 0.0, 0.0, 0.0, 0.0, 0.0, 0.0, 0.0, 0.0, 0.0, 0.0, 0.0, 0.0, 4.6000000685453415, 6.800000101327896, 0.0, 0.0, 2.400000035762787, 0.0, 0.0, 0.0, 0.0, 0.0, 0.0, 0.0, 0.0, 0.0, 0.0, 0.0, 0.0, 0.0, 0.0, 0.0, 0.0, 0.0, 0.0, 0.0, 0.0, 0.0, 0.0, 0.0, 0.0, 0.0, 0.0, 0.0, 0.0, 0.0, 0.0, 0.0, 0.0, 0.0, 0.0, 0.0, 5.700000084936619, 10.200000151991844, 10.600000157952309, 4.800000071525574, 32.70000048726797, 10.700000159442425, 1.3000000193715096, 0.0, 0.0, 0.0, 0.0, 0.0, 0.0, 15.20000022649765, 0.0, 0.0, 0.0, 0.0, 0.0, 0.0, 0.0, 0.0, 0.0, 0.0, 0.0, 4.100000061094761, 0.9000000134110451, 6.000000089406967, 0.0, 0.4000000059604645, 10.700000159442425, 17.00000025331974, 0.7000000104308128, 0.0, 0.0, 0.0, 0.0, 0.0, 0.0, 0.0, 0.0, 0.0, 0.5000000074505806, 0.0, 0.10000000149011612, 1.0000000149011612, 4.500000067055225, 0.0, 0.0, 0.0, 0.0, 0.0, 0.0, 0.0, 0.0, 0.0, 0.0, 2.7000000402331352, 0.6000000089406967, 2.500000037252903, 0.0, 0.0, 3.0000000447034836, 0.0, 0.0, 0.6000000089406967, 0.9000000134110451, 0.0, 0.0, 0.0, 0.0, 0.0, 2.500000037252903, 1.600000023841858, 0.10000000149011612, 0.0, 0.0, 0.0, 0.0, 0.0, 0.0, 0.0, 0.0, 0.0, 0.0, 0.0, 0.0, 0.0, 0.0, 2.0000000298023224, 1.8000000268220901, 0.20000000298023224, 0.9000000134110451, 9.700000144541264, 0.9000000134110451, 0.0, 1.1000000163912773, 0.0, 0.0, 5.300000078976154, 0.0, 0.0, 0.0, 0.0, 0.0, 4.800000071525574, 8.600000128149986, 1.0000000149011612, 0.0, 0.0, 0.0, 0.0, 0.9000000134110451, 2.500000037252903, 0.0, 0.0, 0.0, 0.0, 2.3000000342726707, 0.0, 0.0, 0.0, 0.0, 0.0, 315.3069], "photoperiod": [0.36837825124768303, 0.3689466009647459, 0.3695676998792406, 0.37024091155507133, 0.3709655520815864, 0.37174089256826615, 0.3725661617557617, 0.3734405487249461, 0.37436320568550324, 0.3753332508256378, 0.3763497712047374, 0.3774118256712371, 0.37851844778851945, 0.37966864875240214, 0.3808614202846134, 0.38209573748760883, 0.3833705616471223, 0.38468484296995126, 0.38603752324563523, 0.3874275384218738, 0.38885382108473815, 0.3903153028359297, 0.3918109165605322, 0.3933395985798623, 0.3949002906851484, 0.39649194204884086, 0.3981135110113754, 0.39976396674216635, 0.4014422907744953, 0.40314747841477755, 0.40487854002742957, 0.40663450219723624, 0.4084144087717044, 0.4102173217864175, 0.4120423222768532, 0.41388851098051105, 0.41575500893351136, 0.4176409579660838, 0.4195455211015587, 0.42146788286361875, 0.42340724949666103, 0.42536284910416816, 0.42733393170999295, 0.42931976924743354, 0.4313196554809129, 0.43333290586498846, 0.4353588573452997, 0.43739686810593126, 0.43944631726751265, 0.44150660454021123, 0.44357714983559776, 0.44565739284117495, 0.4477467925611724, 0.4498448268270081, 0.45195099178062875, 0.45406480133373095, 0.4561857866056816, 0.45831349534275195, 0.46044749132109736, 0.46258735373572507, 0.4647326765775166, 0.466883068000197, 0.46903814967897844, 0.4711975561624476, 0.47336093421911346, 0.47552794217989586, 0.4776982492776911, 0.47987153498503504, 0.48204748835075745, 0.48422580733641835, 0.4864061981532115, 0.4885883745999271, 0.490772057402481, 0.49295697355544127, 0.49514285566590915, 0.4973294413000507, 0.49951647233252094, 0.5017036942989722, 0.5038908557517964, 0.5060777076192187, 0.5082640025678294, 0.5104494943686211, 0.5126339372665795, 0.5148170853538728, 0.5169986919466755, 0.5191785089656668, 0.5213562863202557, 0.5235317712965949, 0.5257047079494671, 0.527874836498153, 0.5300418927264231, 0.5322056073868273, 0.534365705609504, 0.5365219063157741, 0.5386739216368391, 0.5408214563379607, 0.5429642072485643, 0.5451018626987731, 0.5472341019629593, 0.5493605947109717, 0.5514810004677876, 0.5535949680824224, 0.555702135207024, 0.55780212778718, 0.5598945595645602, 0.5619790315931331, 0.5640551317702929, 0.5661224343843564, 0.5681804996799972, 0.5702288734433062, 0.5722670866082821, 0.5742946548866817, 0.5763110784232731, 0.5783158414786559, 0.5803084121419333, 0.5822882420756282, 0.5842547662953518, 0.5862074029868304, 0.5881455533630028, 0.5900686015639779, 0.59197591460273, 0.5938668423594698, 0.5957407176276834, 0.5975968562148654, 0.5994345571009929, 0.6012531026577824, 0.6030517589317453, 0.6048297759940091, 0.6065863883597928, 0.6083208154803187, 0.6100322623097999, 0.6117199199499767, 0.6133829663744595, 0.6150205672348915, 0.6166318767506629, 0.6182160386835737, 0.6197721873984833, 0.6212994490105698, 0.6227969426193724, 0.6242637816292991, 0.6256990751557466, 0.6271019295154102, 0.6284714497987531, 0.629806741521965, 0.6311069123550731, 0.6323710739221727, 0.6335983436690393, 0.6347878467926552, 0.635938718226465, 0.6370501046744436, 0.6381211666863523, 0.6391510807658705, 0.6401390415026237, 0.641084263718521, 0.6419859846182362, 0.6428434659331679, 0.6436559960477771, 0.644422892096844, 0.6451435020219227, 0.6458172065751093, 0.6464434212581714, 0.6470215981851437, 0.6475512278566568, 0.6480318408345541, 0.6484630093057576, 0.6488443485248662, 0.6491755181256172, 0.6494562232920958, 0.6496862157814394, 0.6498652947907444, 0.6499933076619346, 0.6500701504194736, 0.6500957681369929, 0.6500701551301478, 0.6499933549742848, 0.6498654603467914, 0.6496866126952962, 0.6494570017341594, 0.6491768647729451, 0.6488464858817592, 0.6484661948994868, 0.648036366292017, 0.6475574178685306, 0.6470298093648029, 0.6464540409032551, 0.6458306513401494, 0.645160216510875, 0.644443347384699, 0.6436806881406637, 0.6428729141765046, 0.6420207300625299, 0.6411248674523669, 0.6401860829623294, 0.6392051560309158, 0.6381828867696057, 0.637120093815706, 0.6360176121974962, 0.6348762912213727, 0.6336969923900719, 0.6324805873604087, 0.6312279559482691, 0.6299399841878979, 0.6286175624517897, 0.6272615836367715, 0.6258729414211343, 0.6244525285969619, 0.6230012354811052, 0.6215199484075794, 0.6200095483035104, 0.6184709093501514, 0.6169048977299019, 0.6153123704597308, 0.6136941743108992, 0.6120511448144211, 0.6103841053512844, 0.6086938663260776, 0.606981224422337, 0.6052469619376332, 0.6034918461961637, 0.6017166290364067, 0.5999220463712056, 0.5981088178175155, 0.5962776463929257, 0.5944292182759948, 0.5925642026273733, 0.5906832514686676, 0.588786999615985, 0.5868760646651189, 0.5849510470253643, 0.5830125299990047, 0.5810610799035724, 0.5790972462340647, 0.5771215618623816, 0.575134543271349, 0.5731366908207939, 0.5711284890432449, 0.5691104069669498, 0.5670828984640125, 0.5650464026215735, 0.5630013441340801, 0.5609481337148062, 0.558887168524906, 0.5568188326184048, 0.5547434974016372, 0.5526615221057699, 0.5505732542711452, 0.5484790302422932, 0.5463791756725654, 0.5442740060374397, 0.54216382715564, 0.540048935717311, 0.5379296198185676, 0.5358061595018246, 0.5336788273013889, 0.5315478887938657, 0.5294136031530006, 0.5272762237086407, 0.5251359985095556, 0.52299317088991, 0.5208479800392302, 0.5187006615757469, 0.5165514481230374, 0.5144005698899191, 0.5122482552535775, 0.5100947313459344, 0.5079402246432767, 0.5057849615591837, 0.5036291690407941, 0.501473075168459, 0.49931690975882215, 0.4971609049713636, 0.49500529591842324, 0.49285032127870815, 0.4906962239142574, 0.48854325149080674, 0.4863916571014624, 0.48424169989354443, 0.48209364569841173, 0.47994776766402664, 0.4778043468899478, 0.4756636730643757, 0.47352604510279056, 0.4713917717876441, 0.46926117240846493, 0.46713457740164815, 0.4650123289890781, 0.462894781814628, 0.46078230357744926, 0.4586752756608324, 0.45657409375528196, 0.4544791684742986, 0.45239092596120556, 0.450309808485194, 0.44823627502459124, 0.4461708018351778, 0.44411388300119886, 0.4420660309665252, 0.4400277770432289, 0.43799967189464056, 0.43598228598976135, 0.4339762100257027, 0.4319820553146294, 0.43000045413149085, 0.4280320600186345, 0.42607754804321446, 0.42413761500313973, 0.42221297957714404, 0.42030438241442347, 0.4184125861591586, 0.41653837540514327, 0.4146825565756673, 0.4128459577237567, 0.41102942824787053, 0.4092338385181815, 0.4074600794086465, 0.4057090617301918, 0.4039817155605179, 0.40227898946625484, 0.40060184961349715, 0.3989512787630982, 0.39732827514753216, 0.3957338512266217, 0.3941690323200005, 0.3926348551148167, 0.3911323660478996, 0.38966261956240006, 0.3882266762397772, 0.38682560080893097, 0.38546046003527895, 0.3841323204936236, 0.3828422462297681, 0.38159129631698124, 0.38038052231459446, 0.3792109656372132, 0.378083654844231, 0.3769996028605298, 0.375959804140426, 0.37496523178804514, 0.3740168346483796, 0.37311553438427136, 0.3722622225554484, 0.3714577577165177, 0.37070296255145135, 0.36999862106258474, 0.36934547583245997, 0.3687442253769783, 0.36819552160826174, 0.36769996742536054, 0.36725811445046547, 0.3668704609276041, 0.3665374497999034, 0.3662594669804066, 0.3660368398301406, 0.3658698358556544, 0.3657586616366159, 0.36570346199226716, 0.3657043193936322, 0.36576125362637185, 0.36587422170710554, 0.3660431180539085, 0.3662677749095711, 0.3665479630141053, 0.3668833925209296, 0.3672737141491907, 0.3677185205628126, 0.36837825124768303, 0.3689466009647459, 0.3695676998792406, 0.37024091155507133, 0.3709655520815864, 0.37174089256826615, 0.3725661617557617, 0.3734405487249461, 0.37436320568550324, 0.3753332508256378, 0.3763497712047374, 0.3774118256712371, 0.37851844778851945, 0.37966864875240214, 0.3808614202846134, 0.38209573748760883, 0.3833705616471223, 0.38468484296995126, 0.38603752324563523, 0.3874275384218738, 0.38885382108473815, 0.3903153028359297, 0.3918109165605322, 0.3933395985798623, 0.3949002906851484, 0.39649194204884086, 0.3981135110113754, 0.39976396674216635, 0.4014422907744953, 0.40314747841477755, 0.40487854002742957, 0.40663450219723624, 0.4084144087717044, 0.4102173217864175, 0.4120423222768532, 0.41388851098051105, 0.41575500893351136, 0.4176409579660838, 0.4195455211015587, 0.42146788286361875, 0.42340724949666103, 0.42536284910416816, 0.42733393170999295, 0.42931976924743354, 0.4313196554809129, 0.43333290586498846, 0.4353588573452997, 0.43739686810593126, 0.43944631726751265, 0.44150660454021123, 0.44357714983559776, 0.44565739284117495, 0.4477467925611724, 0.4498448268270081, 0.45195099178062875, 0.45406480133373095, 0.4561857866056816, 0.45831349534275195, 0.46044749132109736, 0.46258735373572507, 0.4647326765775166, 0.466883068000197, 0.46903814967897844, 0.4711975561624476, 0.47336093421911346, 0.47552794217989586, 0.4776982492776911, 0.47987153498503504, 0.48204748835075745, 0.48422580733641835, 0.4864061981532115, 0.4885883745999271, 0.490772057402481, 0.49295697355544127, 0.49514285566590915, 0.4973294413000507, 0.49951647233252094, 0.5017036942989722, 0.5038908557517964, 0.5060777076192187, 0.5082640025678294, 0.5104494943686211, 0.5126339372665795, 0.5148170853538728, 0.5169986919466755, 0.5191785089656668, 0.5213562863202557, 0.5235317712965949, 0.5257047079494671, 0.527874836498153, 0.5300418927264231, 0.5322056073868273, 0.534365705609504, 0.5365219063157741, 0.5386739216368391, 0.5408214563379607, 0.5429642072485643, 0.5451018626987731, 0.5472341019629593, 0.5493605947109717, 0.5514810004677876, 0.5535949680824224, 0.555702135207024, 0.55780212778718, 0.5598945595645602, 0.5619790315931331, 0.5640551317702929, 0.5661224343843564, 0.5681804996799972, 0.5702288734433062, 0.5722670866082821, 0.5742946548866817, 0.5763110784232731, 0.5783158414786559, 0.5803084121419333, 0.5822882420756282, 0.5842547662953518, 0.5862074029868304, 0.5881455533630028, 0.5900686015639779, 0.59197591460273, 0.5938668423594698, 0.5957407176276834, 0.5975968562148654, 0.5994345571009929, 0.6012531026577824, 0.6030517589317453, 0.6048297759940091, 0.6065863883597928, 0.6083208154803187, 0.6100322623097999, 0.6117199199499767, 0.6133829663744595, 0.6150205672348915, 0.6166318767506629, 0.6182160386835737, 0.6197721873984833, 0.6212994490105698, 0.6227969426193724, 0.6242637816292991, 0.6256990751557466, 0.6271019295154102, 0.6284714497987531, 0.629806741521965, 0.6311069123550731, 0.6323710739221727, 0.6335983436690393, 0.6347878467926552, 0.635938718226465, 0.6370501046744436, 0.6381211666863523, 0.6391510807658705, 0.6401390415026237, 0.641084263718521, 0.6419859846182362, 0.6428434659331679, 0.6436559960477771, 0.644422892096844, 0.6451435020219227, 0.6458172065751093, 0.6464434212581714, 0.6470215981851437, 0.6475512278566568, 0.6480318408345541, 0.6484630093057576, 0.6488443485248662, 0.6491755181256172, 0.6494562232920958, 0.6496862157814394, 0.6498652947907444, 0.6499933076619346, 0.6500701504194736, 0.6500957681369929, 0.6500701551301478, 0.6499933549742848, 0.6498654603467914, 0.6496866126952962, 0.6494570017341594, 0.6491768647729451, 0.6488464858817592, 0.6484661948994868, 0.648036366292017, 0.6475574178685306, 0.6470298093648029, 0.6464540409032551, 0.6458306513401494, 0.645160216510875, 0.644443347384699, 0.6436806881406637, 0.6428729141765046, 0.6420207300625299, 0.6411248674523669, 0.6401860829623294, 0.6392051560309158, 0.6381828867696057, 0.637120093815706, 0.6360176121974962, 0.6348762912213727, 0.6336969923900719, 0.6324805873604087, 0.6312279559482691, 0.6299399841878979, 0.6286175624517897, 0.6272615836367715, 0.6258729414211343, 0.6244525285969619, 0.6230012354811052, 0.6215199484075794, 0.6200095483035104, 0.6184709093501514, 0.6169048977299019, 0.6153123704597308, 0.6136941743108992, 0.6120511448144211, 0.6103841053512844, 0.6086938663260776, 0.606981224422337, 0.6052469619376332, 0.6034918461961637, 0.6017166290364067, 0.5999220463712056, 0.5981088178175155, 0.5962776463929257, 0.5944292182759948, 0.5925642026273733, 0.5906832514686676, 0.588786999615985, 0.5868760646651189, 0.5849510470253643, 0.5830125299990047, 0.5810610799035724, 0.5790972462340647, 0.5771215618623816, 0.575134543271349, 0.5731366908207939, 0.5711284890432449, 0.5691104069669498, 0.5670828984640125, 0.5650464026215735, 0.5630013441340801, 0.5609481337148062, 0.558887168524906, 0.5568188326184048, 0.5547434974016372, 0.5526615221057699, 0.5505732542711452, 0.5484790302422932, 0.5463791756725654, 0.5442740060374397, 0.54216382715564, 0.540048935717311, 0.5379296198185676, 0.5358061595018246, 0.5336788273013889, 0.5315478887938657, 0.5294136031530006, 0.5272762237086407, 0.5251359985095556, 0.52299317088991, 0.5208479800392302, 0.5187006615757469, 0.5165514481230374, 0.5144005698899191, 0.5122482552535775, 0.5100947313459344, 0.5079402246432767, 0.5057849615591837, 0.5036291690407941, 0.501473075168459, 0.49931690975882215, 0.4971609049713636, 0.49500529591842324, 0.49285032127870815, 0.4906962239142574, 0.48854325149080674, 0.4863916571014624, 0.48424169989354443, 0.48209364569841173, 0.47994776766402664, 0.4778043468899478, 0.4756636730643757, 0.47352604510279056, 0.4713917717876441, 0.46926117240846493, 0.46713457740164815, 0.4650123289890781, 0.462894781814628, 0.46078230357744926, 0.4586752756608324, 0.45657409375528196, 0.4544791684742986, 0.45239092596120556, 0.450309808485194, 0.44823627502459124, 0.4461708018351778, 0.44411388300119886, 0.4420660309665252, 0.4400277770432289, 0.43799967189464056, 0.43598228598976135, 0.4339762100257027, 0.4319820553146294, 0.43000045413149085, 0.4280320600186345, 0.42607754804321446, 0.42413761500313973, 0.42221297957714404, 0.42030438241442347, 0.4184125861591586, 0.41653837540514327, 0.4146825565756673, 0.4128459577237567, 0.41102942824787053, 0.4092338385181815, 0.4074600794086465, 0.4057090617301918, 0.4039817155605179, 0.40227898946625484, 0.40060184961349715, 0.3989512787630982, 0.39732827514753216, 0.3957338512266217, 0.3941690323200005, 0.3926348551148167, 0.3911323660478996, 0.38966261956240006, 0.3882266762397772, 0.38682560080893097, 0.38546046003527895, 0.3841323204936236, 0.3828422462297681, 0.38159129631698124, 0.38038052231459446, 0.3792109656372132, 0.378083654844231, 0.3769996028605298, 0.375959804140426, 0.37496523178804514, 0.3740168346483796, 0.37311553438427136, 0.3722622225554484, 0.3714577577165177, 0.37070296255145135, 0.36999862106258474, 0.36934547583245997, 0.3687442253769783, 0.36819552160826174, 0.36769996742536054, 0.36725811445046547, 0.3668704609276041, 0.3665374497999034, 0.3662594669804066, 0.3660368398301406, 0.3658698358556544, 0.3657586616366159, 0.36570346199226716, 0.3657043193936322, 0.36576125362637185, 0.36587422170710554, 0.3660431180539085, 0.3662677749095711, 0.3665479630141053, 0.3668833925209296, 0.3672737141491907, 0.3677185205628126, 0.36821734796512356, 0.36837825124768303, 0.3689466009647459, 0.3695676998792406, 0.37024091155507133, 0.3709655520815864, 0.37174089256826615, 0.3725661617557617, 0.3734405487249461, 0.37436320568550324, 0.3753332508256378, 0.3763497712047374, 0.3774118256712371, 0.37851844778851945, 0.37966864875240214, 0.3808614202846134, 0.38209573748760883, 0.3833705616471223, 0.38468484296995126, 0.38603752324563523, 0.3874275384218738, 0.38885382108473815, 0.3903153028359297, 0.3918109165605322, 0.3933395985798623, 0.3949002906851484, 0.39649194204884086, 0.3981135110113754, 0.39976396674216635, 0.4014422907744953, 0.40314747841477755, 0.40487854002742957, 0.40663450219723624, 0.4084144087717044, 0.4102173217864175, 0.4120423222768532, 0.41388851098051105, 0.41575500893351136, 0.4176409579660838, 0.4195455211015587, 0.42146788286361875, 0.42340724949666103, 0.42536284910416816, 0.42733393170999295, 0.42931976924743354, 0.4313196554809129, 0.43333290586498846, 0.4353588573452997, 0.43739686810593126, 0.43944631726751265, 0.44150660454021123, 0.44357714983559776, 0.44565739284117495, 0.4477467925611724, 0.4498448268270081, 0.45195099178062875, 0.45406480133373095, 0.4561857866056816, 0.45831349534275195, 0.46044749132109736, 0.46258735373572507, 0.4647326765775166, 0.466883068000197, 0.46903814967897844, 0.4711975561624476, 0.47336093421911346, 0.47552794217989586, 0.4776982492776911, 0.47987153498503504, 0.48204748835075745, 0.48422580733641835, 0.4864061981532115, 0.4885883745999271, 0.490772057402481, 0.49295697355544127, 0.49514285566590915, 0.4973294413000507, 0.49951647233252094, 0.5017036942989722, 0.5038908557517964, 0.5060777076192187, 0.5082640025678294, 0.5104494943686211, 0.5126339372665795, 0.5148170853538728, 0.5169986919466755, 0.5191785089656668, 0.5213562863202557, 0.5235317712965949, 0.5257047079494671, 0.527874836498153, 0.5300418927264231, 0.5322056073868273, 0.534365705609504, 0.5365219063157741, 0.5386739216368391, 0.5408214563379607, 0.5429642072485643, 0.5451018626987731, 0.5472341019629593, 0.5493605947109717, 0.5514810004677876, 0.5535949680824224, 0.555702135207024, 0.55780212778718, 0.5598945595645602, 0.5619790315931331, 0.5640551317702929, 0.5661224343843564, 0.5681804996799972, 0.5702288734433062, 0.5722670866082821, 0.5742946548866817, 0.5763110784232731, 0.5783158414786559, 0.5803084121419333, 0.5822882420756282, 0.5842547662953518, 0.5862074029868304, 0.5881455533630028, 0.5900686015639779, 0.59197591460273, 0.5938668423594698, 0.5957407176276834, 0.5975968562148654, 0.5994345571009929, 0.6012531026577824, 0.6030517589317453, 0.6048297759940091, 0.6065863883597928, 0.6083208154803187, 0.6100322623097999, 0.6117199199499767, 0.6133829663744595, 0.6150205672348915, 0.6166318767506629, 0.6182160386835737, 0.6197721873984833, 0.6212994490105698, 0.6227969426193724, 0.6242637816292991, 0.6256990751557466, 0.6271019295154102, 0.6284714497987531, 0.629806741521965, 0.6311069123550731, 0.6323710739221727, 0.6335983436690393, 0.6347878467926552, 0.635938718226465, 0.6370501046744436, 0.6381211666863523, 0.6391510807658705, 0.6401390415026237, 0.641084263718521, 0.6419859846182362, 0.6428434659331679, 0.6436559960477771, 0.644422892096844, 0.6451435020219227, 0.6458172065751093, 0.6464434212581714, 0.6470215981851437, 0.6475512278566568, 0.6480318408345541, 0.6484630093057576, 0.6488443485248662, 0.6491755181256172, 0.6494562232920958, 0.6496862157814394, 0.6498652947907444, 0.6499933076619346, 0.6500701504194736, 0.6500957681369929, 0.6500701551301478, 0.6499933549742848, 0.6498654603467914, 0.6496866126952962, 0.6494570017341594, 0.6491768647729451, 0.6488464858817592, 0.6484661948994868, 0.648036366292017, 0.6475574178685306, 0.6470298093648029, 0.6464540409032551, 0.6458306513401494, 0.645160216510875, 0.644443347384699, 0.6436806881406637, 0.6428729141765046, 0.6420207300625299, 0.6411248674523669, 0.6401860829623294, 0.6392051560309158, 0.6381828867696057, 0.637120093815706, 0.6360176121974962, 0.6348762912213727, 0.6336969923900719, 0.6324805873604087, 0.6312279559482691, 0.6299399841878979, 0.6286175624517897, 0.6272615836367715, 0.6258729414211343, 0.6244525285969619, 0.6230012354811052, 0.6215199484075794, 0.6200095483035104, 0.6184709093501514, 0.6169048977299019, 0.6153123704597308, 0.6136941743108992, 0.6120511448144211, 0.6103841053512844, 0.6086938663260776, 0.606981224422337, 0.6052469619376332, 0.6034918461961637, 0.6017166290364067, 0.5999220463712056, 0.5981088178175155, 0.5962776463929257, 0.5944292182759948, 0.5925642026273733, 0.5906832514686676, 0.588786999615985, 0.5868760646651189, 0.5849510470253643, 0.5830125299990047, 0.5810610799035724, 0.5790972462340647, 0.5771215618623816, 0.575134543271349, 0.5731366908207939, 0.5711284890432449, 0.5691104069669498, 0.5670828984640125, 0.5650464026215735, 0.5630013441340801, 0.5609481337148062, 0.558887168524906, 0.5568188326184048, 0.5547434974016372, 0.5526615221057699, 0.5505732542711452, 0.5484790302422932, 0.5463791756725654, 0.5442740060374397, 0.54216382715564, 0.540048935717311, 0.5379296198185676, 0.5358061595018246, 0.5336788273013889, 0.5315478887938657, 0.5294136031530006, 0.5272762237086407, 0.5251359985095556, 0.52299317088991, 0.5208479800392302, 0.5187006615757469, 0.5165514481230374, 0.5144005698899191, 0.5122482552535775, 0.5100947313459344, 0.5079402246432767, 0.5057849615591837, 0.5036291690407941, 0.501473075168459, 0.49931690975882215, 0.4971609049713636, 0.49500529591842324, 0.49285032127870815, 0.4906962239142574, 0.48854325149080674, 0.4863916571014624, 0.48424169989354443, 0.48209364569841173, 0.47994776766402664, 0.4778043468899478, 0.4756636730643757, 0.47352604510279056, 0.4713917717876441, 0.46926117240846493, 0.46713457740164815, 0.4650123289890781, 0.462894781814628, 0.46078230357744926, 0.4586752756608324, 0.45657409375528196, 0.4544791684742986, 0.45239092596120556, 0.450309808485194, 0.44823627502459124, 0.4461708018351778, 0.44411388300119886, 0.4420660309665252, 0.4400277770432289, 0.43799967189464056, 0.43598228598976135, 0.4339762100257027, 0.4319820553146294, 0.43000045413149085, 0.4280320600186345, 0.42607754804321446, 0.42413761500313973, 0.42221297957714404, 0.42030438241442347, 0.4184125861591586, 0.41653837540514327, 0.4146825565756673, 0.4128459577237567, 0.41102942824787053, 0.4092338385181815, 0.4074600794086465, 0.4057090617301918, 0.4039817155605179, 0.40227898946625484, 0.40060184961349715, 0.3989512787630982, 0.39732827514753216, 0.3957338512266217, 0.3941690323200005, 0.3926348551148167, 0.3911323660478996, 0.38966261956240006, 0.3882266762397772, 0.38682560080893097, 0.38546046003527895, 0.3841323204936236, 0.3828422462297681, 0.38159129631698124, 0.38038052231459446, 0.3792109656372132, 0.378083654844231, 0.3769996028605298, 0.375959804140426, 0.37496523178804514, 0.3740168346483796, 0.37311553438427136, 0.3722622225554484, 0.3714577577165177, 0.37070296255145135, 0.36999862106258474, 0.36934547583245997, 0.3687442253769783, 0.36819552160826174, 0.36769996742536054, 0.36725811445046547, 0.3668704609276041, 0.3665374497999034, 0.3662594669804066, 0.3660368398301406, 0.3658698358556544, 0.3657586616366159, 0.36570346199226716, 0.3657043193936322, 0.36576125362637185, 0.36587422170710554, 0.3660431180539085, 0.3662677749095711, 0.3665479630141053, 0.3668833925209296, 0.3672737141491907, 0.3677185205628126, 0.36837825124768303, 0.3689466009647459, 0.3695676998792406, 0.37024091155507133, 0.3709655520815864, 0.37174089256826615, 0.3725661617557617, 0.3734405487249461, 0.37436320568550324, 0.3753332508256378, 0.3763497712047374, 0.3774118256712371, 0.37851844778851945, 0.37966864875240214, 0.3808614202846134, 0.38209573748760883, 0.3833705616471223, 0.38468484296995126, 0.38603752324563523, 0.3874275384218738, 0.38885382108473815, 0.3903153028359297, 0.3918109165605322, 0.3933395985798623, 0.3949002906851484, 0.39649194204884086, 0.3981135110113754, 0.39976396674216635, 0.4014422907744953, 0.40314747841477755, 0.40487854002742957, 0.40663450219723624, 0.4084144087717044, 0.4102173217864175, 0.4120423222768532, 0.41388851098051105, 0.41575500893351136, 0.4176409579660838, 0.4195455211015587, 0.42146788286361875, 0.42340724949666103, 0.42536284910416816, 0.42733393170999295, 0.42931976924743354, 0.4313196554809129, 0.43333290586498846, 0.4353588573452997, 0.43739686810593126, 0.43944631726751265, 0.44150660454021123, 0.44357714983559776, 0.44565739284117495, 0.4477467925611724, 0.4498448268270081, 0.45195099178062875, 0.45406480133373095, 0.4561857866056816, 0.45831349534275195, 0.46044749132109736, 0.46258735373572507, 0.4647326765775166, 0.466883068000197, 0.46903814967897844, 0.4711975561624476, 0.47336093421911346, 0.47552794217989586, 0.4776982492776911, 0.47987153498503504, 0.48204748835075745, 0.48422580733641835, 0.4864061981532115, 0.4885883745999271, 0.490772057402481, 0.49295697355544127, 0.49514285566590915, 0.4973294413000507, 0.49951647233252094, 0.5017036942989722, 0.5038908557517964, 0.5060777076192187, 0.5082640025678294, 0.5104494943686211, 0.5126339372665795, 0.5148170853538728, 0.5169986919466755, 0.5191785089656668, 0.5213562863202557, 0.5235317712965949, 0.5257047079494671, 0.527874836498153, 0.5300418927264231, 0.5322056073868273, 0.534365705609504, 0.5365219063157741, 0.5386739216368391, 0.5408214563379607, 0.5429642072485643, 0.5451018626987731, 0.5472341019629593, 0.5493605947109717, 0.5514810004677876, 0.5535949680824224, 0.555702135207024, 0.55780212778718, 0.5598945595645602, 0.5619790315931331, 0.5640551317702929, 0.5661224343843564, 0.5681804996799972, 0.5702288734433062, 0.5722670866082821, 0.5742946548866817, 0.5763110784232731, 0.5783158414786559, 0.5803084121419333, 0.5822882420756282, 0.5842547662953518, 0.5862074029868304, 0.5881455533630028, 0.5900686015639779, 0.59197591460273, 0.5938668423594698, 0.5957407176276834, 0.5975968562148654, 0.5994345571009929, 0.6012531026577824, 0.6030517589317453, 0.6048297759940091, 0.6065863883597928, 0.6083208154803187, 0.6100322623097999, 0.6117199199499767, 0.6133829663744595, 0.6150205672348915, 0.6166318767506629, 0.6182160386835737, 0.6197721873984833, 0.6212994490105698, 0.6227969426193724, 0.6242637816292991, 0.6256990751557466, 0.6271019295154102, 0.6284714497987531, 0.629806741521965, 0.6311069123550731, 0.6323710739221727, 0.6335983436690393, 0.6347878467926552, 0.635938718226465, 0.6370501046744436, 0.6381211666863523, 0.6391510807658705, 0.6401390415026237, 0.641084263718521, 0.6419859846182362, 0.6428434659331679, 0.6436559960477771, 0.644422892096844, 0.6451435020219227, 0.6458172065751093, 0.6464434212581714, 0.6470215981851437, 0.6475512278566568, 0.6480318408345541, 0.6484630093057576, 0.6488443485248662, 0.6491755181256172, 0.6494562232920958, 0.6496862157814394, 0.6498652947907444, 0.6499933076619346, 0.6500701504194736, 0.6500957681369929, 0.6500701551301478, 0.6499933549742848, 0.6498654603467914, 0.6496866126952962, 0.6494570017341594, 0.6491768647729451, 0.6488464858817592, 0.6484661948994868, 0.648036366292017, 0.6475574178685306, 0.6470298093648029, 0.6464540409032551, 0.6458306513401494, 0.645160216510875, 0.644443347384699, 0.6436806881406637, 0.6428729141765046, 0.6420207300625299, 0.6411248674523669, 0.6401860829623294, 0.6392051560309158, 0.6381828867696057, 0.637120093815706, 0.6360176121974962, 0.6348762912213727, 0.6336969923900719, 0.6324805873604087, 0.6312279559482691, 0.6299399841878979, 0.6286175624517897, 0.6272615836367715, 0.6258729414211343, 0.6244525285969619, 0.6230012354811052, 0.6215199484075794, 0.6200095483035104, 0.6184709093501514, 0.6169048977299019, 0.6153123704597308, 0.6136941743108992, 0.6120511448144211, 0.6103841053512844, 0.6086938663260776, 0.606981224422337, 0.6052469619376332, 0.6034918461961637, 0.6017166290364067, 0.5999220463712056, 0.5981088178175155, 0.5962776463929257, 0.5944292182759948, 0.5925642026273733, 0.5906832514686676, 0.588786999615985, 0.5868760646651189, 0.5849510470253643, 0.5830125299990047, 0.5810610799035724, 0.5790972462340647, 0.5771215618623816, 0.575134543271349, 0.5731366908207939, 0.5711284890432449, 0.5691104069669498, 0.5670828984640125, 0.5650464026215735, 0.5630013441340801, 0.5609481337148062, 0.558887168524906, 0.5568188326184048, 0.5547434974016372, 0.5526615221057699, 0.5505732542711452, 0.5484790302422932, 0.5463791756725654, 0.5442740060374397, 0.54216382715564, 0.540048935717311, 0.5379296198185676, 0.5358061595018246, 0.5336788273013889, 0.5315478887938657, 0.5294136031530006, 0.5272762237086407, 0.5251359985095556, 0.52299317088991, 0.5208479800392302, 0.5187006615757469, 0.5165514481230374, 0.5144005698899191, 0.5122482552535775, 0.5100947313459344, 0.5079402246432767, 0.5057849615591837, 0.5036291690407941, 0.501473075168459, 0.49931690975882215, 0.4971609049713636, 0.49500529591842324, 0.49285032127870815, 0.4906962239142574, 0.48854325149080674, 0.4863916571014624, 0.48424169989354443, 0.48209364569841173, 0.47994776766402664, 0.4778043468899478, 0.4756636730643757, 0.47352604510279056, 0.4713917717876441, 0.46926117240846493, 0.46713457740164815, 0.4650123289890781, 0.462894781814628, 0.46078230357744926, 0.4586752756608324, 0.45657409375528196, 0.4544791684742986, 0.45239092596120556, 0.450309808485194, 0.44823627502459124, 0.4461708018351778, 0.44411388300119886, 0.4420660309665252, 0.4400277770432289, 0.43799967189464056, 0.43598228598976135, 0.4339762100257027, 0.4319820553146294, 0.43000045413149085, 0.4280320600186345, 0.42607754804321446, 0.42413761500313973, 0.42221297957714404, 0.42030438241442347, 0.4184125861591586, 0.41653837540514327, 0.4146825565756673, 0.4128459577237567, 0.41102942824787053, 0.4092338385181815, 0.4074600794086465, 0.4057090617301918, 0.4039817155605179, 0.40227898946625484, 0.40060184961349715, 0.3989512787630982, 0.39732827514753216, 0.3957338512266217, 0.3941690323200005, 0.3926348551148167, 0.3911323660478996, 0.38966261956240006, 0.3882266762397772, 0.38682560080893097, 0.38546046003527895, 0.3841323204936236, 0.3828422462297681, 0.38159129631698124, 0.38038052231459446, 0.3792109656372132, 0.378083654844231, 0.3769996028605298, 0.375959804140426, 0.37496523178804514, 0.3740168346483796, 0.37311553438427136, 0.3722622225554484, 0.3714577577165177, 0.37070296255145135, 0.36999862106258474, 0.36934547583245997, 0.3687442253769783, 0.36819552160826174, 0.36769996742536054, 0.36725811445046547, 0.3668704609276041, 0.3665374497999034, 0.3662594669804066, 0.3660368398301406, 0.3658698358556544, 0.3657586616366159, 0.36570346199226716, 0.3657043193936322, 0.36576125362637185, 0.36587422170710554, 0.3660431180539085, 0.3662677749095711, 0.3665479630141053, 0.3668833925209296, 0.3672737141491907, 0.3677185205628126, 0.36837825124768303, 0.3689466009647459, 0.3695676998792406, 0.37024091155507133, 0.3709655520815864, 0.37174089256826615, 0.3725661617557617, 0.3734405487249461, 0.37436320568550324, 0.3753332508256378, 0.3763497712047374, 0.3774118256712371, 0.37851844778851945, 0.37966864875240214, 0.3808614202846134, 0.38209573748760883, 0.3833705616471223, 0.38468484296995126, 0.38603752324563523, 0.3874275384218738, 0.38885382108473815, 0.3903153028359297, 0.3918109165605322, 0.3933395985798623, 0.3949002906851484, 0.39649194204884086, 0.3981135110113754, 0.39976396674216635, 0.4014422907744953, 0.40314747841477755, 0.40487854002742957, 0.40663450219723624, 0.4084144087717044, 0.4102173217864175, 0.4120423222768532, 0.41388851098051105, 0.41575500893351136, 0.4176409579660838, 0.4195455211015587, 0.42146788286361875, 0.42340724949666103, 0.42536284910416816, 0.42733393170999295, 0.42931976924743354, 0.4313196554809129, 0.43333290586498846, 0.4353588573452997, 0.43739686810593126, 0.43944631726751265, 0.44150660454021123, 0.44357714983559776, 0.44565739284117495, 0.4477467925611724, 0.4498448268270081, 0.45195099178062875, 0.45406480133373095, 0.4561857866056816, 0.45831349534275195, 0.46044749132109736, 0.46258735373572507, 0.4647326765775166, 0.466883068000197, 0.46903814967897844, 0.4711975561624476, 0.47336093421911346, 0.47552794217989586, 0.4776982492776911, 0.47987153498503504, 0.48204748835075745, 0.48422580733641835, 0.4864061981532115, 0.4885883745999271, 0.490772057402481, 0.49295697355544127, 0.49514285566590915, 0.4973294413000507, 0.49951647233252094, 0.5017036942989722, 0.5038908557517964, 0.5060777076192187, 0.5082640025678294, 0.5104494943686211, 0.5126339372665795, 0.5148170853538728, 0.5169986919466755, 0.5191785089656668, 0.5213562863202557, 0.5235317712965949, 0.5257047079494671, 0.527874836498153, 0.5300418927264231, 0.5322056073868273, 0.534365705609504, 0.5365219063157741, 0.5386739216368391, 0.5408214563379607, 0.5429642072485643, 0.5451018626987731, 0.5472341019629593, 0.5493605947109717, 0.5514810004677876, 0.5535949680824224, 0.555702135207024, 0.55780212778718, 0.5598945595645602, 0.5619790315931331, 0.5640551317702929, 0.5661224343843564, 0.5681804996799972, 0.5702288734433062, 0.5722670866082821, 0.5742946548866817, 0.5763110784232731, 0.5783158414786559, 0.5803084121419333, 0.5822882420756282, 0.5842547662953518, 0.5862074029868304, 0.5881455533630028, 0.5900686015639779, 0.59197591460273, 0.5938668423594698, 0.5957407176276834, 0.5975968562148654, 0.5994345571009929, 0.6012531026577824, 0.6030517589317453, 0.6048297759940091, 0.6065863883597928, 0.6083208154803187, 0.6100322623097999, 0.6117199199499767, 0.6133829663744595, 0.6150205672348915, 0.6166318767506629, 0.6182160386835737, 0.6197721873984833, 0.6212994490105698, 0.6227969426193724, 0.6242637816292991, 0.6256990751557466, 0.6271019295154102, 0.6284714497987531, 0.629806741521965, 0.6311069123550731, 0.6323710739221727, 0.6335983436690393, 0.6347878467926552, 0.635938718226465, 0.6370501046744436, 0.6381211666863523, 0.6391510807658705, 0.6401390415026237, 0.641084263718521, 0.6419859846182362, 0.6428434659331679, 0.6436559960477771, 0.644422892096844, 0.6451435020219227, 0.6458172065751093, 0.6464434212581714, 0.6470215981851437, 0.6475512278566568, 0.6480318408345541, 0.6484630093057576, 0.6488443485248662, 0.6491755181256172, 0.6494562232920958, 0.6496862157814394, 0.6498652947907444, 0.6499933076619346, 0.6500701504194736, 0.6500957681369929, 0.6500701551301478, 0.6499933549742848, 0.6498654603467914, 0.6496866126952962, 0.6494570017341594, 0.6491768647729451, 0.6488464858817592, 0.6484661948994868, 0.648036366292017, 0.6475574178685306, 0.6470298093648029, 0.6464540409032551, 0.6458306513401494, 0.645160216510875, 0.644443347384699, 0.6436806881406637, 0.6428729141765046, 0.6420207300625299, 0.6411248674523669, 0.6401860829623294, 0.6392051560309158, 0.6381828867696057, 0.637120093815706, 0.6360176121974962, 0.6348762912213727, 0.6336969923900719, 0.6324805873604087, 0.6312279559482691, 0.6299399841878979, 0.6286175624517897, 0.6272615836367715, 0.6258729414211343, 0.6244525285969619, 0.6230012354811052, 0.6215199484075794, 0.6200095483035104, 0.6184709093501514, 0.6169048977299019, 0.6153123704597308, 0.6136941743108992, 0.6120511448144211, 0.6103841053512844, 0.6086938663260776, 0.606981224422337, 0.6052469619376332, 0.6034918461961637, 0.6017166290364067, 0.5999220463712056, 0.5981088178175155, 0.5962776463929257, 0.5944292182759948, 0.5925642026273733, 0.5906832514686676, 0.588786999615985, 0.5868760646651189, 0.5849510470253643, 0.5830125299990047, 0.5810610799035724, 0.5790972462340647, 0.5771215618623816, 0.575134543271349, 0.5731366908207939, 0.5711284890432449, 0.5691104069669498, 0.5670828984640125, 0.5650464026215735, 0.5630013441340801, 0.5609481337148062, 0.558887168524906, 0.5568188326184048, 0.5547434974016372, 0.5526615221057699, 0.5505732542711452, 0.5484790302422932, 0.5463791756725654, 0.5442740060374397, 0.54216382715564, 0.540048935717311, 0.5379296198185676, 0.5358061595018246, 0.5336788273013889, 0.5315478887938657, 0.5294136031530006, 0.5272762237086407, 0.5251359985095556, 0.52299317088991, 0.5208479800392302, 0.5187006615757469, 0.5165514481230374, 0.5144005698899191, 0.5122482552535775, 0.5100947313459344, 0.5079402246432767, 0.5057849615591837, 0.5036291690407941, 0.501473075168459, 0.49931690975882215, 0.4971609049713636, 0.49500529591842324, 0.49285032127870815, 0.4906962239142574, 0.48854325149080674, 0.4863916571014624, 0.48424169989354443, 0.48209364569841173, 0.47994776766402664, 0.4778043468899478, 0.4756636730643757, 0.47352604510279056, 0.4713917717876441, 0.46926117240846493, 0.46713457740164815, 0.4650123289890781, 0.462894781814628, 0.46078230357744926, 0.4586752756608324, 0.45657409375528196, 0.4544791684742986, 0.45239092596120556, 0.450309808485194, 0.44823627502459124, 0.4461708018351778, 0.44411388300119886, 0.4420660309665252, 0.4400277770432289, 0.43799967189464056, 0.43598228598976135, 0.4339762100257027, 0.4319820553146294, 0.43000045413149085, 0.4280320600186345, 0.42607754804321446, 0.42413761500313973, 0.42221297957714404, 0.42030438241442347, 0.4184125861591586, 0.41653837540514327, 0.4146825565756673, 0.4128459577237567, 0.41102942824787053, 0.4092338385181815, 0.4074600794086465, 0.4057090617301918, 0.4039817155605179, 0.40227898946625484, 0.40060184961349715, 0.3989512787630982, 0.39732827514753216, 0.3957338512266217, 0.3941690323200005, 0.3926348551148167, 0.3911323660478996, 0.38966261956240006, 0.3882266762397772, 0.38682560080893097, 0.38546046003527895, 0.3841323204936236, 0.3828422462297681, 0.38159129631698124, 0.38038052231459446, 0.3792109656372132, 0.378083654844231, 0.3769996028605298, 0.375959804140426, 0.37496523178804514, 0.3740168346483796, 0.37311553438427136, 0.3722622225554484, 0.3714577577165177, 0.37070296255145135, 0.36999862106258474, 0.36934547583245997, 0.3687442253769783, 0.36819552160826174, 0.36769996742536054, 0.36725811445046547, 0.3668704609276041, 0.3665374497999034, 0.3662594669804066, 0.3660368398301406, 0.3658698358556544, 0.3657586616366159, 0.36570346199226716, 0.3657043193936322, 0.36576125362637185, 0.36587422170710554, 0.3660431180539085, 0.3662677749095711, 0.3665479630141053, 0.3668833925209296, 0.3672737141491907, 0.3677185205628126, 0.36837825124768303, 0.3689466009647459, 0.3695676998792406, 0.37024091155507133, 0.3709655520815864, 0.37174089256826615, 0.3725661617557617, 0.3734405487249461, 0.37436320568550324, 0.3753332508256378, 0.3763497712047374, 0.3774118256712371, 0.37851844778851945, 0.37966864875240214, 0.3808614202846134, 0.38209573748760883, 0.3833705616471223, 0.38468484296995126, 0.38603752324563523, 0.3874275384218738, 0.38885382108473815, 0.3903153028359297, 0.3918109165605322, 0.3933395985798623, 0.3949002906851484, 0.39649194204884086, 0.3981135110113754, 0.39976396674216635, 0.4014422907744953, 0.40314747841477755, 0.40487854002742957, 0.40663450219723624, 0.4084144087717044, 0.4102173217864175, 0.4120423222768532, 0.41388851098051105, 0.41575500893351136, 0.4176409579660838, 0.4195455211015587, 0.42146788286361875, 0.42340724949666103, 0.42536284910416816, 0.42733393170999295, 0.42931976924743354, 0.4313196554809129, 0.43333290586498846, 0.4353588573452997, 0.43739686810593126, 0.43944631726751265, 0.44150660454021123, 0.44357714983559776, 0.44565739284117495, 0.4477467925611724, 0.4498448268270081, 0.45195099178062875, 0.45406480133373095, 0.4561857866056816, 0.45831349534275195, 0.46044749132109736, 0.46258735373572507, 0.4647326765775166, 0.466883068000197, 0.46903814967897844, 0.4711975561624476, 0.47336093421911346, 0.47552794217989586, 0.4776982492776911, 0.47987153498503504, 0.48204748835075745, 0.48422580733641835, 0.4864061981532115, 0.4885883745999271, 0.490772057402481, 0.49295697355544127, 0.49514285566590915, 0.4973294413000507, 0.49951647233252094, 0.5017036942989722, 0.5038908557517964, 0.5060777076192187, 0.5082640025678294, 0.5104494943686211, 0.5126339372665795, 0.5148170853538728, 0.5169986919466755, 0.5191785089656668, 0.5213562863202557, 0.5235317712965949, 0.5257047079494671, 0.527874836498153, 0.5300418927264231, 0.5322056073868273, 0.534365705609504, 0.5365219063157741, 0.5386739216368391, 0.5408214563379607, 0.5429642072485643, 0.5451018626987731, 0.5472341019629593, 0.5493605947109717, 0.5514810004677876, 0.5535949680824224, 0.555702135207024, 0.55780212778718, 0.5598945595645602, 0.5619790315931331, 0.5640551317702929, 0.5661224343843564, 0.5681804996799972, 0.5702288734433062, 0.5722670866082821, 0.5742946548866817, 0.5763110784232731, 0.5783158414786559, 0.5803084121419333, 0.5822882420756282, 0.5842547662953518, 0.5862074029868304, 0.5881455533630028, 0.5900686015639779, 0.59197591460273, 0.5938668423594698, 0.5957407176276834, 0.5975968562148654, 0.5994345571009929, 0.6012531026577824, 0.6030517589317453, 0.6048297759940091, 0.6065863883597928, 0.6083208154803187, 0.6100322623097999, 0.6117199199499767, 0.6133829663744595, 0.6150205672348915, 0.6166318767506629, 0.6182160386835737, 0.6197721873984833, 0.6212994490105698, 0.6227969426193724, 0.6242637816292991, 0.6256990751557466, 0.6271019295154102, 0.6284714497987531, 0.629806741521965, 0.6311069123550731, 0.6323710739221727, 0.6335983436690393, 0.6347878467926552, 0.635938718226465, 0.6370501046744436, 0.6381211666863523, 0.6391510807658705, 0.6401390415026237, 0.641084263718521, 0.6419859846182362, 0.6428434659331679, 0.6436559960477771, 0.644422892096844, 0.6451435020219227, 0.6458172065751093, 0.6464434212581714, 0.6470215981851437, 0.6475512278566568, 0.6480318408345541, 0.6484630093057576, 0.6488443485248662, 0.6491755181256172, 0.6494562232920958, 0.6496862157814394, 0.6498652947907444, 0.6499933076619346, 0.6500701504194736, 0.6500957681369929, 0.6500701551301478, 0.6499933549742848, 0.6498654603467914, 0.6496866126952962, 0.6494570017341594, 0.6491768647729451, 0.6488464858817592, 0.6484661948994868, 0.648036366292017, 0.6475574178685306, 0.6470298093648029, 0.6464540409032551, 0.6458306513401494, 0.645160216510875, 0.644443347384699, 0.6436806881406637, 0.6428729141765046, 0.6420207300625299, 0.6411248674523669, 0.6401860829623294, 0.6392051560309158, 0.6381828867696057, 0.637120093815706, 0.6360176121974962, 0.6348762912213727, 0.6336969923900719, 0.6324805873604087, 0.6312279559482691, 0.6299399841878979, 0.6286175624517897, 0.6272615836367715, 0.6258729414211343, 0.6244525285969619, 0.6230012354811052, 0.6215199484075794, 0.6200095483035104, 0.6184709093501514, 0.6169048977299019, 0.6153123704597308, 0.6136941743108992, 0.6120511448144211, 0.6103841053512844, 0.6086938663260776, 0.606981224422337, 0.6052469619376332, 0.6034918461961637, 0.6017166290364067, 0.5999220463712056, 0.5981088178175155, 0.5962776463929257, 0.5944292182759948, 0.5925642026273733, 0.5906832514686676, 0.588786999615985, 0.5868760646651189, 0.5849510470253643, 0.5830125299990047, 0.5810610799035724, 0.5790972462340647, 0.5771215618623816, 0.575134543271349, 0.5731366908207939, 0.5711284890432449, 0.5691104069669498, 0.5670828984640125, 0.5650464026215735, 0.5630013441340801, 0.5609481337148062, 0.558887168524906, 0.5568188326184048, 0.5547434974016372, 0.5526615221057699, 0.5505732542711452, 0.5484790302422932, 0.5463791756725654, 0.5442740060374397, 0.54216382715564, 0.540048935717311, 0.5379296198185676, 0.5358061595018246, 0.5336788273013889, 0.5315478887938657, 0.5294136031530006, 0.5272762237086407, 0.5251359985095556, 0.52299317088991, 0.5208479800392302, 0.5187006615757469, 0.5165514481230374, 0.5144005698899191, 0.5122482552535775, 0.5100947313459344, 0.5079402246432767, 0.5057849615591837, 0.5036291690407941, 0.501473075168459, 0.49931690975882215, 0.4971609049713636, 0.49500529591842324, 0.49285032127870815, 0.4906962239142574, 0.48854325149080674, 0.4863916571014624, 0.48424169989354443, 0.48209364569841173, 0.47994776766402664, 0.4778043468899478, 0.4756636730643757, 0.47352604510279056, 0.4713917717876441, 0.46926117240846493, 0.46713457740164815, 0.4650123289890781, 0.462894781814628, 0.46078230357744926, 0.4586752756608324, 0.45657409375528196, 0.4544791684742986, 0.45239092596120556, 0.450309808485194, 0.44823627502459124, 0.4461708018351778, 0.44411388300119886, 0.4420660309665252, 0.4400277770432289, 0.43799967189464056, 0.43598228598976135, 0.4339762100257027, 0.4319820553146294, 0.43000045413149085, 0.4280320600186345, 0.42607754804321446, 0.42413761500313973, 0.42221297957714404, 0.42030438241442347, 0.4184125861591586, 0.41653837540514327, 0.4146825565756673, 0.4128459577237567, 0.41102942824787053, 0.4092338385181815, 0.4074600794086465, 0.4057090617301918, 0.4039817155605179, 0.40227898946625484, 0.40060184961349715, 0.3989512787630982, 0.39732827514753216, 0.3957338512266217, 0.3941690323200005, 0.3926348551148167, 0.3911323660478996, 0.38966261956240006, 0.3882266762397772, 0.38682560080893097, 0.38546046003527895, 0.3841323204936236, 0.3828422462297681, 0.38159129631698124, 0.38038052231459446, 0.3792109656372132, 0.378083654844231, 0.3769996028605298, 0.375959804140426, 0.37496523178804514, 0.3740168346483796, 0.37311553438427136, 0.3722622225554484, 0.3714577577165177, 0.37070296255145135, 0.36999862106258474, 0.36934547583245997, 0.3687442253769783, 0.36819552160826174, 0.36769996742536054, 0.36725811445046547, 0.3668704609276041, 0.3665374497999034, 0.3662594669804066, 0.3660368398301406, 0.3658698358556544, 0.3657586616366159, 0.36570346199226716, 0.3657043193936322, 0.36576125362637185, 0.36587422170710554, 0.3660431180539085, 0.3662677749095711, 0.3665479630141053, 0.3668833925209296, 0.3672737141491907, 0.3677185205628126], "lat": 44.875, "mean_air_temp": [8.409999812021852, 6.959999844431877, 3.5599999204277992, 4.639999896287918, 5.359999880194664, 7.229999838396907, 7.449999833479524, 7.909999823197722, 6.959999844431877, 9.79999978095293, 9.819999780505896, 5.079999886453152, 6.359999857842922, 7.699999827891588, 5.569999875500798, 6.829999847337604, 6.539999853819609, 11.249999748542905, 7.099999841302633, 8.529999809339643, 8.769999803975224, 10.079999774694443, 6.239999860525131, 4.139999907463789, 3.05999993160367, 3.5099999215453863, 3.9399999119341373, 6.549999853596091, 4.449999900534749, 2.7399999387562275, 3.5999999195337296, 4.679999895393848, 4.659999895840883, 4.25999990478158, 2.8099999371916056, 3.0799999311566353, 5.6099998746067286, 7.109999841079116, 8.759999804198742, 7.989999821409583, 7.459999833256006, 5.879999868571758, 10.129999773576856, 6.8799998462200165, 10.289999770000577, 7.289999837055802, 6.469999855384231, 5.959999866783619, 5.329999880865216, 7.349999835714698, 9.149999795481563, 10.349999768659472, 9.359999790787697, 10.02999977581203, 8.529999809339643, 9.299999792128801, 9.669999783858657, 7.749999826774001, 8.419999811798334, 11.459999743849039, 11.279999747872353, 11.819999735802412, 11.009999753907323, 11.339999746531248, 11.34999974630773, 12.029999731108546, 11.22999974898994, 10.72999976016581, 9.129999795928597, 9.499999787658453, 10.72999976016581, 11.759999737143517, 12.46999972127378, 11.959999732673168, 12.909999711439013, 12.11999972909689, 11.419999744743109, 5.4199998788535595, 6.769999848678708, 6.199999861419201, 6.469999855384231, 6.769999848678708, 6.319999858736992, 8.779999803751707, 8.799999803304672, 8.669999806210399, 8.139999818056822, 7.659999828785658, 8.849999802187085, 10.839999757707119, 12.609999718144536, 12.049999730661511, 11.509999742731452, 10.87999975681305, 11.5399997420609, 12.839999713003635, 13.679999694228172, 13.879999689757824, 13.3199997022748, 15.02999966405332, 16.30999963544309, 16.899999622255564, 16.789999624714255, 17.299999613314867, 16.969999620690942, 16.34999963454902, 17.099999617785215, 15.849999645724893, 15.659999649971724, 16.529999630525708, 17.759999603033066, 19.109999572858214, 19.889999555423856, 19.449999565258622, 18.15999959409237, 16.949999621137977, 17.76999960280955, 18.249999592080712, 17.589999606832862, 17.599999606609344, 14.739999670535326, 14.659999672323465, 13.619999695569277, 15.409999655559659, 15.669999649748206, 17.77999960258603, 19.549999563023448, 22.34999950043857, 20.939999531954527, 20.229999547824264, 20.849999533966184, 21.969999508932233, 21.17999952659011, 18.149999594315886, 16.529999630525708, 18.4299995880574, 15.549999652430415, 18.08999959565699, 19.879999555647373, 21.889999510720372, 23.769999468699098, 24.86999944411218, 24.499999452382326, 24.889999443665147, 23.059999484568834, 21.209999525919557, 17.009999619796872, 14.769999669864774, 17.599999606609344, 16.869999622926116, 15.869999645277858, 15.119999662041664, 19.62999956123531, 19.04999957419932, 21.87999951094389, 19.299999568611383, 19.47999956458807, 20.929999532178044, 22.8499994892627, 24.219999458640814, 23.489999474957585, 22.199999503791332, 22.879999488592148, 23.649999471381307, 23.179999481886625, 22.07999950647354, 22.279999502003193, 22.629999494180083, 25.12999943830073, 27.089999394491315, 26.33999941125512, 24.689999448135495, 23.809999467805028, 23.679999470710754, 25.549999428912997, 24.659999448806047, 21.819999512284994, 20.849999533966184, 22.559999495744705, 23.729999469593167, 25.43999943137169, 24.97999944165349, 23.89999946579337, 23.759999468922615, 21.699999514967203, 22.989999486133456, 24.27999945729971, 25.649999426677823, 26.359999410808086, 23.149999482557178, 20.339999545365572, 22.209999503567815, 23.439999476075172, 25.01999944075942, 27.30999938957393, 28.359999366104603, 28.559999361634254, 29.379999343305826, 30.20999932475388, 30.369999321177602, 28.649999359622598, 27.21999939158559, 26.59999940544367, 26.6399994045496, 26.239999413490295, 25.899999421089888, 28.07999937236309, 29.31999934464693, 29.00999935157597, 28.49999936297536, 23.839999467134476, 24.459999453276396, 25.05999943986535, 23.9399994648993, 24.639999449253082, 24.769999446347356, 25.78999942354858, 27.33999938890338, 24.00999946333468, 21.159999527037144, 22.479999497532845, 23.9399994648993, 25.039999440312386, 25.74999942444265, 25.819999422878027, 26.009999418631196, 27.349999388679862, 27.279999390244484, 25.029999440535903, 24.74999944679439, 20.779999535530806, 17.869999600574374, 20.79999953508377, 21.679999515414238, 22.11999950557947, 23.999999463558197, 26.539999406784773, 28.1899993699044, 28.1899993699044, 25.579999428242445, 23.62999947182834, 23.04999948479235, 21.60999951697886, 22.509999496862292, 23.209999481216073, 20.649999538436532, 18.659999582916498, 18.489999586716294, 19.809999557211995, 20.419999543577433, 21.019999530166388, 21.68999951519072, 22.489999497309327, 21.159999527037144, 21.0699995290488, 20.419999543577433, 21.079999528825283, 22.239999502897263, 21.48999951966107, 22.72999949194491, 18.019999597221613, 16.629999628290534, 16.80999962426722, 17.419999610632658, 19.339999567717314, 18.97999957576394, 18.69999958202243, 16.059999641031027, 13.949999688193202, 14.489999676123261, 15.619999650865793, 16.969999620690942, 18.949999576434493, 19.649999560788274, 20.459999542683363, 21.659999515861273, 20.689999537542462, 19.43999956548214, 17.03999961912632, 17.089999618008733, 16.449999632313848, 15.639999650418758, 15.719999648630619, 16.22999963723123, 16.739999625831842, 15.829999646171927, 14.979999665170908, 14.999999664723873, 14.529999675229192, 13.719999693334103, 12.979999709874392, 10.639999762177467, 9.21999979391694, 9.289999792352319, 12.50999972037971, 10.759999759495258, 11.669999739155173, 13.47999969869852, 15.389999656006694, 13.909999689087272, 13.859999690204859, 12.219999726861715, 14.439999677240849, 12.209999727085233, 11.059999752789736, 12.519999720156193, 12.949999710544944, 12.019999731332064, 13.04999970830977, 11.109999751672149, 11.439999744296074, 12.439999721944332, 9.859999779611826, 11.869999734684825, 12.709999715909362, 8.369999812915921, 8.419999811798334, 8.2099998164922, 7.89999982342124, 5.509999876841903, 5.4199998788535595, 5.999999865889549, 5.8499998692423105, 6.109999863430858, 8.899999801069498, 10.639999762177467, 11.519999742507935, 12.179999727755785, 11.839999735355377, 10.589999763295054, 10.329999769106507, 9.029999798163772, 6.669999850913882, 4.21999990567565, 7.109999841079116, 8.659999806433916, 8.239999815821648, 6.189999861642718, 5.749999871477485, 4.83999989181757, 7.539999831467867, 4.719999894499779, 2.559999942779541, 2.6699999403208494, 4.8699998911470175, 5.709999872371554, 3.759999915957451, 1.8099999595433474, 2.659999940544367, 1.9499999564141035, 0.3199999928474426, 1.3599999696016312, 2.3599999472498894, 3.249999927356839, 1.9799999557435513, 4.009999910369515, 6.159999862313271, 3.4799999222159386, 3.9599999114871025, 3.129999930039048, 1.1199999749660492, 0.8999999798834324, -0.4999999888241291, 2.8399999365210533, 2.059999953955412, 2.459999945014715, 1.3099999707192183, 2.299999948590994, 3.469999922439456, 4.679999895393848, 4.779999893158674, 6.229999860748649, 5.289999881759286, 6.239999860525131, 5.739999871701002, 7.459999833256006, 7.379999835044146, 7.419999834150076, 7.029999842867255, 6.839999847114086, 8.2099998164922, 7.27999983727932, 5.599999874830246, 3.919999912381172, 4.7499998938292265, 7.35999983549118, 6.049999864771962, 4.21999990567565, 4.949999889358878, 6.4299998562783, 7.949999822303653, 10.009999776259065, 6.909999845549464, 5.2999998815357685, 7.0699998419731855, 4.709999894723296, 6.579999852925539, 6.729999849572778, 6.4499998558312654, 8.809999803081155, 7.149999840185046, 8.499999810010195, 5.879999868571758, 4.9899998884648085, 5.269999882206321, 4.849999891594052, 3.9599999114871025, 4.699999894946814, 4.8699998911470175, 4.589999897405505, 3.419999923557043, 0.7699999827891588, 1.4299999680370092, 4.639999896287918, 5.739999871701002, 6.4299998562783, 5.719999872148037, 6.07999986410141, 7.819999825209379, 5.7299998719245195, 8.419999811798334, 8.839999802410603, 10.469999765977263, 9.149999795481563, 11.96999973244965, 15.21999965980649, 12.999999709427357, 10.909999756142497, 6.959999844431877, 5.929999867454171, 5.899999868124723, 7.639999829232693, 8.039999820291996, 9.399999789893627, 11.069999752566218, 10.629999762400985, 13.469999698922038, 10.87999975681305, 10.659999761730433, 11.729999737814069, 12.039999730885029, 11.689999738708138, 9.599999785423279, 8.12999981828034, 6.69999985024333, 8.819999802857637, 5.619999874383211, 6.669999850913882, 6.959999844431877, 6.679999850690365, 9.399999789893627, 11.359999746084213, 11.18999974988401, 11.839999735355377, 12.73999971523881, 13.689999694004655, 14.529999675229192, 10.819999758154154, 10.389999767765403, 10.479999765753746, 10.14999977312982, 14.339999679476023, 9.48999978788197, 10.399999767541885, 11.059999752789736, 13.93999968841672, 12.639999717473984, 12.069999730214477, 10.809999758377671, 10.409999767318368, 11.959999732673168, 12.059999730437994, 11.899999734014273, 13.619999695569277, 13.739999692887068, 12.479999721050262, 12.969999710097909, 14.899999666959047, 15.499999653548002, 16.02999964170158, 13.849999690428376, 14.979999665170908, 15.29999965801835, 12.799999713897705, 14.149999683722854, 15.629999650642276, 15.669999649748206, 16.979999620467424, 17.759999603033066, 15.48999965377152, 15.209999660030007, 17.259999614208937, 18.069999596104026, 18.059999596327543, 17.759999603033066, 17.45999960973859, 16.37999963387847, 17.379999611526728, 18.409999588504434, 18.78999958001077, 17.789999602362514, 17.15999961644411, 17.38999961130321, 17.179999615997076, 15.989999642595649, 18.15999959409237, 18.4299995880574, 18.47999958693981, 17.829999601468444, 18.77999958023429, 21.059999529272318, 22.519999496638775, 23.15999948233366, 22.14999950490892, 19.199999570846558, 20.269999546930194, 21.199999526143074, 20.739999536424875, 20.339999545365572, 19.229999570176005, 18.66999958269298, 19.419999565929174, 20.239999547600746, 20.479999542236328, 20.849999533966184, 22.099999506026506, 22.76999949105084, 20.809999534860253, 20.59999953955412, 14.999999664723873, 15.079999662935734, 16.529999630525708, 19.799999557435513, 21.399999521672726, 22.76999949105084, 24.459999453276396, 26.189999414607882, 27.289999390020967, 27.559999383985996, 26.29999941214919, 27.14999939315021, 26.499999407678843, 27.099999394267797, 26.25999941304326, 26.929999398067594, 26.429999409243464, 26.33999941125512, 26.439999409019947, 22.049999507144094, 25.189999436959624, 24.949999442324042, 26.269999412819743, 24.809999445453286, 21.059999529272318, 22.96999948658049, 24.609999449923635, 25.849999422207475, 25.229999436065555, 25.75999942421913, 21.889999510720372, 21.819999512284994, 23.369999477639794, 22.8499994892627, 21.95999950915575, 23.379999477416277, 23.9399994648993, 23.559999473392963, 22.06999950669706, 21.199999526143074, 22.449999498203397, 23.369999477639794, 25.47999943047762, 24.809999445453286, 25.98999941907823, 26.29999941214919, 27.45999938622117, 25.819999422878027, 27.129999393597245, 25.509999429807067, 26.67999940365553, 26.99999939650297, 27.269999390468, 27.349999388679862, 25.969999419525266, 26.619999404996634, 24.299999456852674, 24.139999460428953, 25.16999943740666, 24.81999944522977, 26.539999406784773, 26.6399994045496, 25.419999431818724, 21.599999517202377, 22.759999491274357, 22.989999486133456, 24.289999457076192, 25.279999434947968, 25.16999943740666, 25.74999942444265, 24.429999453946948, 22.569999495521188, 21.939999509602785, 23.109999483451247, 24.019999463111162, 24.969999441877007, 25.199999436736107, 25.66999942623079, 25.389999432489276, 24.50999945215881, 24.489999452605844, 24.929999442771077, 25.349999433383346, 25.32999943383038, 27.179999392479658, 25.699999425560236, 22.719999492168427, 23.069999484345317, 24.86999944411218, 26.009999418631196, 24.6299994494766, 20.539999540895224, 16.739999625831842, 16.409999633207917, 17.07999961823225, 16.909999622032046, 18.229999592527747, 18.039999596774578, 17.289999613538384, 14.969999665394425, 16.139999639242887, 15.069999663159251, 14.849999668076634, 15.749999647960067, 15.829999646171927, 15.889999644830823, 15.579999651759863, 14.82999966852367, 13.549999697133899, 16.99999962002039, 17.81999960169196, 18.54999958537519, 13.369999701157212, 12.639999717473984, 14.399999678134918, 16.45999963209033, 17.949999598786235, 17.529999608173966, 17.719999603927135, 17.77999960258603, 17.42999961040914, 17.319999612867832, 17.92999959923327, 18.329999590292573, 17.609999606385827, 18.489999586716294, 14.979999665170908, 15.359999656677246, 14.219999682158232, 16.219999637454748, 16.88999962247908, 17.359999611973763, 16.099999640136957, 17.089999618008733, 14.659999672323465, 12.539999719709158, 14.579999674111605, 16.29999963566661, 13.639999695122242, 11.219999749213457, 12.619999717921019, 13.78999969176948, 14.769999669864774, 14.389999678358436, 16.279999636113644, 13.919999688863754, 13.499999698251486, 12.609999718144536, 12.339999724179506, 11.5399997420609, 11.609999740496278, 11.719999738037586, 11.409999744966626, 12.579999718815088, 11.279999747872353, 10.33999976888299, 11.019999753683805, 7.819999825209379, 8.089999819174409, 7.229999838396907, 8.769999803975224, 8.579999808222055, 5.199999883770943, 2.319999948143959, 3.969999911263585, 5.429999878630042, 3.7699999157339334, 3.0999999307096004, 5.479999877512455, 6.689999850466847, 6.169999862089753, 4.6299998965114355, 5.019999887794256, 3.3899999242275953, 3.9599999114871025, 5.119999885559082, 2.6399999409914017, 3.249999927356839, 1.5199999660253525, 2.9999999329447746, 4.089999908581376, 5.799999870359898, 6.059999864548445, 7.209999838843942, 8.2099998164922, 7.239999838173389, 6.499999854713678, 6.149999862536788, 6.69999985024333, 5.7799998708069324, 5.009999888017774, 3.2699999269098043, 2.6499999407678843, 0.909999979659915, 3.6999999172985554, 2.43999994546175, 0.9399999789893627, -0.2899999935179949, 1.939999956637621, 1.579999964684248, -1.0599999763071537, 1.149999974295497, -0.6999999843537807, 0.4499999899417162, -2.4099999461323023, -3.829999914392829, -0.5799999870359898, 1.0599999763071537, 1.9099999573081732, -0.6899999845772982, -1.0699999760836363, 0.5799999870359898, 0.549999987706542, -0.1599999964237213, 2.299999948590994, 3.659999918192625, 1.9199999570846558, -0.2299999948590994, 2.1399999521672726, 2.539999943226576, 3.8399999141693115, 5.449999878183007, 3.67999991774559, 1.269999971613288, 2.0399999544024467, 5.199999883770943, 4.359999902546406, 4.9899998884648085, 5.739999871701002, 4.279999904334545, 4.21999990567565, 2.1199999526143074, 1.7499999608844519, 2.249999949708581, 4.4399999007582664, 5.979999866336584, 6.96999984420836, 9.05999979749322, 8.01999982073903, 8.049999820068479, 7.659999828785658, 5.379999879747629, 7.229999838396907, 4.729999894276261, 3.9399999119341373, 2.7399999387562275, 3.0999999307096004, 2.8599999360740185, 4.429999900981784, 3.6299999188631773, 1.4199999682605267, 1.9199999570846558, 6.0899998638778925, 4.379999902099371, 3.3099999260157347, 4.019999910145998, 5.18999988399446, 4.639999896287918, 6.239999860525131, 7.229999838396907, 7.139999840408564, 8.86999980174005, 8.28999981470406, 6.959999844431877, 8.359999813139439, 7.6199998296797276, 9.459999788552523, 8.949999799951911, 8.889999801293015, 7.129999840632081, 8.769999803975224, 7.719999827444553, 9.419999789446592, 9.019999798387289, 9.94999977760017, 11.509999742731452, 9.9899997767061, 11.909999733790755, 11.319999746978283, 7.159999839961529, 5.029999887570739, 6.6399998515844345, 10.859999757260084, 10.889999756589532, 7.779999826103449, 9.63999978452921, 9.759999781847, 11.109999751672149, 10.429999766871333, 13.029999708756804, 12.069999730214477, 12.23999972641468, 12.059999730437994, 13.419999700039625, 12.42999972216785, 14.799999669194221, 15.539999652653933, 15.60999965108931, 14.649999672546983, 14.969999665394425, 14.24999968148768, 15.389999656006694, 15.389999656006694, 16.399999633431435, 16.899999622255564, 16.779999624937773, 12.639999717473984, 13.449999699369073, 13.099999707192183, 12.299999725073576, 11.639999739825726, 15.149999661371112, 17.019999619573355, 14.969999665394425, 13.04999970830977, 13.079999707639217, 12.039999730885029, 13.47999969869852, 12.949999710544944, 12.329999724403024, 14.199999682605267, 12.969999710097909, 17.449999609962106, 16.059999641031027, 16.509999630972743, 15.009999664500356, 15.079999662935734, 17.18999961577356, 18.039999596774578, 18.639999583363533, 19.079999573528767, 19.409999566152692, 19.58999956212938, 20.659999538213015, 19.70999955944717, 18.299999590963125, 19.39999956637621, 21.329999523237348, 22.409999499097466, 21.48999951966107, 22.209999503567815, 23.959999464452267, 23.11999948322773, 24.179999459534883, 25.55999942868948, 27.14999939315021, 26.159999415278435, 22.869999488815665, 19.769999558106065, 20.87999953329563, 17.209999615326524, 17.279999613761902, 17.959999598562717, 20.98999953083694, 22.399999499320984, 22.669999493286014, 21.429999521002173, 22.859999489039183, 22.509999496862292, 21.40999952144921, 20.739999536424875, 21.549999518319964, 22.519999496638775, 22.99999948590994, 24.069999461993575, 25.299999434500933, 26.349999411031604, 26.319999411702156, 24.15999945998192, 24.189999459311366, 26.159999415278435, 22.33999950066209, 20.8399995341897, 20.71999953687191, 21.60999951697886, 21.539999518543482, 23.42999947629869, 23.019999485462904, 22.919999487698078, 24.149999460205436, 24.89999944344163, 25.40999943204224, 25.959999419748783, 25.59999942779541, 26.399999409914017, 26.25999941304326, 25.609999427571893, 25.549999428912997, 23.84999946691096, 24.339999455958605, 22.679999493062496, 21.669999515637755, 21.529999518767, 22.609999494627118, 24.449999453499913, 26.849999399855733, 26.48999940790236, 27.45999938622117, 28.639999359846115, 22.10999950580299, 22.279999502003193, 22.609999494627118, 24.529999451711774, 25.969999419525266, 26.37999941036105, 27.179999392479658, 26.28999941237271, 25.17999943718314, 25.499999430030584, 26.539999406784773, 26.629999404773116, 27.679999381303787, 27.659999381750822, 26.99999939650297, 26.68999940343201, 24.54999945126474, 24.309999456629157, 25.049999440088868, 26.089999416843057, 26.319999411702156, 25.649999426677823, 26.98999939672649, 25.98999941907823, 25.999999418854713, 26.819999400526285, 26.349999411031604, 25.40999943204224, 27.019999396055937, 27.659999381750822, 28.519999362528324, 28.909999353811145, 29.279999345541, 29.34999934397638, 29.12999934889376, 28.179999370127916, 26.749999402090907, 25.74999942444265, 25.589999428018928, 26.709999402984977, 27.279999390244484, 28.10999937169254, 27.52999938465655, 23.229999480769038, 23.23999948054552, 22.14999950490892, 26.129999415948987, 26.6399994045496, 26.98999939672649, 24.58999945037067, 20.689999537542462, 20.029999552294612, 19.659999560564756, 21.309999523684382, 21.939999509602785, 23.169999482110143, 22.519999496638775, 22.569999495521188, 17.759999603033066, 18.449999587610364, 17.999999597668648, 21.2999995239079, 20.55999954044819, 21.389999521896243, 21.18999952636659, 20.94999953173101, 22.089999506250024, 21.80999951250851, 21.399999521672726, 21.549999518319964, 21.309999523684382, 20.67999953776598, 20.429999543353915, 20.999999530613422, 20.589999539777637, 20.539999540895224, 19.59999956190586, 19.269999569281936, 17.879999600350857, 18.539999585598707, 19.7499995585531, 20.709999537095428, 20.75999953597784, 19.0599995739758, 18.77999958023429, 17.9699995983392, 17.85999960079789, 14.429999677464366, 10.839999757707119, 9.13999979570508, 8.32999981380999, 9.249999793246388, 9.79999978095293, 9.009999798610806, 7.399999834597111, 9.879999779164791, 11.669999739155173, 11.739999737590551,
[truncated: 4,482,504 more chars]
