# Supplementary material for: Large-Scale Modelling of the Environmentally-Driven Population Dynamics of Temperate Aedes albopictus (Skuse)
Source: PLoS One. 2016 Feb 12;11(2):e0149282. doi: 10.1371/journal.pone.0149282 (PMC4752251; doi:10.1371/journal.pone.0149282)
Supplement: S1 File — (GZ) [file pone.0149282.s001.gz › albopictus-0.1/src/albopictus/data/posterior.json]

{"Q1": [[0.9896245159682786, -4.784969726996243, 40.27879679944245, 1.0556865727734557, 1.480857543243898, 35.85227186255577, 0.8623862776327579, 11.684703463962286, 35.00066604620059, 1.00202930619672, 1.908793528319141, 33.2557816773807, -26.39954694108252, 2.3451374816549952, -0.0347135252155762, 7.3118082016164, -0.2858338011577805, 0.011711636060842247, 47.94816159828077, -2.557999343625474, 0.04074318016588831, -1.9680756733474414, 0.22582945344750474, 0.0036975293322964327, 2.5748762185138166e-05, 0.0, 0.0, 0.0, 0.0, 0.2854546385405989, 3.337683665779867e-06, 0.7986867586301994, 0.08374077592508421, 804841.0390457733, 0.4815701083621058, 17.388538459883343, 0.22157917238005398, 0.9829659426827784, 35.88495833471237, -2.4262535823576736, 0.05104109052025375, 1.0377182730394683, 0.005786467390117625, 1.1165156808956165, 0.0642544815233658, -0.8966421774455023, 0.2615872950062433, -0.005985778245960566], [0.9964739681176407, -4.2715846753478885, 39.38165430290478, 1.0239990321053294, 2.0640849730425685, 36.68956919163013, 0.8619033677710959, 11.742958572652524, 35.235240650828636, 1.000905417797053, 1.7740315241106313, 33.33306510945304, -26.45562941752234, 2.351016829293644, -0.03484077732366814, 7.113675554517946, -0.2834601127264353, 0.011995849889155846, 47.96729644318647, -2.553581195109569, 0.040500463179621256, -2.0041636074812947, 0.22744801850063323, 0.0037504889508494423, 2.7971315624016953e-05, 0.0, 0.0, 0.0, 0.0, 0.28465464838423743, 3.5833855615636656e-06, 0.9801807058394167, 0.07775122253463282, 209215.7846673438, 0.48594499905681504, 17.3911358997697, 0.23031667420486363, 0.9831459145928846, 36.28538765181498, -2.4183360548870327, 0.0499579665439513, 1.0135187653101376, 0.0012679899017445208, 1.0851103502712445, 0.06249434227338689, -1.270770931707676, 0.2717554130076887, -0.0056361699735787245], [0.9931588119819366, -2.36969878263963, 40.03863328979339, 1.0231891729039368, 3.4855634175876933, 35.007042640096515, 0.8590069268406751, 11.841530723092779, 36.40216434885793, 1.0039026607034702, 1.9766797639567846, 32.84223039123889, -26.505058290151485, 2.352487272988674, -0.03471484473807876, 7.095815815326496, -0.2968486406383706, 0.012613536358382872, 47.96547961896772, -2.554095559338405, 0.040483117394389215, -2.012005511349311, 0.2286592269781361, 0.0037218550177093514, 2.7244614563514426e-05, 0.0, 0.0, 0.0, 0.0, 0.2524236044155508, 3.5252314141361605e-06, 0.988469957571422, 0.08441670328927577, 194609.57509406388, 0.48452727575725557, 17.38600824057186, 0.2256789537026628, 0.9510140978352215, 36.20815469411753, -2.404522464325425, 0.050674502079047, 1.042679709219863, 0.009394111489644816, 1.0983846235287635, 0.06863376848272226, -1.1495212015029912, 0.25340728249729677, -0.005414453438794823], [0.9695851008774528, -3.725478219903799, 39.78520712771631, 1.0214270096936824, 2.0606910220651904, 34.700122129239375, 0.8656134397154392, 11.4531475681061, 36.790611912154645, 1.0010561571809127, 1.7084471922976254, 33.42373976205697, -26.56162635048552, 2.356336530810599, -0.03470869280012442, 7.16626738055597, -0.2997489053356456, 0.01260449316336392, 47.91819074416486, -2.5535232176421294, 0.040561066182518514, -2.0248201780746315, 0.2236550787194522, 0.00407828679059848, 2.8459940439696905e-05, 0.0, 0.0, 0.0, 0.0, 0.259915785844423, 3.395211640605439e-06, 0.9904290560316201, 0.08346961151416166, 19500.624031993735, 0.4860301615922854, 17.4025729171377, 0.2559287632847914, 0.9970069697300643, 36.10321616243599, -2.443087438105547, 0.05144463919744559, 1.0011041359109396, 0.0033170867494644496, 1.0698571745780598, 0.04721475265365804, -0.7461608610132126, 0.24077594892296572, -0.0049549593572069655], [0.9801968784080918, -6.387505124752451, 40.39601632593258, 1.0717165171699576, 2.9575423990627003, 36.82879454756773, 0.8706425875063116, 11.707596420014141, 35.38932719088261, 1.0022573259865413, 1.8334720630269277, 33.235442647615024, -26.54493062494563, 2.3571819142106953, -0.03482993508723263, 7.0014851568936995, -0.28534462689492224, 0.012375652906303778, 47.969220994333234, -2.5596097439980094, 0.04070475128737959, -1.9440026088832967, 0.21956363576476043, 0.003975021529976662, 3.2992388428527764e-05, 0.0, 0.0, 0.0, 0.0, 0.26620583059435093, 4.094470639012642e-06, 0.8976433955459223, 0.0849862578887049, 334186.5816025613, 0.4803964208617944, 17.3807048288861, 0.25324221517589646, 0.9874962266286315, 36.165737695570634, -2.4461504947524175, 0.051306631935852685, 1.0442154223700775, 0.017945182906319752, 1.086024942713153, 0.046819134842453154, -0.6536197251815434, 0.25435866771013743, -0.005667065263607933], [0.9821087902375204, -4.751773588980945, 40.14653191058872, 1.0204044055270063, 3.904220598828168, 38.931504738569046, 0.8712751739214691, 11.73466155545049, 36.53075864879772, 1.0012224360854916, 1.8025787955813206, 33.28052043769942, -26.529563569095103, 2.3579366778074515, -0.03501201112921872, 6.8947708991826655, -0.28030803158614515, 0.01227963272579335, 47.95790332576213, -2.561683467251954, 0.0408083864487367, -1.9159094381325792, 0.22048429205329362, 0.0038811221910159577, 3.6329887669244076e-05, 0.0, 0.0, 0.0, 0.0, 0.23633956974815518, 4.67586637985018e-06, 0.8594588877253537, 0.08284297821112534, 400946.1079121898, 0.48585779376826665, 17.443860533054178, 0.20823902765059335, 0.9972653501133723, 36.05919784402927, -2.4464832651053188, 0.051554150520834494, 1.0303507714780225, 0.005354872715901706, 1.1200311091003743, 0.05066409538364813, -0.7069152078973655, 0.2563866056191902, -0.0057613559102097246], [0.9718275411335946, -4.610834138151882, 41.13433608328819, 1.0125950326572317, 2.872158368400165, 37.856624056286726, 0.8749034684520494, 11.436616860758544, 34.75004754327985, 1.000318244062718, 1.747018013987681, 33.83587115301331, -26.577545522021474, 2.3623586558617595, -0.03504435679351199, 6.862683011693069, -0.26807474779025886, 0.01187333604964057, 47.955873459893276, -2.555873996692788, 0.04057114187159438, -1.9202295766948736, 0.21764340771992596, 0.004009551525961186, 3.479354665287213e-05, 0.0, 0.0, 0.0, 0.0, 0.24117582069226912, 4.014799192202268e-06, 0.9879186712376742, 0.08260617814566316, 679863.4075860879, 0.4830521452893913, 17.392924319024537, 0.23488128674454758, 0.9851250626873266, 36.01364356893934, -2.4374214887674897, 0.051209094092896076, 1.073139745406351, 0.01386739041454307, 1.0690519227310116, 0.04364719441798106, -0.667170894992382, 0.2577923107122937, -0.00556458633069035], [0.9766201228917041, -5.161821228757413, 39.466629870648426, 1.0015926791939058, 3.1311394127683414, 35.843157199965276, 0.8802314083229031, 11.32425213291992, 36.01840543327281, 1.0022304031743237, 1.8325378659475946, 32.91435010862794, -26.553463999205366, 2.361320963751831, -0.03514693792128426, 6.610305482878073, -0.26176423417393, 0.012040533285243722, 47.97918444859478, -2.553475961989107, 0.04051252431607915, -1.9389350689880662, 0.21860316322520304, 0.003964518270549874, 3.481085915142383e-05, 0.0, 0.0, 0.0, 0.0, 0.3071125136207684, 4.100532390926834e-06, 0.886164531361826, 0.08445476412789121, 302844.4028204102, 0.4825876315961817, 17.39544074246968, 0.23836414462892264, 0.964170911772836, 36.21211100749048, -2.4269068347819465, 0.0512162778645544, 1.0070778462900136, 0.0009824906806678022, 1.0902161187352182, 0.0592938413666381, -1.2069705621754225, 0.2600543601867969, -0.005344011671951944], [0.990422575646295, -4.416700378445041, 39.912741550198376, 1.01069059475138, 1.1472415338415416, 37.8244411310783, 0.8679719161579624, 11.880733469552734, 36.81709547602548, 1.0020495489807097, 1.8373917570168374, 33.4156152956978, -26.618392626941773, 2.3618491776322794, -0.03481576366333723, 6.576817733193438, -0.26417086738760576, 0.01216808795869746, 47.95474013919722, -2.5518108406630877, 0.04050410391985575, -1.9445267675161284, 0.22319190120696034, 0.003687052720637403, 3.515592407475973e-05, 0.0, 0.0, 0.0, 0.0, 0.3073196216544689, 4.354387526768695e-06, 0.9806053021126153, 0.08389201814144405, 355765.93708199414, 0.4806332687101636, 17.385754791328008, 0.21155087074074308, 0.9798201513522538, 36.112325440007616, -2.4573586952143116, 0.0520813756956915, 1.1133522123178783, 0.025560562934986274, 1.088903437681954, 0.04049639046404877, -1.1137213678468179, 0.25518883909191825, -0.00479136493592029], [0.9982471860162231, -4.974732796802937, 40.441737017631056, 1.0548380627805978, 4.059360840509417, 38.55888647558451, 0.8685786694912909, 11.931939289540367, 35.981419600267124, 1.0011931817019961, 1.9246560994375903, 33.41957603517251, -26.63178891966575, 2.361638806486796, -0.034714530520141354, 6.762501927839818, -0.2656359031100093, 0.0119187216877225, 47.957774710438855, -2.5482036286318825, 0.040271125597627466, -1.9435529505531661, 0.2258526234662424, 0.003629462760559235, 3.562328964432785e-05, 0.0, 0.0, 0.0, 0.0, 0.28517872541469574, 4.647339851451438e-06, 0.9863887299642475, 0.08470919312033244, 55597.35799748439, 0.48468198768626974, 17.419121055697712, 0.19328289918607483, 0.9945732209928111, 36.23419490551251, -2.4617845964176808, 0.051874299395143965, 1.0185205038397773, 0.003935265755192927, 1.1206511186831423, 0.052966751094441204, -1.4093697469526725, 0.26021507373026725, -0.005095828036377552], [0.9788512070051562, -6.131101197870882, 39.43220284618911, 1.027788961557927, 4.186551192730229, 38.306438605488566, 0.8694387750689894, 11.689491961621002, 35.75357457148127, 1.0023247557359203, 1.9025241477332808, 32.973598492614336, -26.57167968628928, 2.360591569192904, -0.03513627819887601, 6.627598854444798, -0.2624068876541285, 0.011993803229341635, 47.9058317756611, -2.5490546045887346, 0.04039062658718406, -1.9661017488239276, 0.22839637545327746, 0.003545600223601593, 3.7583589069566525e-05, 0.0, 0.0, 0.0, 0.0, 0.2810014343486105, 4.746447105982686e-06, 0.6451378843333957, 0.0982090028366822, 671697.4020593327, 0.48093372006808816, 17.386258248970968, 0.26376409862011346, 0.9891447770168792, 36.073347459556345, -2.466370535032151, 0.052479864895219795, 1.0942478200273191, 0.021519766604489406, 1.0392525097042178, 0.05113732699824399, -1.532842099097167, 0.2661790448849575, -0.004738815959236467], [0.9666630121035096, -6.3559896229791955, 40.06198167245439, 1.0199644960831307, 4.14061529326176, 37.050137689126615, 0.8924719178475563, 11.577939514457881, 36.63928286924657, 1.0002441715264005, 1.8472201950115636, 33.56320417005556, -26.584918530984456, 2.3564503463511306, -0.03467672144806881, 6.676197370234108, -0.26171322436664995, 0.011894617463401858, 47.89262843567456, -2.5505981916534837, 0.04041648554043421, -2.010158485592848, 0.22624712461724047, 0.0038877960069875726, 4.219951271781036e-05, 0.0, 0.0, 0.0, 0.0, 0.23668026243857204, 4.9084487656194336e-06, 0.8339456829882843, 0.08255349398436669, 240114.70582996722, 0.48081274375598293, 17.394046118909515, 0.250158720673308, 0.9863511398188282, 36.20611037884804, -2.4638597915644955, 0.05219391153425682, 1.037572298420276, 0.007751953635759135, 1.0432929163220104, 0.05039315973470584, -1.4870952072218093, 0.26883171940119827, -0.004936411166035034], [0.9777641603892088, -4.551932598726832, 40.20183217805936, 1.024077370135332, 2.667632151065148, 35.87193514433222, 0.8800216839945127, 11.531846774666858, 35.97470775701746, 1.0019564799136644, 1.7967398295210635, 33.176148552343484, -26.572567133736833, 2.3580652424469872, -0.034790429263427375, 6.7831088378333515, -0.2737493788710516, 0.012249672390009932, 47.97974261210761, -2.556676763768423, 0.04040201796015292, -1.9596397439735016, 0.22536948236934456, 0.003827981018308488, 3.911716848094204e-05, 0.0, 0.0, 0.0, 0.0, 0.18265018511149023, 4.5897348710096785e-06, 0.9967786698304749, 0.083028028757707, 28035.139299568604, 0.4842809621572381, 17.41439671234667, 0.23757911264076917, 0.9983796812708524, 36.572166559892, -2.481530320875306, 0.051977516933887996, 1.018982506987312, 0.002233631836525682, 1.0629893083771922, 0.05865884473505032, -1.3623712108645372, 0.25044513277446356, -0.004813344530941433], [0.9710417690931694, -5.236033663698386, 40.08285562272714, 1.018673479383698, 2.691774548272645, 35.88063777342719, 0.883145141823846, 11.380060859588962, 36.70620720729979, 1.000326105408105, 1.744707828428983, 33.278165033349985, -26.56252267359412, 2.3624565506961064, -0.035122213112222, 6.709194409817073, -0.2767811956960324, 0.012586003786618538, 47.93248679135875, -2.552289336603798, 0.04047327867613838, -2.0075175875254274, 0.22806660142729174, 0.003750871267368076, 4.144928461478449e-05, 0.0, 0.0, 0.0, 0.0, 0.25206408437183897, 4.8872284690496304e-06, 0.9531401919050443, 0.08383493838710944, 932342.2820553182, 0.4849026705354363, 17.39064183725812, 0.2441193376895872, 0.993698976895201, 36.61910817348429, -2.470172116399986, 0.051398683075098636, 1.004991101700727, 0.0007720396822504161, 1.059588829700968, 0.062269010590863594, -1.184197636780995, 0.2521198352547368, -0.005124847885162055], [0.9789983925774867, -3.8748585533766584, 40.32880710065259, 1.003388530905991, 1.4433496365433984, 34.72413123211785, 0.8745747041644212, 11.796028788761845, 36.63277188115041, 1.001628355105971, 1.754316837649378, 33.268129920674454, -26.535903725771302, 2.3633152891377223, -0.035323998432879464, 6.709425299841475, -0.2826671361987757, 0.01271853892068638, 47.966894551002085, -2.5513241399347195, 0.0403500103928976, -2.0248143998838586, 0.22784180249100106, 0.003770552607159813, 4.125284708230727e-05, 0.0, 0.0, 0.0, 0.0, 0.27404199350508796, 5.105353134111572e-06, 0.9799732359348435, 0.08736955732445753, 490097.27949829516, 0.4808005635122824, 17.382488536780638, 0.21725420579637608, 0.9968750650552466, 36.441809396937714, -2.4628909510572607, 0.051497313485142714, 1.0828299070012712, 0.012032806202571782, 1.0590120612706686, 0.04763399636526658, -1.0734366914888853, 0.26505258833358725, -0.005460258279961114], [0.9890443149446031, -5.05651546038283, 40.045134750060676, 1.0606049039596634, 1.2519583690583178, 35.3107073771204, 0.8557196769544357, 11.638081070290363, 37.1703096602109, 1.002482002419648, 1.7578117508312516, 32.958210484954606, -26.52333239091376, 2.3623883238047525, -0.03530158535110243, 6.931377007685322, -0.29240661836105564, 0.01281367243615986, 48.106127643047635, -2.560279980832497, 0.04019854346449043, -1.982060742732966, 0.22846929054348836, 0.003708225361754673, 3.755298916482999e-05, 0.0, 0.0, 0.0, 0.0, 0.214124608993473, 5.119785766880366e-06, 0.9300970931143462, 0.08488363857641713, 389377.7537983325, 0.4810747376301457, 17.4008906571281, 0.2550658319240582, 0.9773585575574246, 36.90492396988602, -2.482326948067111, 0.051410459298931864, 1.0524237476257159, 0.014652107337405974, 1.0465807230209638, 0.04496136812115181, -1.018760551945733, 0.25463987047957876, -0.004951699289104978], [1.0052203021104027, -4.677483878660223, 40.314035726719716, 1.0177458789339242, 2.8537765040153413, 39.387514177372495, 0.8437156572492072, 11.930295977996487, 36.452387831869345, 1.0015844523411772, 1.8128101166637582, 33.69513480629306, -26.564082238935733, 2.364159710025386, -0.03523608178366185, 6.825487601901334, -0.2830654502691549, 0.012576338080521323, 48.089655741978326, -2.5587091321508475, 0.04012542029367055, -2.006190256047705, 0.2309784930867536, 0.0036816545028438316, 3.673135325570681e-05, 0.0, 0.0, 0.0, 0.0, 0.18622647012150437, 5.0829808050395565e-06, 0.9100544470557402, 0.09499948429988415, 697899.3353022514, 0.48482050033765944, 17.392689621044926, 0.2173011311369051, 0.9695812869703913, 36.62786750759754, -2.462074687830201, 0.051208694949361915, 1.0127988982459926, 0.0033348232341557375, 1.0489399288773287, 0.05337456948291773, -1.0365130399925908, 0.25128145030838284, -0.005034674884219723], [1.0311503094728154, -4.901554499366727, 39.286094251408876, 1.0097934111280882, 2.0774830343754696, 36.53972157623462, 0.8325167177432456, 11.801062217201494, 35.43772298539831, 1.003271812402375, 1.876932980225263, 33.26408472379037, -26.5788128514968, 2.3632177869519415, -0.03509347584828529, 6.86689144820114, -0.28348654678575086, 0.012610142017578322, 48.147252443176264, -2.558825595942616, 0.0400443645789552, -1.962025364788903, 0.22809418843112406, 0.0036988977137402527, 3.745849965697752e-05, 0.0, 0.0, 0.0, 0.0, 0.1850274522258239, 5.434043505279251e-06, 0.7820915271524289, 0.10001047212300142, 420358.70997301483, 0.4814841887540636, 17.380431615727733, 0.2416150308574122, 0.9817016688524581, 36.634150616220566, -2.4397177549040654, 0.05006310476547641, 1.1528185512579818, 0.03441138484500744, 1.0667510040765107, 0.048683155811314674, -0.9533998551005375, 0.2505575721349867, -0.005007424768842155], [0.9903932750044684, -4.144680149232526, 39.76412515875958, 1.0288817407816524, 2.486298573072881, 36.624909916347704, 0.8584998406413622, 11.608934110948784, 35.85314452554423, 1.0011513518887023, 1.77508324109597, 33.119509444804855, -26.581756326403443, 2.363852573760355, -0.03514562356395816, 6.899689913294506, -0.27526228636643935, 0.012146082959647466, 48.09600107676598, -2.563029253391023, 0.04026429804924658, -1.9934605318373353, 0.22752516058405686, 0.003812038644003066, 3.813669051233989e-05, 0.0, 0.0, 0.0, 0.0, 0.18184943193430428, 5.043390675349841e-06, 0.8225009329155889, 0.09088436933269002, 233346.05562934023, 0.48116177916527475, 17.38739181668225, 0.257551994581435, 0.985487188579615, 36.66867635853586, -2.447482235410192, 0.050314082964052945, 1.062227735795867, 0.01806976461579056, 1.051309670628244, 0.05666982568060576, -1.2684893358053597, 0.2539492244494703, -0.004978697822025577], [1.003438220540658, -3.9775767891294187, 39.84075562823184, 1.0091959728799607, 2.5760250546650543, 34.96841960259191, 0.8407413323543346, 11.69530450316503, 37.26442449807894, 1.0017737002762153, 1.8038391247366434, 33.12278773299635, -26.615435581939995, 2.368679583016921, -0.035377661491052356, 6.909585415399636, -0.2803251441493605, 0.012347670678474762, 48.01074426584084, -2.564804062522051, 0.04049477395230467, -1.9943645462270874, 0.22802470795395477, 0.0038323404017511042, 3.582637238955888e-05, 0.0, 0.0, 0.0, 0.0, 0.1592752020656303, 5.465429056416049e-06, 0.8864174130914904, 0.08989841548038702, 37582.88237129024, 0.48412118538616566, 17.39117144027018, 0.22128192860781234, 0.9981773644020567, 36.90785818806686, -2.439785457479403, 0.04959995437897027, 1.0151117113436414, 0.005164625444800375, 1.0686802950779577, 0.05746726302452539, -1.2703041320766364, 0.25384452373518196, -0.005005813161572269], [0.9883936315996411, -4.802791812369277, 39.62030804834913, 1.008033030696729, 2.4234917822970563, 37.61483769512047, 0.8643945605181819, 11.402209863018909, 36.64998863526851, 1.0010210192011955, 1.8659579637425157, 33.29154057492954, -26.591304018471227, 2.3698976024633702, -0.03553997313700782, 6.8983802844550315, -0.2838274302721966, 0.012509817645381557, 48.098851621823755, -2.566698278056481, 0.040422551881146476, -1.983145616900962, 0.22607923740596952, 0.0038768640461320034, 3.9521340044500434e-05, 0.0, 0.0, 0.0, 0.0, 0.15322667634304962, 5.287341067703143e-06, 0.7569870851637978, 0.09108806818751286, 708625.633776217, 0.4829221070733687, 17.39826766411865, 0.21879604458921192, 0.986435118790211, 36.96899312507501, -2.465063814236887, 0.05062408805362242, 1.0169256668841937, 0.004871394233084553, 1.0516969051232143, 0.0519970274285905, -1.0905333747559065, 0.25157948599743624, -0.0049371408964388325], [0.984918142063502, -5.306318014531633, 40.34001625511502, 1.0031285300139996, 3.0602016572773896, 36.29849791095673, 0.8693435273816933, 11.298782703604754, 35.6729431198295, 1.0012530412789318, 1.8250023047066533, 33.30698881848739, -26.570423871905618, 2.3668035435754207, -0.03539587543153449, 7.003283763770617, -0.27876764032947443, 0.012064483541923746, 48.06887723106263, -2.56481351946759, 0.04036657112820688, -1.9340727703391896, 0.22482879837307537, 0.003825855895100715, 4.046415914090652e-05, 0.0, 0.0, 0.0, 0.0, 0.13512205970723004, 4.966873007676962e-06, 0.9602998139273767, 0.08977364921287004, 229865.7281113171, 0.4862354173908162, 17.40327180740759, 0.22652488500689874, 0.9894344226765381, 37.081632204693, -2.467883494312938, 0.05065057513321945, 1.0243752996899704, 0.011718354680477315, 1.0703901117946593, 0.05541478833079318, -1.1103032839106814, 0.25377983400333354, -0.0051256079006844635], [0.9954701843877712, -4.929102287862581, 39.67387077620354, 1.0276976223770822, 3.6697497414161884, 37.70871006851809, 0.8691474901983268, 11.684795023431153, 35.186892790534415, 1.0012483718674983, 1.8356400516314815, 33.46795269810938, -26.622316906248724, 2.3709241990043317, -0.035465892271017485, 7.056994378382821, -0.27759541868463855, 0.011830702878591106, 48.0756901454792, -2.56345728427804, 0.04066544007730573, -1.9551795909127427, 0.22452959485120486, 0.003738054356172989, 3.5652834559224045e-05, 0.0, 0.0, 0.0, 0.0, 0.2608091916915908, 4.540943544983077e-06, 0.8478849770423811, 0.08903340339687814, 420715.49962844, 0.4816730781065916, 17.404025409247325, 0.22834432785798384, 0.9850231666218078, 38.07908718912787, -2.493898689628701, 0.05031226295041315, 1.0098159587264417, 0.003722112909195944, 1.061093711695318, 0.05095340445222368, -1.156091842999755, 0.252021902952977, -0.004881159227704519], [0.9890889223000157, -3.773443544218082, 39.534459469074726, 1.0044868854271904, 2.470596772117913, 36.83637461360088, 0.8650937533542289, 11.643476463820308, 34.94300862375994, 1.004142794808983, 1.869867179676898, 32.76094381427652, -26.57776061659699, 2.368480232282524, -0.035528785922566745, 7.120315830914005, -0.2811198215429627, 0.01189124887069782, 48.02002926666675, -2.561658760228793, 0.0406778042781969, -1.9684796049856492, 0.222657004872539, 0.003912096928373421, 3.4086615590748934e-05, 0.0, 0.0, 0.0, 0.0, 0.2692915077794323, 4.428701769716903e-06, 0.9602229464031404, 0.09073072387680774, 64783.312476285544, 0.4827948664048853, 17.41106665932381, 0.21846517415466127, 0.9873116837068489, 37.77288401229654, -2.47391075063377, 0.04942633116940251, 1.0282450603743034, 0.013235660346073845, 1.0653893274864241, 0.045766455946364644, -0.6484751009450301, 0.2325410568315233, -0.004830391114536709], [0.9904533947666608, -4.235673273758857, 40.4275359351711, 1.0643300257616377, 3.961258085715242, 36.65895975209863, 0.8825394556629935, 11.572632362426594, 35.42073072223901, 1.0007188487906142, 1.8337964379977192, 33.49798453875156, -26.57871667016452, 2.3722481532107076, -0.03572964018126302, 7.073235705340382, -0.2798774006441646, 0.011851495849610021, 47.91230304302947, -2.555102500957807, 0.0405407244467628, -1.9750682455613089, 0.2242975424054179, 0.0038769627765588266, 3.400151450560399e-05, 0.0, 0.0, 0.0, 0.0, 0.20565512430223626, 4.023600764089915e-06, 0.8620173265436633, 0.0884786264781409, 172247.63569965994, 0.4858143600239769, 17.40439892282914, 0.18000982131025425, 0.9840192401025374, 37.33146444523827, -2.4607812730271554, 0.04983631562327619, 1.02064991155717, 0.007543732292647499, 1.1098170169024164, 0.05472422312688901, -0.5859108931010907, 0.23329014548172153, -0.005145138031595247], [0.9841066134161517, -4.222890043365587, 39.81173948459404, 0.9980792451866995, 3.7109680540735, 36.97635639176414, 0.8746845038999925, 11.609727224983518, 36.661569871677536, 1.0033505880297653, 1.8488729507098036, 32.904617725702735, -26.603798605212997, 2.37059330510919, -0.03548262080584082, 7.094787045977981, -0.2766991013345811, 0.011757649080356924, 47.967829641786864, -2.5543932596072394, 0.0406355792453079, -1.9995843474361792, 0.22681478611385344, 0.0037154550863366612, 3.384699890923206e-05, 0.0, 0.0, 0.0, 0.0, 0.32697621246590075, 4.2576429681915e-06, 0.9235821633151274, 0.08638282755419877, 325714.75167455396, 0.48461281573567805, 17.409983213773387, 0.22255035194932238, 0.9885004178399026, 36.83938130539793, -2.4469477363696592, 0.05003167075491211, 1.1738131831739576, 0.03207720927558061, 1.0715858340476139, 0.05665938778472071, -0.8799109436256615, 0.2294780079974258, -0.004468175597332354], [0.9918914820401011, -4.938480405958063, 39.6049997900335, 1.0175094961830795, 2.525205950874895, 37.92520145051355, 0.8631927625599202, 11.717298993397563, 36.654282724082385, 1.001152848239568, 1.8288163458682904, 33.378482051946555, -26.586782730686377, 2.369533108348043, -0.035503486161343585, 7.250745252769722, -0.28188883472545145, 0.011613080862657518, 47.91261951234675, -2.5531002702868117, 0.040504336411349776, -2.0095867908417606, 0.22884806809216887, 0.003732546996658309, 3.24261566325366e-05, 0.0, 0.0, 0.0, 0.0, 0.237013816794364, 4.174281009747332e-06, 0.9583587400288306, 0.0890978446601835, 736850.2922994483, 0.484235048615462, 17.407227111843802, 0.22446776914108862, 0.9973694724257262, 36.60280788374072, -2.4515955161729126, 0.05065383307232423, 1.0464023479718365, 0.009836599780188419, 1.066925145612407, 0.0515742707777224, -0.8322302566681685, 0.23570189847316983, -0.004661731948371974], [0.9859586417833381, -3.707852866874321, 39.00198047859745, 1.0445679655852682, 1.4729615034813361, 36.00666841085031, 0.8704542884021036, 11.595630479977116, 35.27657253041428, 1.0015866132067268, 1.8241537655219282, 33.341422575526956, -26.61859034106094, 2.369815473115921, -0.035364271991188585, 7.177422691067105, -0.28000204240457055, 0.011800776522483694, 47.89937902113756, -2.552866698000715, 0.04046269857323112, -2.003425663542017, 0.22833844660259772, 0.003751353878079543, 2.8986089057658393e-05, 0.0, 0.0, 0.0, 0.0, 0.20651955515832088, 3.622798709014724e-06, 0.9371714563378322, 0.08315726637416583, 337933.6727467883, 0.48029188884433505, 17.40304572091044, 0.19485116720701867, 0.9791868634120421, 36.78472012868306, -2.4274024007317685, 0.04930316461141643, 1.0051636782951014, 0.003004824257971426, 1.069819487916687, 0.06172784318421219, -0.6683496965922995, 0.204429280345619, -0.004112503153587991], [1.0333243734526898, -4.130500196001242, 39.83986116615426, 1.0236794432585474, 2.557431651142671, 36.62350482664067, 0.8690816078437806, 11.675371890395947, 37.114008004805896, 1.000834063699362, 1.802149488560555, 33.21125854007077, -26.633337511753368, 2.369106384152145, -0.03524663085991243, 7.192028223227863, -0.28687610408883185, 0.012010125112110411, 48.00660606513493, -2.5604126058539864, 0.04062117166055601, -1.997664498300192, 0.22601922343108896, 0.0037886718928074703, 3.038251340959431e-05, 0.0, 0.0, 0.0, 0.0, 0.2501135844355498, 3.777819448172226e-06, 0.7892072061965263, 0.09277675292976904, 819292.1387361038, 0.4807713866625263, 17.44041120833375, 0.2202552545834613, 0.9985970210961692, 36.99270579085783, -2.390979944578517, 0.0473232490278194, 1.1319853377785642, 0.02296888970108158, 1.0814524242503811, 0.05037922076251586, -0.5910692644965301, 0.2148547809233319, -0.004226810410879252], [0.9800920285192488, -4.708999609913686, 39.415298664244844, 1.005999735244946, 2.8072291416821966, 37.158688088438204, 0.8887057210394703, 11.70000952581489, 36.234737184201116, 1.0008007186660153, 1.9147227308736159, 33.3181980101969, -26.583669812347146, 2.368211220325711, -0.03545037549810545, 7.221476998573548, -0.2886693117443056, 0.011988618897363277, 48.085249114784034, -2.5567361972046325, 0.04052054114985153, -2.0163541162341967, 0.22582233222527132, 0.003779691321231265, 3.3527887458113235e-05, 0.0, 0.0, 0.0, 0.0, 0.3634982154299235, 3.748609315324594e-06, 0.8894815760968583, 0.08631321805695938, 564437.6945342253, 0.485338394952653, 17.40085620355633, 0.20931119776568582, 0.9564737256700548, 37.07533588668246, -2.4233852202623, 0.04862461244241462, 1.0651807620232292, 0.010854587431737282, 1.097821119926736, 0.05913477432866908, -0.8629490255212352, 0.2167308499612752, -0.004276573937163458], [0.9802936181984544, -5.476776641046363, 40.49243278914258, 1.0332650014755522, 2.3576049551970235, 38.85579884996756, 0.8903171394844624, 11.837707379644295, 36.63849191679296, 1.000227811679255, 1.7593757217740957, 33.68569358141545, -26.56798269792932, 2.3692326388790845, -0.03556457318671057, 7.065509684856931, -0.2928597882255229, 0.012489510496498532, 48.087548609147724, -2.5554375638972697, 0.0402308917831489, -2.0090978319304034, 0.22878278256371312, 0.003697577717448009, 3.6310483118142296e-05, 0.0, 0.0, 0.0, 0.0, 0.2452322165672308, 4.028430301507741e-06, 0.9526143920117247, 0.08328644098614418, 732015.788225895, 0.48309975415241196, 17.408456642495562, 0.21690224397416127, 0.9145034777774594, 36.65061320241671, -2.3782515431930564, 0.047461175157740024, 1.0746547656553864, 0.017296931416451895, 1.073154398385646, 0.05500000240752302, -0.6546322177781749, 0.21170920733289245, -0.004286411820257932], [0.9815675540401083, -5.4997772526248205, 39.68970272047169, 1.0232419521692604, 3.0975831579209605, 37.82111864202412, 0.8868912002986876, 11.49844404481691, 34.69642248110885, 1.001581406293387, 1.8145621134520904, 33.19849783497992, -26.496867620848956, 2.3658777383974328, -0.03568404480032622, 6.955254644812399, -0.28550315863232095, 0.01248003504883615, 48.10233946752848, -2.5581945990067725, 0.04004283596068894, -1.9940619390835264, 0.22903915727179727, 0.003889337542887629, 3.392875432674184e-05, 0.0, 0.0, 0.0, 0.0, 0.12829651252854452, 4.025142976524591e-06, 0.9206992322679005, 0.08171275221682227, 58827.64575418539, 0.48209067624736585, 17.399966939796542, 0.2340166131997373, 0.9760013371450791, 36.91400389338588, -2.3544847004562723, 0.04633475783380715, 1.023085233546435, 0.003696841969689795, 1.0730788297079874, 0.04642257094067384, -0.3508020061464727, 0.20715006478169673, -0.004230771161261166], [0.9921844014998588, -4.884200287203988, 40.89632912863662, 1.0372644404466882, 3.032986974469087, 33.52621024716768, 0.8722239014931071, 11.411534625555133, 35.1041052770487, 1.000927421868868, 1.8144718757256848, 33.33307004329831, -26.458793300055103, 2.364148210335791, -0.035748626328043855, 6.953034791768108, -0.2849750553885034, 0.01256149876689317, 48.04636897087005, -2.559515490359741, 0.0401352870286335, -1.9613314899845427, 0.22984596876568533, 0.0037054620124955156, 3.7869689953392446e-05, 0.0, 0.0, 0.0, 0.0, 0.08619950924770906, 4.877583838141595e-06, 0.8888760166659215, 0.08672829521795802, 908436.8451258945, 0.4806278361783466, 17.38597249487312, 0.2235593109460205, 0.9898361954273333, 36.17658432350332, -2.3221073077149725, 0.045917262343471175, 1.073553243328246, 0.015340885240868667, 1.1549385286320515, 0.05243324451320048, -0.03665133089848362, 0.20819278024262108, -0.0049919159077551544], [0.9921692807526886, -3.8680521544625925, 39.97741393738685, 1.03819122184773, 2.4935238395615915, 36.614648352826315, 0.8572209880021362, 11.900381595654645, 36.7816297308269, 1.0015000412345436, 1.878241264236537, 33.30376902313249, -26.43488548924694, 2.360292335689396, -0.035654120341919324, 6.85557565547399, -0.2860267190086508, 0.012688646737000148, 47.942752584314505, -2.555422514453609, 0.040334472522067275, -2.0274295025486357, 0.23079084200519887, 0.0037147844748112767, 3.728114888725429e-05, 0.0, 0.0, 0.0, 0.0, 0.2088688129576338, 5.148828295019534e-06, 0.9336721872858055, 0.09257309264994006, 738097.2391536692, 0.48173848592764656, 17.383455820277455, 0.2432066466141658, 0.9833410530444576, 35.973504215858874, -2.32409069763294, 0.046229686364587255, 1.0323105026745123, 0.005935907798492911, 1.1302489748327667, 0.05185004246529889, -0.4680124187999324, 0.21736016593892118, -0.0047851216554338095], [0.9962898981914574, -5.74271808143782, 40.04509238313494, 1.0133662544958324, 1.2814360578764945, 38.68855103056981, 0.8486369078417312, 11.286285091585368, 35.00537119024935, 1.001891876970443, 1.8496606957561288, 33.15593503685391, -26.430360729887013, 2.357842143126127, -0.035467551582077206, 6.959377713901217, -0.2943077295097286, 0.012904979603962904, 48.02026474160236, -2.557354783724563, 0.040114579213843184, -1.975735258949, 0.2326684675546248, 0.0035626493791951824, 3.8127362684212425e-05, 0.0, 0.0, 0.0, 0.0, 0.11153362340069105, 5.394345839186005e-06, 0.9213850997020495, 0.08674666363693823, 748412.9017909167, 0.4811390521654379, 17.407112908096654, 0.22622355731578903, 0.9980563945741219, 35.67870179219993, -2.304538187394827, 0.04596171214321519, 1.018846234884852, 0.00688650378597485, 1.0773125258845666, 0.04951648104620202, -0.5750365358209075, 0.216874628690524, -0.004386776095592434], [1.0022157141005006, -6.057373290187999, 39.60479320725683, 0.9989727104450014, 2.501590901097973, 36.72630679986826, 0.8588268006728154, 11.34009569234741, 36.92304370270351, 1.0022802431903186, 1.8681765477385364, 33.16730905787837, -26.42896838230977, 2.357838858500649, -0.03552092597256996, 6.968992806289745, -0.2899012942178176, 0.012606296858397027, 48.0794516041723, -2.5589003741147907, 0.04017994548130908, -1.9904217381883549, 0.23138403529949755, 0.0036042998609134382, 3.516157462109488e-05, 0.0, 0.0, 0.0, 0.0, 0.17308717351973726, 4.79744162266155e-06, 0.9346890436045598, 0.08702531080894761, 964360.0837382735, 0.4802780188787514, 17.4049307082481, 0.23018818268717792, 0.9815849628620016, 35.144835384935355, -2.31131053439486, 0.047311764070679746, 1.1498720196988266, 0.03656386711848748, 1.0906216968650584, 0.05646789626520823, -0.5279625649999121, 0.20876677265585877, -0.004391481005911809], [0.9891374657908869, -5.475348051934861, 40.399952744515424, 1.0633893228031452, 3.7130597889884696, 36.94888111553495, 0.8637691565281032, 11.349625613012172, 35.746898137563015, 1.0020966625947276, 1.887776020442376, 33.28064524046922, -26.43068728098348, 2.3595842186046108, -0.035561383399240275, 6.8943242364658746, -0.2870936583072016, 0.012601190209615348, 48.17369163775874, -2.56155537197419, 0.04010375171796874, -2.03790729563374, 0.23106675116782005, 0.0036957688730402077, 3.402771080896534e-05, 0.0, 0.0, 0.0, 0.0, 0.21522522391268442, 4.504445100881929e-06, 0.7759755885124388, 0.0884302418294276, 936426.5078881518, 0.4844108112924971, 17.419674557469694, 0.24456595964427894, 0.9967573774796378, 34.90510315853144, -2.257832135658178, 0.045592426523249095, 1.0854462068853559, 0.027416904969112293, 1.0891947201957626, 0.048808002061640356, -0.16996335533275744, 0.2064772195914007, -0.0045602706890176615], [0.9804996107090213, -5.265765004388258, 40.24107556102176, 1.0382510897932233, 3.421218146406134, 36.55184693790198, 0.8854344693949631, 11.67304532946763, 35.88703924170404, 1.0012076388163085, 1.8610350051706401, 33.054982473365015, -26.441087789977065, 2.3574075951925644, -0.03536527550152622, 7.060848165864755, -0.29692696193831136, 0.012668504485599221, 48.2474785553928, -2.5663526460246517, 0.04021511298003951, -2.051270709054666, 0.23148101022340914, 0.0036774468104839465, 3.6598852499861066e-05, 0.0, 0.0, 0.0, 0.0, 0.2679414853921315, 4.484255962979826e-06, 0.7656533367438139, 0.08561277195849192, 900627.5466601546, 0.48209153117551545, 17.422179392925326, 0.2140329038869933, 0.9922355387697205, 34.7892466244548, -2.2648763374364376, 0.04601732348977496, 1.0178348570728897, 0.0028469856035435786, 1.0788084179812014, 0.048087459277923836, -0.45120592137813204, 0.23039759967347564, -0.004966578594675609], [0.9888039188495545, -3.700980554459562, 40.121689995953226, 1.06175760759265, 4.002872397413039, 35.64115668291681, 0.8800458290802949, 11.839276275491361, 36.59945359735308, 1.0015817468391204, 1.7492576561803905, 33.41651694241012, -26.502769967443022, 2.3631728382558914, -0.0355451902402954, 7.312501474663508, -0.29818467546040905, 0.01224523430175299, 48.322787282332364, -2.567116669294154, 0.04022471083790667, -2.0227162653608546, 0.23043984501267661, 0.0036091128732350253, 3.327637720112456e-05, 0.0, 0.0, 0.0, 0.0, 0.3140909341528644, 4.132639439795467e-06, 0.9109451143954228, 0.07921409405314671, 301753.8443665337, 0.4844326374681462, 17.42502916415604, 0.2033499484714766, 0.9864774419559637, 34.993100603291644, -2.268116988658621, 0.04575469917672931, 1.0058376177139894, 0.001302531685193547, 1.076993890075146, 0.05427054622260654, -0.7313884020517791, 0.21988573842366405, -0.004367591265061152], [1.0046948405259783, -5.177601605521101, 39.46576107230762, 1.031827209033146, 3.0587729501377723, 36.34892919532352, 0.8593925307269268, 11.718662914502316, 35.67754291634742, 1.001346848081188, 1.775867507250895, 33.40112005329896, -26.510327139581015, 2.3575664157745715, -0.03521516806814561, 7.125754238851031, -0.29704480060031313, 0.012425745611126136, 48.391171826593464, -2.5657237514312596, 0.04001239009357851, -2.0942646975000163, 0.2357666195793017, 0.0034742475684183833, 2.9219357079794098e-05, 0.0, 0.0, 0.0, 0.0, 0.33758880670707203, 3.74125310210987e-06, 0.9469477223898582, 0.08528450044008919, 795156.2363430101, 0.4815607849237767, 17.449322552086233, 0.2123129987784379, 0.9901992516240474, 34.646992035145836, -2.2618164385737805, 0.04626239806610572, 1.0076875983879623, 0.0026997464787094504, 1.1145551577664936, 0.05889410472235018, -1.0434568560128739, 0.22438746820304792, -0.004375478482265811], [0.9851380297384423, -4.941742554369949, 39.5687764227681, 1.0319769362456885, 3.7957922587090573, 36.20408669384231, 0.8811757698918798, 11.310681366642807, 36.6349574768348, 1.0015119492832918, 2.02786678414326, 33.20135118872167, -26.52659744213246, 2.363535490026016, -0.03542698755169446, 7.222046529487928, -0.29682933419769164, 0.01232632901678945, 48.437311580210924, -2.565488767622013, 0.039841719162139105, -2.091484739496258, 0.23827730622125057, 0.0033770807406786224, 2.7104589525612236e-05, 0.0, 0.0, 0.0, 0.0, 0.3309491437159052, 3.3403516761491395e-06, 0.5524601629544584, 0.08357004291265512, 778529.8224521877, 0.4814260144055998, 17.38709677045328, 0.19702763811421364, 0.9980708332887706, 34.325664322754555, -2.2285362665708797, 0.04550258851194095, 1.0358251334060575, 0.00855409129956803, 1.0568019549308005, 0.06671236383773034, -0.6317363413882724, 0.21792331883029792, -0.004615573041151915], [0.9850433157728845, -4.786797424420347, 40.96193295811478, 1.0519360105972937, 3.8996911178524503, 36.82959644424785, 0.8731395983305547, 11.69118652883641, 35.682053151422274, 1.0014009293614714, 1.8057790365581603, 33.299414359212385, -26.592789545814988, 2.3674299452086203, -0.03534068584820023, 7.358909080054784, -0.3005685005835405, 0.012249317203466758, 48.44666406599052, -2.5645523395715637, 0.04015050164120854, -2.13086197375403, 0.23582381963735086, 0.003533879111167389, 2.7675020082182914e-05, 0.0, 0.0, 0.0, 0.0, 0.42811814086518973, 3.506554463695935e-06, 0.8278606086582292, 0.080442139978817, 488623.137449268, 0.4808835505283952, 17.436759942584015, 0.21682663054665194, 0.9997845533650647, 34.22124645319532, -2.248446161983603, 0.04646727395815335, 1.019124542930704, 0.004758161498652392, 1.1118206984966184, 0.05660426242171694, -0.41221140366842274, 0.22472664839891535, -0.005215575064203204], [0.9756834778401262, -3.9805059849711353, 39.868251949818834, 1.0199749205947215, 3.2423935055345234, 36.31209624013899, 0.8816852806277441, 11.68646246602771, 36.21116180779121, 1.0016225972528678, 1.7514321490654412, 33.207002579121884, -26.628391709135393, 2.3738131402000993, -0.03564191264767006, 7.524455667826801, -0.3053570846828964, 0.012077469710458531, 48.3843033466045, -2.5635625266986457, 0.04038518578301626, -2.1218937994822076, 0.23541928689007197, 0.003482171487203765, 2.9265178678599923e-05, 0.0, 0.0, 0.0, 0.0, 0.4509275204533978, 3.4254128361001187e-06, 0.8153051681820114, 0.0832834053366591, 622596.2275830733, 0.48544092466596733, 17.440048064829963, 0.21136880938204927, 0.9846839270928659, 34.436866925219, -2.272135071562543, 0.046892623926054144, 1.030980058542529, 0.010986707393491097, 1.097620644563258, 0.06257084980230383, -0.7792338302103048, 0.23925588719443452, -0.005263044890645906], [0.9784982475366838, -5.247685018272033, 39.641535265776994, 1.0058428733218585, 3.742915951272887, 36.28626219620131, 0.8662446450831187, 12.0021227226076, 36.86852878068193, 1.003147478998976, 1.8268928714896457, 33.050387665687666, -26.659930295403985, 2.3748387676139098, -0.0355554015680789, 7.658473149274229, -0.3048067818314381, 0.011812793274132578, 48.37093716158833, -2.5652760905583647, 0.04050001537497393, -2.098231784067719, 0.23488467723378, 0.0034484180383404397, 2.850147777837621e-05, 0.0, 0.0, 0.0, 0.0, 0.47090821154559154, 3.6669175988310406e-06, 0.63515987941729, 0.08909795228930478, 21771.07822931593, 0.48378699517364854, 17.39477740988859, 0.23456076878688292, 0.9766527477147314, 34.2525312403023, -2.2523257024220706, 0.04653807430813955, 1.0304941004462176, 0.0056692889334325255, 1.0365203280198527, 0.05721100808078993, -0.7213080922800467, 0.22951307579313063, -0.004834001921392718], [0.9846330576001867, -5.293881774361783, 39.87040710893106, 1.0834813700563588, 5.097338186595045, 36.01416301331158, 0.8556787075906541, 12.047096904456424, 36.60955646885426, 1.001289953164477, 1.8225165451464767, 33.385113525426206, -26.68505824192712, 2.3720480671893664, -0.03518139209931212, 7.444976260570956, -0.2990524800028275, 0.01196629385271796, 48.447944167844256, -2.563832280000751, 0.040302576228710155, -2.105042255195021, 0.23612479641090717, 0.003366483988580204, 2.7649595158380673e-05, 0.0, 0.0, 0.0, 0.0, 0.49046606163548245, 3.76720214910319e-06, 0.680396102003173, 0.08712665059438235, 926447.1253859212, 0.4853538648386276, 17.385611443388974, 0.2017793699972479, 0.9722230442254708, 34.188967426501904, -2.2597404110445796, 0.047016090286922003, 1.0601686828032846, 0.012449522031966871, 1.0361500666668217, 0.04381958442177338, -0.7052824186713214, 0.2358877021488158, -0.004619101678109485], [0.9731244229073974, -6.333170418907022, 39.92359920000562, 1.0039826003704309, 2.748558140490509, 39.409435540321645, 0.8788885214176597, 11.742007764141555, 36.81562857160014, 1.003552354074851, 1.771299799295789, 33.040486508236306, -26.703289474044873, 2.3742290596848257, -0.03532542154961338, 7.340270122251859, -0.29781172988474847, 0.012102818801815414, 48.4165261312307, -2.5600736956171932, 0.04010533565725983, -2.117722221580922, 0.23559775545979408, 0.003438236598213252, 3.193872871724358e-05, 0.0, 0.0, 0.0, 0.0, 0.4338145191117157, 3.881374497340759e-06, 0.6758192827074491, 0.08413411369480898, 340476.0315155798, 0.48543689712850446, 17.38410010451028, 0.24699131690654957, 0.9880589777464831, 34.4926455009541, -2.25949661039514, 0.04639765130172708, 1.0314342860904113, 0.005106454925458657, 1.068895778991973, 0.056683276683729265, -0.48077958125955345, 0.2042898705973282, -0.004201850899207532], [0.9960378995851191, -4.337448404268148, 39.95643042287626, 1.072834517905094, 3.29639206480991, 35.870488364072315, 0.8595261418164184, 12.148479055993729, 37.034601776073586, 1.0016767975110707, 1.8344253479173869, 33.52026743067806, -26.682819117456294, 2.373986602416551, -0.03539343804349361, 7.180788728716211, -0.3033860131482624, 0.012661696723675148, 48.540371788978796, -2.563768910439987, 0.04012169779042408, -2.1240343509435546, 0.23924431158956097, 0.0032060909261138904, 2.9991995169105818e-05, 0.0, 0.0, 0.0, 0.0, 0.49364700686034985, 3.944523026355407e-06, 0.9350107823070553, 0.08458103754007634, 567818.8150911474, 0.4857797706674382, 17.413111700010077, 0.20567421308699008, 0.9966118293969363, 34.51220428843252, -2.2651898642831534, 0.04647027499594319, 1.014656985350909, 0.004796798464109327, 1.1418108661585114, 0.056078632717029474, -0.4779099572614093, 0.2098029325797118, -0.00440253607988103], [0.9773299655953429, -6.051233303128841, 40.09665870752227, 0.999615836490208, 2.0938460034062296, 35.085201862079785, 0.8541053477612756, 12.112326856103827, 36.143783391087794, 1.0009025428480007, 1.8623493197369743, 33.185223108338135, -26.719106356806794, 2.3730196174237843, -0.03509540000715729, 7.04147571129108, -0.2968887689728044, 0.012575228419779394, 48.635817336024, -2.56510389666755, 0.040137933011454165, -2.169141898499299, 0.24350478085815222, 0.0029696461752185435, 2.8467100050865694e-05, 0.0, 0.0, 0.0, 0.0, 0.5925869455720754, 3.969466060182355e-06, 0.9627239993027713, 0.07565050325201289, 287240.1672531124, 0.48174365660657603, 17.429571472552947, 0.22792895807730396, 0.9768187041120404, 34.736989250327085, -2.273073783882894, 0.0463636488293823, 0.9996812435143206, 0.00013991362266835739, 1.0430619124963951, 0.04512082596396764, -0.5862377423481183, 0.20063324696691803, -0.0036413625870418288], [0.9950088431285462, -3.1145172134073245, 39.776370853779774, 1.0277478469237116, 3.2102239916338178, 37.886771673854476, 0.8425824136054278, 11.961046432601615, 35.60750974394703, 1.0009815792715184, 1.8171279280377737, 33.41338250882306, -26.678514127669743, 2.3695967199548416, -0.035050675863815425, 7.182271913678145, -0.2986111567016081, 0.012372300552597484, 48.5910100689378, -2.5644105058229885, 0.04018407773574763, -2.192197112147027, 0.24738982357991188, 0.0027331450509120846, 2.836634948266393e-05, 0.0, 0.0, 0.0, 0.0, 0.583122684012875, 3.898073527457998e-06, 0.8169852830899921, 0.08672963643598586, 308206.28215267166, 0.48594066534402697, 17.40811570516912, 0.2128770708512565, 0.9893580757714986, 34.41048750629818, -2.2690259040287835, 0.046815746511111166, 1.0815240011032554, 0.018268063104435742, 1.0419966578686832, 0.05107136497314247, -0.5962091027349368, 0.187855180566211, -0.0032447551741330784], [0.9852532258447042, -6.020570492670912, 39.52071906313012, 1.0731318823552656, 5.041862161608191, 35.63258486088841, 0.8362848952065386, 12.25637363926775, 35.77332789471282, 1.0008081839013603, 1.7311011570347175, 33.233447529285, -26.696897298500836, 2.3686940103149903, -0.03493676351246393, 7.436212760810476, -0.3119825441445209, 0.012353474812217477, 48.631610889512864, -2.5636228731047654, 0.04008759226818559, -2.1692349090319363, 0.24995934929775152, 0.0024687107591087974, 2.537746565324635e-05, 0.0, 0.0, 0.0, 0.0, 0.595236317527036, 3.4701575784480795e-06, 0.8500274628219326, 0.08308611533662172, 856742.8096804238, 0.4830147391390961, 17.407076093442615, 0.2532714854925179, 0.9847725170990919, 34.27912422416452, -2.2580104523780578, 0.046724069441812656, 1.0184786815485896, 0.00549417004275234, 1.0867024320600944, 0.05014541323882677, -0.17434618219694176, 0.19472850363369995, -0.004113815948026111], [0.9929271568011736, -4.642915541554079, 39.637659671944164, 0.9948158194024768, 2.7346845159910975, 37.96320782752357, 0.8536820348661273, 11.854696555369411, 37.677452162534145, 1.0016234904974255, 1.8130257234176193, 33.063901501750756, -26.733746303950024, 2.373129451440471, -0.03503172437131007, 7.451734770301646, -0.30901998955954335, 0.012261096809218781, 48.5124140522159, -2.561929676911973, 0.04021338610051867, -2.219087425533308, 0.24990790700405713, 0.0028126832720803572, 2.4022936584541925e-05, 0.0, 0.0, 0.0, 0.0, 0.5825763663957407, 3.3774127897214325e-06, 0.92009909372008, 0.07713853615894546, 381730.6358348489, 0.4831062601528156, 17.39729526318818, 0.20228009432485902, 0.9830519842223033, 34.357934464392066, -2.254280497310118, 0.046274183896911195, 1.0171408540884737, 0.0027736463849545694, 1.1005766306503328, 0.050816486118850625, -0.12625729118060586, 0.2217635490849869, -0.005112711289885904], [1.0142314978500244, -5.420608525499869, 40.83621385061618, 1.0093499256323293, 2.882749604992209, 35.4523857756421, 0.8504425447438188, 12.321280203765204, 38.19496286954643, 1.0013728195218383, 1.8149370354693246, 33.14860564939586, -26.739262644316145, 2.3731441594001725, -0.0349973775083248, 7.377388650920456, -0.30703425362085013, 0.01238694349389713, 48.448022459996125, -2.561391249677483, 0.0402600524570966, -2.2623090416380918, 0.2513143728966082, 0.002867025389569786, 2.6617528527695638e-05, 0.0, 0.0, 0.0, 0.0, 0.5411305715044945, 3.7375505112076033e-06, 0.9960279607194915, 0.07844768889491485, 923195.0387101603, 0.4839305214032309, 17.399200140484073, 0.2458279942202281, 0.9875215668939871, 34.400331287985566, -2.2620124205097616, 0.046574554007872894, 1.0071562821008857, 0.0012961519117486667, 1.072756280297301, 0.05024416642494603, -0.6226300320084417, 0.2295554071178482, -0.004649101576873796], [1.0120612607311474, -3.4804375189106884, 40.3116702415913, 1.0168089228518395, 1.9669980193006176, 38.65996767604729, 0.8400641875489739, 11.906141316640946, 36.62295209777905, 1.003043116134431, 1.872414424607698, 32.917321850679684, -26.72702953383534, 2.3708665308187746, -0.03496448316699448, 7.279307956227285, -0.3101648137709559, 0.012621882078534326, 48.50859586211281, -2.565598691710747, 0.04035013080940636, -2.260580611681499, 0.25186720847917393, 0.002850785859091827, 3.1950357398599353e-05, 0.0, 0.0, 0.0, 0.0, 0.5438919584064261, 4.5133705032268914e-06, 0.6481286648918163, 0.09853876794618503, 119365.35728966154, 0.48351620013623603, 17.40659666374596, 0.24272526933695449, 0.9828915948972882, 34.209331675430946, -2.2520566703427902, 0.04649580121815769, 1.0375536470912468, 0.00960219107673397, 1.0602665585924778, 0.04674905216000763, -0.4514013007214591, 0.23681508088604078, -0.005147105613540923], [0.9933561504717424, -4.581272530558747, 39.84067720356781, 1.0348088659309251, 3.8642917114643724, 38.07116331253287, 0.8268764260106306, 12.165870139219818, 36.72261431254334, 1.0012255995642292, 1.8387607078147414, 33.130980211187264, -26.672861047509443, 2.368259184977496, -0.03499752362662939, 7.363228146173412, -0.3128665588078186, 0.012645480223439648, 48.46960157816428, -2.565051617159345, 0.04043396733218001, -2.2810417230754916, 0.25037946454521437, 0.0030207279248525773, 2.882880572689935e-05, 0.0, 0.0, 0.0, 0.0, 0.5612976522707661, 4.604790344143585e-06, 0.8776710781305204, 0.0859769332728219, 881931.30611206, 0.48485467477441585, 17.385482225363894, 0.20984716687798108, 0.9856215553856896, 34.27732237638098, -2.2621071953681424, 0.04695652017439653, 1.071597229683391, 0.012457174305192236, 1.100756398297299, 0.053538698605972164, -0.6550562287694773, 0.24691152495572063, -0.005444406587943542], [1.0005692959422652, -3.965009210802532, 40.31654723618011, 1.0355340556190225, 4.016920791423802, 35.49057878546429, 0.8358284461867153, 12.335667534661933, 36.42776381986766, 1.0010012273591316, 1.7742669853106887, 33.33045639540661, -26.64872167348208, 2.365319381973178, -0.034944826504281774, 7.208645659197238, -0.31186135712634266, 0.013000205423468154, 48.43566739997561, -2.5648041147451024, 0.040405328718372414, -2.2434854987233726, 0.24993701970301074, 0.0029917096237399216, 3.0097982114665628e-05, 0.0, 0.0, 0.0, 0.0, 0.521428755476307, 4.458542358311494e-06, 0.7607892081669844, 0.09094483857388407, 368689.3037055874, 0.48404043140096964, 17.42446695459744, 0.26106013913991527, 0.9683907132200981, 34.35581433303209, -2.2739817049409403, 0.04746565543787574, 1.0452147640983152, 0.011705602945287169, 1.088917158103408, 0.06256449247771916, -1.0716305304812779, 0.25654954113116585, -0.00551008334724714], [0.9884805503552356, -3.1501685074975905, 39.831672574854025, 1.0110229198560907, 2.8385409010125273, 34.824222506780245, 0.8558402100656022, 12.017846844641843, 37.28189156972462, 1.002661270521195, 1.8880299389373578, 33.12459243697074, -26.606943373207578, 2.366009947418871, -0.03516982345370774, 7.26358966737661, -0.31517399522928635, 0.012950599200397546, 48.40872479424028, -2.5607700037042993, 0.04028911042107, -2.2237019685062536, 0.24821737941547448, 0.002978456279355222, 3.176875390933834e-05, 0.0, 0.0, 0.0, 0.0, 0.5327783274686737, 4.493246126720468e-06, 0.7851651825159293, 0.07995120798156675, 665232.3693355286, 0.48145670336396396, 17.38255333677333, 0.24383886728376544, 0.9990551832756764, 33.88398798156765, -2.2529579117994323, 0.04733991585445549, 1.1419385010990875, 0.03512340987588, 1.0759056770805926, 0.06161297804512033, -0.8687354272772294, 0.25311680611909165, -0.0054948942187807775], [0.9932405494604438, -5.88162824874393, 39.72368648793393, 1.0599165977841878, 4.157238090184573, 37.591532160158216, 0.8371631351960486, 11.87754904501626, 35.922097260797486, 1.0009074346365605, 1.7584240197568943, 33.210454714835954, -26.626911547762823, 2.366739138354137, -0.03513520747004023, 7.36350575190072, -0.31310254539445354, 0.012686383770119044, 48.34741123978064, -2.5595764723946717, 0.04031481847094476, -2.27604763937921, 0.25429183071688743, 0.002890519686626465, 2.7215611047113254e-05, 0.0, 0.0, 0.0, 0.0, 0.4872795750304247, 4.0968828301076955e-06, 0.9173848635570803, 0.08333392810861534, 759992.3546325327, 0.4856751509124746, 17.38621936085556, 0.22460685150566523, 0.9994346636094125, 33.90182163842355, -2.25339676793535, 0.047385177802262986, 1.063393076134584, 0.019376075297206384, 1.0931465838041001, 0.0582861810270778, -0.9354427048591166, 0.24488461062462705, -0.005139164699550267], [0.9957993904082265, -5.511504938966737, 40.47544657814182, 1.004454249085429, 3.5630462022992457, 36.8843957432622, 0.850365644088329, 12.48751166954711, 37.0820141824537, 1.003534546722295, 1.8150023154179658, 33.2613581948154, -26.57841050259484, 2.3680110572296806, -0.035449995336814276, 7.505700417600346, -0.3195703772374364, 0.012757309840847577, 48.329254691998266, -2.5618323413484037, 0.04043305083853109, -2.3513228507912642, 0.26199131047683194, 0.002774891556931625, 2.9719427734403074e-05, 0.0, 0.0, 0.0, 0.0, 0.48258258339286936, 4.193314617071403e-06, 0.9065342179321504, 0.08476599286171084, 320039.76447081147, 0.4809867625405978, 17.43327349457226, 0.26583236179865255, 0.9688111241785776, 33.956307028229254, -2.245669444905686, 0.04694550595705988, 1.0444850104575172, 0.011093456975762857, 1.0627900177249092, 0.05036481442525652, -0.98061840065455, 0.2557362385322851, -0.005383143367286394], [0.9781793298094016, -4.233475254002097, 40.818989124291555, 1.015089427771028, 2.205773316813872, 37.847659308941715, 0.8569834252835838, 11.730360511555348, 36.536724055206555, 1.000151349637743, 1.7982757948488097, 33.54844599404496, -26.606202308876345, 2.3668786981211847, -0.035218740701318106, 7.306299272625766, -0.3184331643805005, 0.013016495611561754, 48.33655235266607, -2.5627818297675247, 0.040503395233940045, -2.356748151796753, 0.25879553238812164, 0.0028621632194206622, 3.137933828932264e-05, 0.0, 0.0, 0.0, 0.0, 0.5024140244549096, 4.138403932976996e-06, 0.9009398920129307, 0.08416117944397532, 857560.9147067759, 0.48453639106897145, 17.391049948109085, 0.22199472483738894, 0.9856356784719766, 33.47792774476404, -2.2205038852972074, 0.046856048009243416, 1.0123890605768298, 0.0040522352823085216, 1.073303805063284, 0.04796053697586035, -1.1022246216590026, 0.268315968333715, -0.0054994499588342915], [0.9752603625618571, -6.142749137354393, 40.285381489765626, 1.015557850826454, 2.5828595194309267, 38.459568405234116, 0.8504701748554288, 11.789497057991584, 36.871433099014354, 1.00055214671999, 1.7202810395345447, 33.62930328867129, -26.563949224788754, 2.3669909519446253, -0.035489175703119984, 7.232440222510728, -0.31684703195216374, 0.013108080686328915, 48.310489774293465, -2.5684656974227726, 0.040741440899141966, -2.299324517632376, 0.25894606929631614, 0.0026669101312409202, 3.290650727040893e-05, 0.0, 0.0, 0.0, 0.0, 0.4549385911722235, 4.516017673559013e-06, 0.887555092299762, 0.08368120373500579, 497860.32695101015, 0.4858684510121471, 17.382616447288715, 0.241638696359797, 0.9991424112604632, 33.50107449405459, -2.213132639831709, 0.04630068880045776, 1.0097047974211748, 0.003675007741064569, 1.0718478328338077, 0.04966260799277575, -1.2052072258188933, 0.27613921814395115, -0.005708166360038247], [1.0133656967362075, -2.4132188393966336, 39.884656130241424, 1.0141645783210083, 2.520840029216246, 36.44918894725726, 0.8525532684854891, 12.04547578708616, 35.4203002507884, 1.0021261308964255, 1.78578144931773, 33.21028836161643, -26.53266371125078, 2.3613475688633083, -0.03518161742630786, 7.393767934112987, -0.3150572321881846, 0.012759883580316975, 48.2675220789944, -2.56889948627551, 0.04081237732254823, -2.312438524958184, 0.2573700419532555, 0.0028971470276822064, 3.603849933880199e-05, 0.0, 0.0, 0.0, 0.0, 0.4195842359607873, 4.801126075165187e-06, 0.7727431666227889, 0.09906652588756007, 726997.1366305719, 0.4809052601991771, 17.39772461574382, 0.2235491369928306, 0.9879899847274377, 33.74272082632211, -2.214225318551718, 0.04580642337377949, 1.0306423607019293, 0.006767827757255694, 1.0406833385712615, 0.04548161232799016, -1.1770208580107542, 0.2758201581396786, -0.0054359108078795996], [1.0036487644380234, -5.945628168396222, 39.2634030987892, 1.024289232136484, 3.350098056403437, 39.10859761315561, 0.8585953710486909, 11.98648741874535, 35.347732875041444, 1.0011566060516957, 1.7675092345965517, 33.306160289347005, -26.588406275265623, 2.3636138943243554, -0.03509314781804112, 7.3405599150633245, -0.3191879048448303, 0.013027541548574594, 48.28155201953046, -2.569227537361356, 0.04073859232376951, -2.287716449814108, 0.25589963593224124, 0.002903371372934664, 3.751717757268275e-05, 0.0, 0.0, 0.0, 0.0, 0.4110201853884256, 5.235893231702951e-06, 0.7625367080696299, 0.09201220833946237, 69721.06264267664, 0.4809795114175876, 17.44511500707553, 0.223236541448464, 0.9929633028544091, 33.54472776839707, -2.201600539068606, 0.046015412155468595, 1.049828662296485, 0.015560622640462691, 1.0880068098300235, 0.04454494629867865, -1.0465564092262702, 0.27044938181593053, -0.005627208063625817], [1.0048686886902285, -4.953590664480242, 39.95685662931704, 1.031768944407493, 2.9518303446392076, 37.53107979252345, 0.8417424880682081, 12.244294477900624, 37.01970549613563, 1.0007026008403561, 1.822853829256461, 33.50319976585549, -26.494393539570392, 2.3613061541310993, -0.035382928741805784, 7.374695956758143, -0.3168076996450855, 0.012876712675423932, 48.36401396399594, -2.5724023178507256, 0.04072994893406179, -2.290914577712865, 0.2571865795895722, 0.0028046755081210474, 3.086026947784089e-05, 0.0, 0.0, 0.0, 0.0, 0.41790090964465165, 4.602863066970498e-06, 0.9328557840094437, 0.08627174913587839, 800310.1543352422, 0.4859689105120886, 17.403925400352428, 0.20958553312882866, 0.9871731593639121, 33.612373231007766, -2.1935304789772285, 0.04519125434437986, 1.047035002930799, 0.008795090467716411, 1.0513663169330056, 0.04781733942900111, -1.2137684192786709, 0.27321569743951146, -0.00546501773276939], [0.9806632215652498, -4.804345091495774, 39.323105781507046, 1.0097897792378154, 3.180196407135134, 37.3443276106257, 0.8652259945948523, 11.545723655692372, 35.64479565799929, 1.000133395327524, 1.8498513536910177, 33.45037192242854, -26.485111544790282, 2.3631897064718985, -0.03560875531322447, 7.244190226555886, -0.3185785148561633, 0.013176734862577383, 48.30871859874478, -2.5701675114349802, 0.0407303191233698, -2.283262518035462, 0.25580957957184797, 0.0028937213510138167, 3.1470308963163405e-05, 0.0, 0.0, 0.0, 0.0, 0.41868970243474674, 4.0603807544027646e-06, 0.8944627440610808, 0.08569050522112197, 232696.771196799, 0.48430219761877336, 17.39063346601353, 0.2338355543726773, 0.9829325795589915, 33.371729266001395, -2.172181380565992, 0.0446526260880663, 1.0008430791414527, 0.0014753741659646342, 1.0692643070440722, 0.04479166563771116, -1.193445240158257, 0.28507565721776923, -0.005890826470464087], [0.9965820272884601, -4.112238138962495, 40.188012631859635, 1.0032907526100556, 2.138171503525291, 35.37043921666887, 0.8566026451306434, 11.95276104373163, 36.378283006512746, 1.004371854693829, 1.8147788828741522, 33.0363526322009, -26.511802900119942, 2.360283551128209, -0.035246770408569786, 7.1960909422358625, -0.31989124906017147, 0.013381092424335588, 48.34159978550548, -2.5741767936638227, 0.04080729587134812, -2.28504940501854, 0.2548728024273184, 0.002976405029702148, 3.2974865528396424e-05, 0.0, 0.0, 0.0, 0.0, 0.3946382996443745, 4.483302744241788e-06, 0.9857744073564956, 0.0828853280577567, 438952.2068637881, 0.48611447732668367, 17.39145458714568, 0.21153355148684588, 0.9946614543701916, 33.504947804201905, -2.1506563471045723, 0.04349413166410653, 1.0160206379013068, 0.00590431085060519, 1.0847190898661727, 0.04731878577965424, -1.4478260941738013, 0.30588867092685457, -0.006444087797609643], [0.988473556418736, -4.848606529732709, 39.40846366375282, 1.0313991935963933, 1.6707606698888517, 36.50520822602428, 0.862875747761796, 11.987921447829251, 35.6047266884925, 1.000926371180711, 1.8109025141691437, 33.6578214231943, -26.499868782358387, 2.3580116938566684, -0.03513190517484002, 7.107932230571848, -0.3142069372693086, 0.013469204619254474, 48.376595418578496, -2.57623656554305, 0.04087402983874301, -2.2332821569071455, 0.25130306215652287, 0.0030293437734307616, 3.2064113113907174e-05, 0.0, 0.0, 0.0, 0.0, 0.4029368777816426, 4.304743804150716e-06, 0.9121527459081179, 0.08056113605341879, 391047.1776306343, 0.48195083848391285, 17.392035930035924, 0.21883137159295415, 0.9772588735702746, 33.77159014696552, -2.152782660732932, 0.04321656957976064, 1.0191475435643096, 0.0034699221096478384, 1.0712395467329818, 0.04982792411222844, -1.445688753183604, 0.29962580460857013, -0.006282320020706243], [0.9900411502770214, -3.1331833796032904, 39.5386739329709, 1.0240201750605082, 2.2590426890183424, 36.19442437178559, 0.8599101914096532, 11.868104938240032, 35.605183317826565, 1.000102644314442, 1.7340076731731386, 33.51075787331219, -26.504025742201033, 2.356325945262059, -0.03509688648852198, 7.115450166597926, -0.32673346086391747, 0.013780575069470181, 48.36487682683671, -2.5775123295710247, 0.0409899478442007, -2.2273462456086706, 0.24902765818178285, 0.003135288868125727, 3.0378252340304498e-05, 0.0, 0.0, 0.0, 0.0, 0.4255403007059163, 4.082929318119967e-06, 0.9763418952024976, 0.07959609572168432, 97445.38205084507, 0.48478369128462695, 17.44872444832238, 0.2725708010607428, 0.9909311760275423, 33.22514605862601, -2.15509165048649, 0.04419645863057861, 1.0291572528189883, 0.011013276274887754, 1.088598352706082, 0.05166388001980878, -1.6499608235611216, 0.308796617733055, -0.006284005970684117], [0.9798734938661919, -5.215905785358049, 39.707490238760755, 1.034670662007003, 3.539410368040767, 35.771945430070254, 0.8677236123614149, 11.933391806347801, 36.47336545207582, 1.0007413883000809, 1.8283646780548097, 33.415604742306044, -26.520940267340524, 2.3594799224420773, -0.035143505306719704, 7.370260759521763, -0.3315048021066765, 0.013508500086927687, 48.35234861848086, -2.5754591782827645, 0.04095431461893681, -2.2480592824015955, 0.24843628878422258, 0.0032286136665237043, 3.222655063522291e-05, 0.0, 0.0, 0.0, 0.0, 0.43455430572140696, 4.355484080678429e-06, 0.7327802551427063, 0.08059760497538171, 567969.1421094988, 0.48467494020888163, 17.431274411535952, 0.20627362107998068, 0.9882979653257505, 32.92446079600323, -2.1335149275782297, 0.04403421278386672, 1.0334622814821266, 0.007378196151938, 1.0582600406807114, 0.04720287318620644, -1.2504032691253226, 0.2923598404483533, -0.006153682495744056], [0.9746440121543218, -4.499593278130401, 40.34423447118374, 1.0141884183291257, 2.8117330362731736, 35.08570751935817, 0.876768685661181, 11.519811806336152, 36.88979528694218, 1.0033653563953435, 1.8509512978384164, 32.97920946429432, -26.509820072471374, 2.3594141278600387, -0.035176369832672305, 7.550293265464708, -0.3361449690087578, 0.013393148432248614, 48.32200797280321, -2.576530785396172, 0.040971369094882866, -2.170145599052244, 0.24640158377221327, 0.0030640690965097915, 3.184861378994182e-05, 0.0, 0.0, 0.0, 0.0, 0.38834112063311194, 3.954796266082388e-06, 0.878143379273583, 0.07714674805572411, 273143.08747337543, 0.4850300516978778, 17.388234339484853, 0.20993085521470634, 0.9873389318524267, 32.812962592216856, -2.125361725504195, 0.04371868930540898, 1.0012989758850892, 0.0008521187992804449, 1.0914205399704988, 0.057136211610433536, -1.2331293373921548, 0.28773732753936127, -0.006303206695943475], [0.9819122438969701, -4.347841725598538, 40.66155957282024, 1.0031475320633223, 1.7077599576221454, 36.23145261874091, 0.8617202354780438, 11.94724729043657, 37.344027379964054, 1.000726847372303, 1.7964894519999126, 33.61909947318184, -26.51787505863119, 2.3568605209147053, -0.03495625275324255, 7.40614689123274, -0.3355971361406127, 0.013668713037007717, 48.39543748720399, -2.579209665275792, 0.040930530429245944, -2.191415293587108, 0.24393830159409877, 0.00328359314324487, 3.364754906098428e-05, 0.0, 0.0, 0.0, 0.0, 0.37958705649295676, 4.307854225224313e-06, 0.9303200779578936, 0.0840495007888763, 918505.5077936419, 0.48029785915416257, 17.402956453405604, 0.250692159632235, 0.9940822449851064, 32.442147287354906, -2.099988219927233, 0.04334254407583655, 1.0627087470121908, 0.01763288426406068, 1.1115794073610659, 0.04897722457145044, -0.938439560962305, 0.2740460426536968, -0.0060856339963842356], [1.0168676494663882, -4.8034082395209685, 40.436031330263006, 1.012504318859686, 1.994818863128777, 36.15926637633341, 0.8409229304717619, 12.00738502014778, 35.944043829001934, 1.001171685754096, 1.8164993335794262, 33.39707344347702, -26.462006408667158, 2.35401637046718, -0.0350587297875313, 7.434521417246042, -0.33174721419761094, 0.013459164672343454, 48.35340500162382, -2.5784148324391847, 0.04082180621547446, -2.181814952989805, 0.24762821751038244, 0.00316860178000259, 3.006315496930487e-05, 0.0, 0.0, 0.0, 0.0, 0.2913975087453323, 4.366543660091188e-06, 0.8544903588089057, 0.08736603706324625, 709192.2610231013, 0.4837023092985622, 17.401708960904838, 0.24638227411130675, 0.9906417761177381, 32.08895403480513, -2.07989574869242, 0.0432603499374049, 1.055012267510574, 0.012379203118437427, 1.0969600469878713, 0.052275171025158836, -0.73185562639666, 0.27938788958183575, -0.006629479867684504], [1.0042700429538436, -4.507916181305825, 39.73622470406044, 1.0031549204533918, 2.863231348450412, 38.05502501139255, 0.831875202554143, 12.221103218391194, 37.00777284793755, 1.0011090226141597, 1.696645448513952, 33.36948740924259, -26.55327895804511, 2.3572964692347953, -0.03481950479052441, 7.540202739237554, -0.3357023999762137, 0.013440700732651743, 48.521484721172655, -2.5858832555418516, 0.04088964390623604, -2.187984414299987, 0.24920985200062573, 0.0030687942648565695, 2.6027986511357806e-05, 0.0, 0.0, 0.0, 0.0, 0.3393167885606553, 4.121510191311224e-06, 0.8019892892834426, 0.08335792652036261, 744811.3637406091, 0.4828636221272854, 17.4208062054664, 0.23970576299016946, 0.9864510490584872, 32.1897139450097, -2.0938528379852706, 0.043751827789460705, 1.0358815207518273, 0.008279879878856606, 1.1361144491356008, 0.058160808003753055, -0.5344176943006901, 0.26408194264315604, -0.006450312664082791], [0.9952649467981391, -3.12544075334785, 40.359971997904466, 1.0103036461735337, 2.8421455198216856, 36.526483533051014, 0.8686231698316133, 11.880523113161194, 35.65587394329119, 1.0016249276021636, 1.7619462453575656, 33.35485370113959, -26.52503320599466, 2.3569184419281046, -0.03494051406760344, 7.597322455260182, -0.33943396060157205, 0.013467825434466339, 48.515178380773435, -2.5818412548113794, 0.040885650001754065, -2.250209504873261, 0.24720616392102449, 0.003246223068566537, 2.7427193379241568e-05, 0.0, 0.0, 0.0, 0.0, 0.45612223025935733, 3.3949368835577538e-06, 0.5653571830242521, 0.09750651769858427, 766982.8397106561, 0.4840129706099635, 17.42866532265076, 0.19169082509653, 0.9798278072946478, 32.02572613420296, -2.1014383805330583, 0.04445689150995364, 1.0498007900161348, 0.011309157533456824, 1.0677704139238704, 0.04894271532940135, -1.1348799708683721, 0.28142417193238817, -0.006005265651181354], [0.9706621878235028, -6.125210491437363, 40.24565569444533, 1.0232605507771348, 3.7122662462850364, 38.04595064859172, 0.8698802851778052, 11.471887097217119, 34.626399572368726, 1.0008332625576823, 1.7958955668941863, 33.36317277134708, -26.58222698283912, 2.3591046999961964, -0.03478928539258574, 7.621049781169778, -0.34509082491723714, 0.013652106584549798, 48.43758389638539, -2.579420501208259, 0.040844065813712346, -2.2341839063460442, 0.24864652446330132, 0.0032292449377662744, 2.9794873693245873e-05, 0.0, 0.0, 0.0, 0.0, 0.37552859239114766, 3.6001692194321627e-06, 0.9179290077409004, 0.08390148699278012, 809237.6783606698, 0.48025509376741576, 17.39009975079435, 0.25077608201613955, 0.9962852731280966, 32.38011120448937, -2.121144879533964, 0.0445883078550511, 1.0069962382581508, 0.00048678901371721536, 1.0638817213697573, 0.05012326139605595, -1.3922581694356442, 0.2911510047395321, -0.005986066955986556], [0.9933578956975835, -5.090814477580828, 40.43161038290077, 1.0343713452421077, 3.508724688643559, 37.64620331595705, 0.8740389024906212, 11.39994210195877, 36.61549989947508, 1.001990052751441, 1.8008113266889, 33.050819625503834, -26.550788450602735, 2.358259501064567, -0.03490764563856862, 7.717773163080867, -0.34492922700348905, 0.013438403088092904, 48.474950758094735, -2.581913593984069, 0.04089248984215098, -2.1648254827800946, 0.2471670615573987, 0.003016129574303831, 2.8896885103422008e-05, 0.0, 0.0, 0.0, 0.0, 0.39766704822474586, 3.6390285281920795e-06, 0.5309050986741807, 0.09357269929351675, 131236.63278836745, 0.4826149800522444, 17.41600755183091, 0.17317700300348493, 0.9997630601217267, 32.48207589845004, -2.1275500316427243, 0.04471688919602646, 1.00656210758932, 0.0023936103687187834, 1.0619302730270088, 0.0457982674118501, -1.1763726875380487, 0.2752461924218968, -0.005430012722458293], [0.9769192091544436, -3.201081049487185, 39.84892847297472, 1.0249088249244547, 4.044323933178479, 37.85259121002287, 0.8629402316178363, 11.981562460090036, 35.73696080524266, 1.0025047997967338, 1.7940067860795244, 33.42417806020922, -26.52996778378619, 2.3578607600094226, -0.034951993245106325, 7.769298790252475, -0.3412121852631216, 0.01326807718066941, 48.481165004427, -2.582486944790924, 0.040842895741548826, -2.198360564204278, 0.24655122152805486, 0.003271414693716186, 2.7476154022820186e-05, 0.0, 0.0, 0.0, 0.0, 0.3547014615056509, 3.550392273749412e-06, 0.9982938305471011, 0.07505104947268174, 688208.1454777428, 0.48592761228549686, 17.40569711650148, 0.22742119757833162, 0.9835344636469399, 32.56873033879542, -2.121765527010712, 0.04424010832983203, 1.024899431714513, 0.0029140191409951256, 1.0491990408553968, 0.04819394634147482, -1.2036080745906335, 0.2544479103748333, -0.004718535379570327], [0.9845258711942201, -4.180106606411201, 39.6070659337012, 1.0214537226096903, 2.960816246219723, 36.39400120140452, 0.8652457175225381, 11.773671760586783, 36.851843527911406, 1.0024038794395962, 1.8266624725406109, 33.05340574119184, -26.600042515436424, 2.363011814179531, -0.0349865943599157, 7.721606824873671, -0.33977002135046785, 0.013223936259562181, 48.47891009708108, -2.582215388820606, 0.0408544730488646, -2.239573531690541, 0.24757446718056858, 0.0032637266848814946, 2.9735385127790904e-05, 0.0, 0.0, 0.0, 0.0, 0.3785012235386172, 3.9773331472225165e-06, 0.9280048553185067, 0.07653159404687816, 956295.9223813689, 0.4844880643161781, 17.38983524600428, 0.20911650654702585, 0.9945701417125538, 32.62283670787454, -2.114199994693071, 0.043894374822959104, 1.0256180372383181, 0.009678443202195202, 1.1043971905013419, 0.06063511424607797, -0.9594640398335156, 0.2527629808072211, -0.0054009456506463015], [0.9785775246317513, -5.617772702677109, 40.17848089610216, 1.009694038935046, 3.657912460157719, 37.71885990830945, 0.8680171492808798, 11.676771895131385, 35.90311774987897, 1.003026039899987, 1.93441571992788, 33.00901000304734, -26.60457925532535, 2.360282204780701, -0.03477788090953972, 7.6402202796603165, -0.3370620223506758, 0.01332392160874438, 48.506227469288795, -2.58410631066529, 0.04058320932684184, -2.2011236314944767, 0.24632328891816424, 0.003474555386923073, 2.6959565347004397e-05, 0.0, 0.0, 0.0, 0.0, 0.2681612713419081, 3.3282423144758755e-06, 0.9410570164793295, 0.07902170467457016, 344701.49853428185, 0.48526937909457396, 17.42230860933617, 0.25461591895392466, 0.9841662723446958, 32.9199830003954, -2.135226206111368, 0.044099211548591324, 1.0941082930549453, 0.021929072592441427, 1.0856015513498094, 0.06383774027049872, -1.2452018814738908, 0.257813426065465, -0.005268578620928819], [0.9904570539696405, -5.820269840340507, 40.059850517106725, 1.0050784907856816, 1.581666709547561, 36.15486018890192, 0.8469055257469763, 11.45559449534197, 36.25692357263056, 1.0016581347386428, 1.8089619635827152, 33.3013027178089, -26.595170899698527, 2.3575428112192442, -0.034641216455393975, 7.903265738446579, -0.35096728393348464, 0.01345081001534524, 48.72639559831688, -2.5983792602853386, 0.040537239839761666, -2.1457361701526216, 0.24500848146703416, 0.0032786831755702906, 2.5137747629581426e-05, 0.0, 0.0, 0.0, 0.0, 0.2041400516215805, 3.4982217948445675e-06, 0.9809910084298704, 0.06920038615571611, 848808.3135072032, 0.4802090777549649, 17.404170893201034, 0.2377612175503449, 0.9965515928253377, 32.64300444574102, -2.1334234932048397, 0.04461451362517521, 1.0485953798293468, 0.010638771413904714, 1.0864201831616085, 0.05391678803568368, -1.0291408676591796, 0.2427809176971534, -0.004828434297077165], [1.0102523416221438, -5.047516878274356, 39.56086494323936, 1.0577000369378586, 2.6337799631728194, 36.144300239227775, 0.8493077715972195, 11.759902806494253, 35.73028777662466, 1.0000418280573469, 1.7742945307805333, 33.47325491591697, -26.556891740850574, 2.3528678762746758, -0.034523881038254066, 7.9722217888066265, -0.3483401179782278, 0.01326068276988217, 48.61354028777005, -2.5934994115838386, 0.04076357183517696, -2.151519428912533, 0.244423089183428, 0.0033084999833487747, 2.2923005532325216e-05, 0.0, 0.0, 0.0, 0.0, 0.2474250706716225, 3.1352454739244663e-06, 0.9144653273410395, 0.07875182677613606, 603698.8368112613, 0.48371991713493306, 17.38080567051517, 0.1821745757525811, 0.989776259261185, 32.83825640747617, -2.1397506058114946, 0.04453923775421538, 1.0596250663715745, 0.014462418332007922, 1.082558537917839, 0.05694026087795322, -0.7784789597380307, 0.24974649075072808, -0.005496127210387762], [0.9971009831399609, -3.5608486967265303, 40.40304045092572, 1.0067413442548994, 3.5076137221310324, 36.46354274833585, 0.8548290807645935, 12.184122174012934, 37.08172735509305, 1.002103755817694, 1.8169828276804227, 33.23704877263452, -26.60349181870332, 2.3556438750551805, -0.03444896344635064, 7.776880144796744, -0.34104887012174484, 0.013249863097142194, 48.60642203425314, -2.58778074598214, 0.04055400610128731, -2.171237275814762, 0.24611979980245094, 0.0032646096396168932, 2.6144701369219805e-05, 0.0, 0.0, 0.0, 0.0, 0.2845393642317446, 3.4440821136314482e-06, 0.8640367442338023, 0.08048543851654444, 938754.9236523643, 0.484683133614922, 17.386533360419467, 0.22915778323065733, 0.917419450938381, 32.563234039781555, -2.130766898413744, 0.0446995152932766, 1.011861798860509, 0.0014480294651802003, 1.0440661139045109, 0.049322846779406695, -1.1025146399958985, 0.26349929320075, -0.005379782468769535], [1.000474959971618, -5.540536946294055, 39.79837464955216, 1.0445071155867198, 3.4940191384701835, 35.96858656725441, 0.8441905415602936, 11.912976659327311, 37.03952175501125, 1.0013634342173698, 1.811218756709406, 33.035850424191096, -26.673025312390596, 2.361325221753434, -0.03452808462844945, 7.590931257250212, -0.33709079108342577, 0.013443809646067605, 48.66969222270913, -2.582597193369883, 0.04028816334304384, -2.1859576139106944, 0.24279613330998934, 0.0034747483356231627, 2.6660557891353407e-05, 0.0, 0.0, 0.0, 0.0, 0.31597899880160585, 3.720457786964502e-06, 0.6636717686146147, 0.08920883678359658, 692566.3061120617, 0.4806390693304667, 17.437038400884646, 0.24037617513026915, 0.9808569422679163, 32.991457220948, -2.1395816088112136, 0.044172188730715545, 1.0326035485871894, 0.006461317958286427, 1.0263640779318646, 0.06670367327702983, -0.9456542717555172, 0.2636755537955006, -0.005822218025932404], [0.9887022349085278, -5.827749962354494, 40.4207622799374, 1.0438583931804626, 2.469208160488715, 37.371577695152816, 0.8558878111608583, 11.676637391205341, 36.6824331279315, 1.0019341241964468, 1.7933086607664221, 33.454248209513864, -26.69560913580831, 2.3638404396710024, -0.03459917461761439, 7.559368289800162, -0.3310888989082878, 0.013633353181398595, 48.73515707959512, -2.5820498240576097, 0.040155420568482356, -2.100961973005969, 0.2390806690879315, 0.003365142747235878, 2.9398346774294767e-05, 0.0, 0.0, 0.0, 0.0, 0.3458310344025014, 3.7537964861475757e-06, 0.9073902495988175, 0.07938071028548828, 798341.6848327426, 0.48479807503793765, 17.424366289198147, 0.226270881733877, 0.9963669491824694, 33.21654635147285, -2.1405242394084336, 0.04350178591867294, 1.0245339674227212, 0.004593269295270387, 1.038613787031034, 0.05640988898037966, -1.110591927855261, 0.2768841924603572, -0.0058588630702690716], [0.9835406021581413, -6.075526939711855, 39.33504157743168, 1.0376679860893343, 3.577876381940958, 36.62255710901216, 0.8592658475391041, 11.981347835743941, 37.6706923297314, 1.0005918997278662, 1.8291573821963805, 33.47242389326239, -26.744811142676905, 2.3628410496801884, -0.0342788914701804, 7.445418291387237, -0.3409841038026813, 0.013764868293000023, 48.69836010449874, -2.583925564456486, 0.04033228963266936, -2.1404152750320278, 0.24019260697261746, 0.00332940296595212, 2.878464351968963e-05, 0.0, 0.0, 0.0, 0.0, 0.4203996832622132, 3.762206159095662e-06, 0.8526303247043486, 0.08015907724966687, 648173.3786167378, 0.4812257850445858, 17.4096359799008, 0.24555720086324834, 0.9873487147546084, 33.1210932204425, -2.1339469394446637, 0.04347834631209705, 1.0720454170205909, 0.017508042645657636, 1.0840827683154803, 0.058624793850388594, -1.3158398800550646, 0.2747345245000934, -0.005762356255570839], [0.989502351163937, -3.487791215201462, 40.35850626411694, 1.0411984718475267, 3.5261526307523434, 37.184058164212956, 0.8649062264956229, 12.126124742026462, 34.401404373664256, 1.0015113508074667, 1.7987154305608961, 33.22375694160869, -26.707751340153226, 2.3631630652329, -0.03450881947931538, 7.624227704560311, -0.34581562362357465, 0.013647487499423024, 48.68982576587722, -2.579283700606652, 0.04026274954845339, -2.1141279435683265, 0.2366516942109721, 0.0034145705904255878, 3.064708556883001e-05, 0.0, 0.0, 0.0, 0.0, 0.44677377132480184, 3.994637362825849e-06, 0.5864650903713564, 0.09535751196892416, 614908.1192579027, 0.4804105958091403, 17.388329381047864, 0.21449977329275388, 0.9729400745848843, 32.939493162767405, -2.125026046487754, 0.04369584170051642, 1.0696433287383071, 0.017139541669843328, 1.0514068512211485, 0.057436030284615885, -0.988772805123221, 0.25989571145722623, -0.005496085470016475], [0.9944563577999825, -5.083986020970833, 39.31178610198857, 1.0074635973052108, 3.2232755434073193, 38.01082808651296, 0.8517549960996531, 11.905657963035978, 37.05411999223187, 1.0007324325978548, 1.8630259323658118, 33.76884129671179, -26.725842065957483, 2.3606507482498746, -0.0342727684663647, 7.617979541994213, -0.3498886657395488, 0.013816594644272042, 48.654313106365485, -2.578347735111323, 0.04026917263235373, -2.1012695326270427, 0.23623367523336808, 0.0033908007378389404, 3.4905210967319405e-05, 0.0, 0.0, 0.0, 0.0, 0.44014312838323133, 4.722699810598979e-06, 0.9186377643195911, 0.08074365686352226, 50586.417283946175, 0.4838135564129997, 17.42515013647441, 0.22101607632882142, 0.9934599070316836, 32.7072546702467, -2.1297344434541086, 0.044296913555223444, 1.0420574662105246, 0.006912430381054388, 1.1177844479200019, 0.05960179688320872, -1.0885016577695925, 0.24119585631265492, -0.004898080689435642], [0.9984894242515631, -3.4100596679414856, 40.08792836893436, 1.0249971525065016, 2.502384131777115, 36.15087475292629, 0.8520231860724781, 12.19865091445568, 36.50526697839193, 1.0013284563423153, 1.8324530351284987, 33.43364666125743, -26.71397728266286, 2.359062168570485, -0.034146647889834444, 7.384957280292163, -0.3469403156174269, 0.014198616894396814, 48.59294274765547, -2.5793182427621777, 0.04039945082295268, -2.116839972530454, 0.2344599825087904, 0.003572875385132086, 3.4584781857632375e-05, 0.0, 0.0, 0.0, 0.0, 0.38929490767772085, 4.734580448606686e-06, 0.7708498105599799, 0.09014126071386547, 450054.0954556211, 0.4834313015767576, 17.405810613994074, 0.20208278427789078, 0.9808674229736658, 32.50074615713207, -2.1222229273982753, 0.04444889626425943, 1.0347387438551203, 0.008488975552511512, 1.0562894893563577, 0.06207015176251986, -1.0592465141073917, 0.24472283295696187, -0.004975031941286256], [0.9903603412285857, -3.296490171843697, 40.069013705801076, 1.0561520348168114, 2.6656641457441816, 38.333750099079154, 0.8466630656970563, 12.020391670167749, 35.997535733476546, 1.0007052805539374, 1.7346571970500673, 33.24432433288015, -26.6813613922287, 2.356805887947633, -0.03416542166482864, 7.131438432717047, -0.3425707316215868, 0.014436420053538854, 48.56270262135919, -2.581490520608177, 0.040554020558953824, -2.1020113305842476, 0.23493848827229363, 0.003523891216215056, 3.337588945118782e-05, 0.0, 0.0, 0.0, 0.0, 0.393383134938639, 4.650379848462184e-06, 0.8139363053643287, 0.08981764844104957, 75271.79610604112, 0.4820374941941755, 17.386391809996887, 0.23927723867821624, 0.9990912439671944, 32.96833979006164, -2.1328384852732065, 0.04385278992053299, 1.0376497449860256, 0.006901386550383377, 1.0510414465716742, 0.05432213696420321, -1.2348078577770891, 0.25289083439611565, -0.004872955769925319], [0.9813426610563144, -4.4905218071511355, 39.66863709447373, 1.0070238547025927, 0.972595766270542, 39.08575489930174, 0.8577725063014818, 11.734197589877548, 37.29255709589154, 1.0019816876303353, 1.8156579530411154, 33.12667560373402, -26.629332346867926, 2.355890045792837, -0.034329186740830915, 7.087445322794452, -0.34647470506961825, 0.014769015474611869, 48.57419210737586, -2.5787695668322734, 0.04038487896054604, -2.0948615845159453, 0.23435571330066646, 0.0035680389992795067, 3.386527492077582e-05, 0.0, 0.0, 0.0, 0.0, 0.3817844805544439, 4.500006022082565e-06, 0.8504978085901082, 0.08309720790909406, 283954.02490101627, 0.48060388611011384, 17.401972221455246, 0.2351352684423086, 0.9999481841479528, 33.263156793849326, -2.1272466982012093, 0.043005488902280356, 1.0231864966909299, 0.007135540563206448, 1.0726527472701668, 0.055268953959488984, -1.2558638690772541, 0.2564826013901637, -0.005024820323974468], [0.9896767803832315, -5.445226241080633, 39.969892331759866, 1.0841780593881531, 2.355637253434337, 35.76530250127984, 0.8552971671695265, 12.00328801859411, 34.30447368316771, 1.0010966885596084, 1.8727505877356332, 33.370233037409086, -26.642447651702618, 2.359219975796146, -0.034491956682798815, 7.142827953628286, -0.34262769781082386, 0.014470291057269583, 48.57546534685042, -2.580738297188164, 0.040458632725504116, -2.056130960742646, 0.2341637627483176, 0.0034627384371844344, 3.4885356386800566e-05, 0.0, 0.0, 0.0, 0.0, 0.36889506458391763, 4.5812270088148686e-06, 0.6359353701006925, 0.1019735294531474, 702824.9696074377, 0.4839569342375609, 17.40178825219701, 0.18605728924571335, 0.988340173061147, 33.02663912677266, -2.108616186758351, 0.042761785269258626, 1.0087892258957722, 0.001461792553763359, 1.0360488480772254, 0.05103023867189162, -1.1142998158986048, 0.2651644851002861, -0.005345634838464734], [0.9844349583475498, -4.656655608614424, 40.394667329108145, 1.038278607108983, 3.480759724774968, 35.31161259804223, 0.8661468304290914, 11.862987299976103, 35.502316549680046, 1.0007173014075814, 1.8146388331556105, 33.65399099195495, -26.64730312168397, 2.3651014757688147, -0.03494935790210552, 7.146033949908448, -0.34541484329044847, 0.014570853416891951, 48.45509989283033, -2.5783460103515115, 0.04049569713744469, -2.085056608364613, 0.23438650443878467, 0.0035447760030782732, 3.791477420655957e-05, 0.0, 0.0, 0.0, 0.0, 0.3193628233594928, 4.7854445565591055e-06, 0.6810875571835548, 0.0900137721817751, 688059.2714959553, 0.48098086389820255, 17.384308047413633, 0.24894910698853123, 0.9953592663311059, 32.53839616672465, -2.100472275597213, 0.04325720019671909, 1.0757822048599999, 0.021539616270154327, 1.0703107029145749, 0.0660643765320763, -1.340425581669569, 0.2598682320650114, -0.005354743552895795], [0.983948551875787, -5.0947295989555546, 38.7215766571607, 1.0075332106888493, 3.396036793723649, 38.59433492186874, 0.8520837276441249, 11.718326040242333, 36.800680879719124, 1.001164773673402, 1.7963281759171588, 33.58502627977374, -26.619166949568697, 2.36022692169409, -0.03470597615495067, 7.18740318675827, -0.3389618497052339, 0.014248152068497607, 48.59862913036011, -2.5858456245070833, 0.04049202766626929, -2.0630262887244606, 0.2351037595876135, 0.0035414928333786064, 3.636418031634755e-05, 0.0, 0.0, 0.0, 0.0, 0.2762839390051081, 4.708018946261313e-06, 0.9477750254903113, 0.09280611626157959, 807621.7730636895, 0.4844555601180247, 17.40300752762208, 0.18352886154033154, 0.9898988017084811, 32.56625396104309, -2.105976104875299, 0.04351073299896385, 1.0109033436532047, 0.0021157442086897882, 1.0673316099318664, 0.0544978456579776, -1.2295173971488733, 0.2558703086364057, -0.0050221390904879384], [1.0068957281796562, -6.072249257654964, 39.50465599550461, 1.0185623434195248, 1.6913641158149244, 36.87396588087792, 0.8506180909258174, 12.095601699635587, 35.31408200415454, 1.0005069107844227, 1.9502011256353122, 33.32141343242948, -26.62191328404678, 2.359303664710194, -0.03464266019748033, 7.087993981141584, -0.33317549737985863, 0.014172944590021398, 48.52922960036944, -2.5857752342307183, 0.04067595937594037, -2.0790360864464694, 0.2341211430535609, 0.0035520959512798404, 3.45031070173557e-05, 0.0, 0.0, 0.0, 0.0, 0.33374197058021804, 4.928495951837678e-06, 0.9017355956387632, 0.08691468449074792, 644494.7254624902, 0.4856610121432648, 17.437996433715416, 0.18219264105537974, 0.9920558647871082, 32.43273716048276, -2.116851651576061, 0.04423006781130921, 1.0814093344839364, 0.020771463777339287, 1.1188592853020483, 0.04446567833066817, -0.8318014843014876, 0.25492594874627356, -0.00529628029930579], [0.9986819704844124, -3.4938911564111916, 39.39324690370431, 1.0275789403310978, 3.307580837063099, 36.60032357243886, 0.8592989477457235, 11.887474604942044, 35.994102671559745, 1.0002277742752586, 1.672905701392465, 34.11828031446068, -26.66172078066289, 2.361569193682717, -0.03463115664336389, 7.178155419174796, -0.33976230313739053, 0.014274349354484349, 48.625726341503665, -2.5861185865948038, 0.040492274800609664, -2.0655286681700735, 0.2328264034341937, 0.0035898258891422638, 3.42541715785878e-05, 0.0, 0.0, 0.0, 0.0, 0.3146516152776971, 4.473463881649896e-06, 0.6840019404508063, 0.0944692312195832, 375706.31166327733, 0.480751898559713, 17.422817921011276, 0.21349445441702306, 0.9926206336169634, 31.912912491194042, -2.0858994960717463, 0.044098343628146984, 1.0384170514260718, 0.00572174862505436, 1.1866354324287451, 0.039561000313795606, -0.7412684046194183, 0.2425809538503565, -0.005174514442794285], [1.0039067759910811, -4.90594925631991, 40.17669667534891, 1.0078670547664057, 2.9172379911561266, 36.37266243918766, 0.8484614217076627, 11.623783471742493, 35.18405197078712, 0.99998640807792, 1.7962777842342137, 33.699573135916, -26.70387092758117, 2.3645629451019423, -0.0345974546334658, 7.223441714851292, -0.34031630738840907, 0.014217960544488494, 48.678993266961264, -2.585423871484873, 0.04038304403897211, -2.0655879031734234, 0.2314817358651312, 0.0036262924434831384, 3.5397898681291276e-05, 0.0, 0.0, 0.0, 0.0, 0.34085845495756933, 4.780650690999236e-06, 0.9364585741145107, 0.08986922844200765, 120241.80378277384, 0.48306859206882513, 17.383290230211987, 0.20437421364390396, 0.9920879605295925, 31.85398605988551, -2.0905987025867714, 0.04448186133992348, 1.000423076810347, 0.0012844832938618965, 1.0720881770604096, 0.050252318731911244, -0.5260534191148377, 0.23065419824130806, -0.004898094111996758], [0.9823014550846993, -4.088624847187548, 40.19432473772368, 1.0226682837620507, 3.559863074226909, 37.45291374914453, 0.841398261895828, 12.068802602464132, 36.23505720454379, 1.002226251278287, 1.7922178273566516, 33.17528556991805, -26.708107814453093, 2.3673411831274196, -0.03478104325209935, 7.263650308776516, -0.3425765820080531, 0.01422734300290939, 48.66571333534193, -2.5857629432783233, 0.040495537734350585, -2.058894706570926, 0.2294813313066212, 0.003662067904733539, 3.5210359335230764e-05, 0.0, 0.0, 0.0, 0.0, 0.385203239182278, 4.923739215264482e-06, 0.827542087594731, 0.0938681442176551, 3120.005338433082, 0.48605659596505385, 17.388284118808937, 0.24410140016534346, 0.9976684109908246, 31.720960294600022, -2.088969931693246, 0.04466997823341636, 1.0110633968912517, 0.0005903485846605371, 1.0822436055889333, 0.05567268773677399, -0.4383523124582746, 0.21647248429165364, -0.00461770589356927], [1.0021397294708503, -3.408278752573412, 39.97145500569144, 1.0384033664981083, 3.6701979412156973, 38.57605885251006, 0.8482739680277166, 12.057831767856392, 37.805677419425415, 1.0017842739034597, 1.8193213765801146, 33.719032287449885, -26.674084609657072, 2.367438473151326, -0.0350042786948091, 7.325998679964085, -0.3436435372709535, 0.014163983956946026, 48.5882984705988, -2.5871471062914533, 0.04065917850501618, -2.039767766926237, 0.23127902429219127, 0.0036101203234623026, 3.482173596546933e-05, 0.0, 0.0, 0.0, 0.0, 0.34762566365165604, 4.953398850038395e-06, 0.8403131594868519, 0.09391555055203113, 818035.2495895538, 0.48201472853425004, 17.402022807650106, 0.2397490089724879, 0.9999058895387298, 31.82605810954651, -2.096453573987324, 0.04478521315480468, 1.0160092329816046, 0.010344326526286515, 1.07170961027484, 0.0638145563426483, -0.6434571358580872, 0.21525542883206117, -0.0045806738641875405], [0.9957246470008253, -4.433807105536704, 41.07532123577938, 1.023586281218257, 3.3581491388374793, 37.132879899111636, 0.8404170630875413, 11.85838021772951, 35.52008202605372, 1.0015610026638597, 1.8843252432264226, 33.113498140170286, -26.659816246535325, 2.3668085958086125, -0.0349493594029185, 7.303548521843696, -0.34019112706835797, 0.014045106182833812, 48.575751315016575, -2.5860099706847532, 0.04066874214114285, -2.045587399986634, 0.23074147933617348, 0.00361597942168898, 3.525271026901494e-05, 0.0, 0.0, 0.0, 0.0, 0.3603674415700551, 5.250432480776706e-06, 0.9759553561917137, 0.08303279468976862, 837967.6716385958, 0.4857167592315971, 17.409975956033517, 0.20106345926723332, 0.9908710190133363, 31.82682954470412, -2.084634610896265, 0.044298120543595346, 1.0505504980471816, 0.01071614589969747, 1.0952008947814782, 0.05061941154837998, -0.552715104030418, 0.22886565226174604, -0.004959001839996188], [0.997488983018526, -5.125830920199274, 40.216675753111346, 1.0066856684995336, 3.028107812518584, 38.67569838653502, 0.8729080678209464, 12.016390614982878, 36.184217496663464, 1.0022407385945045, 1.859218912660896, 33.17521396966995, -26.673480534668066, 2.3705972558199306, -0.03514765953327637, 7.280106410726744, -0.3398024292180306, 0.014087906148514772, 48.64104519644574, -2.5844000658454283, 0.04050009576407938, -2.0733421807587358, 0.22950375797910735, 0.003686975428257685, 3.408461651754419e-05, 0.0, 0.0, 0.0, 0.0, 0.39690778014002787, 4.386649285605418e-06, 0.6839453747891056, 0.08905547431726743, 316723.3030168804, 0.48061182111535583, 17.392824073618467, 0.2304049725788916, 0.999968981594283, 31.76963711790989, -2.0910532594534064, 0.044690671473168395, 1.0652778393755675, 0.01761618840560378, 1.0371701167475393, 0.04883815452717562, -0.8519050145427652, 0.24509783784396255, -0.004974602644994853], [0.9777232333626723, -6.285990686994912, 39.41808618822635, 1.0003660069303966, 1.5430882651926598, 36.75296445541395, 0.87256757856268, 11.65717026784893, 35.48725655509101, 1.0001821054585758, 1.7734813287218039, 33.342616347964636, -26.731421749052316, 2.3756856006965994, -0.03523132262126068, 7.124954190686855, -0.3348212362656287, 0.014119727975649098, 48.62214643499144, -2.5839270982351876, 0.04047800744189378, -2.006660334153463, 0.22812402579315239, 0.003629106242907339, 3.143463053321246e-05, 0.0, 0.0, 0.0, 0.0, 0.3772995889724832, 3.900895548005018e-06, 0.7127806045889646, 0.0793138267258966, 376269.15242312115, 0.48093908395959983, 17.445212872731858, 0.23867862702297946, 0.987651943122316, 31.740688775680507, -2.077421675600574, 0.04405126443370463, 1.0365202063197765, 0.008781510563800754, 1.0551508676763282, 0.05251224925346048, -0.6916897285939532, 0.2555260430897053, -0.005709096653867358]], "Q3": [[0.962982166700177, -4.896291777423675, 40.92951649944952, 0.983492093373095, 3.3487657096338985, 36.23612106154787, 1.18064169781175, 24.51111252529786, 27.57747417506336, 0.9943879828070901, -11.095611690123569, 35.43819649261114, -24.780731132920312, 2.1644393489400704, -0.030119040460205804, 9.360168677379614, -0.538569924166243, 0.015531948223971224, 45.43160862577832, -2.4614546631747123, 0.04354621714200803, 28.425874085742194, -2.6286235347151625, 0.06502169851093993, 3.25519284900581e-05, 0.0, 0.0, 0.0, 0.0, 3.2854441240695373, 8.724015982681288e-06, 0.01605761867932468, 0.8202069148542713, 937989.430963549, 0.5626794995950624, 24.900101809113863, 0.9812962290028249, 0.9893309687847595, 34.001277799175355, -2.3860058852187165, 0.05043045789788247, 0.977592495402417, 0.1303766593491821, 0.9504843368569333, 0.07376701337859805, -1.1128634612692578, 0.26042998658578753, -0.005378136909217205], [0.9620298741484363, -3.3668789951152815, 40.19695887375605, 0.9811899274410005, 3.561785628608807, 37.977451794276895, 1.1924842814775578, 24.49799964463442, 27.555956811135722, 0.9942923515225122, -11.846012168343092, 41.011049066640325, -24.886448442766735, 2.168265928809865, -0.0296622462851389, 9.373896286952812, -0.5393870460786097, 0.01554697939601974, 45.42547460478685, -2.4615408975453557, 0.043558929491230775, 28.43250205690819, -2.6287225332422945, 0.06501664815614122, 3.082174379017519e-05, 0.0, 0.0, 0.0, 0.0, 3.2845575252392, 7.464248832644219e-06, 0.015341711797324258, 0.8155561416548199, 887782.2786376884, 0.5634021275319985, 24.942953403867755, 0.52449589008111, 0.989360019161535, 33.872636828934795, -2.3854024395274873, 0.05083486018835157, 1.0522011496285348, 0.1131055523753452, 1.0756752716383415, 0.05493678786666259, -1.4232967707459205, 0.26553622039306846, -0.005094296317292876], [0.957264610490169, -6.9352129428536395, 40.99574468699153, 0.9839096792313499, 5.041679085911995, 35.58074363620684, 1.1952632667569585, 24.57253776687044, 27.709144387634822, 0.9945493570087411, -14.159545344537118, 42.763396749692696, -25.247889677673964, 2.1692582691463587, -0.029066023100308307, 9.378807483996784, -0.5387543914731432, 0.015510808725864352, 45.433213746201645, -2.4612987683016017, 0.04354050787701667, 28.430755623037864, -2.628914411900529, 0.0650170071395922, 2.7904958141109126e-05, 0.0, 0.0, 0.0, 0.0, 3.2923711766839894, 6.572517682739875e-06, 0.012676423545536294, 0.8057362199130498, 997649.0641996718, 0.563038176487199, 24.895205960114207, 0.609481506016782, 0.9918745594140103, 33.56985583807556, -2.389401725415645, 0.05137221708788926, 1.0203686139238723, 0.10566517650628177, 1.0732803763365986, 0.025148952492333922, -1.184594361192367, 0.27173869419394003, -0.00495879184593213], [0.920091419280474, -5.989393848240799, 39.771636092017, 0.9902682324093153, 1.207759193565804, 37.83546014520803, 1.2092299192547993, 24.559966603307164, 27.692642301889443, 0.9945690085597095, -14.739400765957773, 37.94741387183756, -25.053184829891237, 2.172806248205826, -0.02971151052078373, 9.388823422811711, -0.5383908468611052, 0.015470581939174282, 45.43122299260003, -2.4609835964308067, 0.04352219400097158, 28.435367299596084, -2.628979539695986, 0.06501208138504146, 2.8796675137367002e-05, 0.0, 0.0, 0.0, 0.0, 3.29327636181711, 5.193048782187843e-06, 0.012388397378556565, 0.8183315735946207, 769059.4277388984, 0.5630286433139524, 24.92300949303044, 0.7865019532439936, 0.9913661543483214, 33.791132738584665, -2.381339803686303, 0.0505478144661729, 1.1283818675256427, 0.14253990372994882, 1.0186085129845546, 0.031251817419478634, -1.0392677371314105, 0.25547252542172505, -0.004627867435896144], [0.9464793116256406, -5.3710717921565365, 40.258577979561075, 0.9882518769953973, 3.5720518711315936, 38.21799914581008, 1.210670348531361, 24.604482005850905, 27.669333773835326, 0.9948876954462285, -12.117165829836457, 34.84102198975862, -25.020165814969715, 2.1707121529384548, -0.02933247912725978, 9.37426470837064, -0.5387693162843521, 0.015507488640478337, 45.41127285379448, -2.459948727749409, 0.043523928932915484, 28.43655183561059, -2.629158876025064, 0.06501152120165811, 2.8415427938349644e-05, 0.0, 0.0, 0.0, 0.0, 3.303517985040168, 6.932381240433887e-06, 0.012757102529386947, 0.7696001987256971, 923444.1086861514, 0.5645024142727069, 24.896874245391814, 0.8697950809964244, 0.9940292784080423, 33.99274566393169, -2.3884294141371636, 0.05057051622787608, 1.036861667218766, 0.12465320580162062, 1.0613447329340984, 0.046639639853730465, -1.126074654390306, 0.25163904320029484, -0.0047654171813814195], [0.9872365475391598, -5.395072846751759, 40.842434239590055, 0.980288850698193, 1.819637931130903, 35.245749062110995, 1.2021279480132807, 24.61119860718821, 27.617968316504285, 0.9946754837359572, -12.226221476001482, 37.30192163535598, -25.430580180521602, 2.179322609679014, -0.028982292893233928, 9.334253392043895, -0.5380500357569458, 0.015543228414944148, 45.40342247258836, -2.459449185384805, 0.04352384497315179, 28.442513740433384, -2.629123333388965, 0.06500212531927298, 2.778129205328554e-05, 0.0, 0.0, 0.0, 0.0, 3.2993554485379835, 7.217540426477964e-06, 0.014612453117974903, 0.7844443895158097, 682978.1785673638, 0.5612933720127232, 24.904921300214053, 0.8370871508673576, 0.991177639753925, 34.34624096631627, -2.397263594834743, 0.05033235060360216, 0.953987689643337, 0.11958618764280234, 1.1845887040639993, 0.032888639667110774, -1.0272502112566049, 0.25169939385189083, -0.005007870303708866], [0.975650421447924, -2.9684120728750374, 40.77305502506677, 0.9831446426957727, 2.91733647171837, 37.44980734098411, 1.2033383976979717, 24.605709683692243, 27.541082055519585, 0.9944514979819505, -11.69133644615687, 38.207539291017696, -25.582422437466814, 2.1728619556450446, -0.028390665426836444, 9.383729511177691, -0.538696775349333, 0.01548891740668365, 45.40047037415564, -2.4598916321070488, 0.04353725901951666, 28.436270036060925, -2.6290709113569584, 0.06500412841948273, 2.6505209157213834e-05, 0.0, 0.0, 0.0, 0.0, 3.303358773216301, 6.5520158318768464e-06, 0.01558284671102263, 0.7974973830341571, 906338.6293266304, 0.5611599864756911, 24.92558288648338, 0.9542149494171144, 0.991439192623543, 34.14739952947032, -2.4076692701163975, 0.05117602799584214, 1.0397272633771906, 0.1284748283075241, 1.1846304337062064, 0.023619683790284243, -0.7539331426029905, 0.2548545475525499, -0.005093309532697775], [0.9773383844855748, -2.87574592178061, 39.69271631769178, 0.9822858579159912, 2.9878567373508838, 37.07057533415206, 1.239798541765711, 24.651061390375226, 27.614514082589647, 0.9944467476690216, -12.19305524015416, 36.85582911719408, -25.264506482011196, 2.1941752853446688, -0.03000959561042051, 9.375612373810077, -0.5409664515617895, 0.015591664132122455, 45.37271014226267, -2.460291723759022, 0.04360736005010852, 28.435281451355657, -2.6288993608292355, 0.06500117017878565, 2.8567993376061716e-05, 0.0, 0.0, 0.0, 0.0, 3.301069044184993, 7.170958062796058e-06, 0.013809396453839764, 0.7869938884123057, 973014.3183966294, 0.5611096370368066, 24.920673768698286, 0.8956495645987229, 0.9918611239003658, 34.23418128281387, -2.408269151246803, 0.05103783042226456, 1.008919543454887, 0.1355254609283814, 1.095856298311597, 0.04641178416904853, -0.6184650884883901, 0.2350596924200448, -0.004950778528728373], [0.9812796126811761, -3.6273213124899257, 40.548488432210725, 0.9821591228440315, 3.4144531268221785, 36.06308530919966, 1.2502262295880051, 24.735503510562822, 27.641304420553382, 0.9948224657987463, -11.834163962548837, 35.47931492717575, -25.30528105061054, 2.1938108182382643, -0.03038526390145665, 9.41384146815443, -0.541875919947973, 0.015583118652946818, 45.36987765367993, -2.4598627861302713, 0.0435983236543014, 28.42986491158133, -2.6289120179568344, 0.06500791881423384, 2.952366258453842e-05, 0.0, 0.0, 0.0, 0.0, 3.3030771385878372, 7.242640534587408e-06, 0.015114052780273503, 0.792721107619602, 981286.6418169964, 0.5657233804743782, 24.89742705218537, 0.6560465722431033, 0.9920623783264423, 34.40687622786023, -2.4172906782273063, 0.05104922327801331, 0.9302532171460688, 0.10676531548108277, 1.1794171913867042, 0.04343853417524155, -0.9638627894615895, 0.2337401601914186, -0.0045645729305048635], [0.9610258896185574, -6.185750825388065, 40.36277923595171, 0.975970002776456, 4.767640640478564, 39.48638555236493, 1.249750788680797, 24.690917546761646, 27.672444969755073, 0.9949249682854672, -11.344492711239369, 36.426234853715336, -25.07997870657769, 2.1604069781623183, -0.028586814023971417, 9.405213449749782, -0.5411926044520018, 0.015551456788563478, 45.34014968421553, -2.4575408044512024, 0.043559413560552186, 28.42092905842135, -2.6286474027576503, 0.06500118267524295, 3.2095994158298426e-05, 0.0, 0.0, 0.0, 0.0, 3.3151414592417043, 7.163687506872209e-06, 0.01630517407804599, 0.7646547690634824, 597497.693954536, 0.5684091276931316, 24.891612947616693, 0.862928120463185, 0.9923592935618183, 34.48168775783545, -2.4138781964531786, 0.05078113723298073, 1.0339254039942356, 0.12378601148903173, 1.1955173942304285, 0.0348117054476337, -0.48594546982985165, 0.1925170589840777, -0.0035276166227440286], [0.9836618361618872, -4.977603884254993, 40.447996630547514, 0.9650710489508628, 3.460118225398671, 36.939734290679034, 1.246213608106745, 24.691022465198625, 27.68254116156924, 0.9948457942330984, -11.583820909236508, 35.30979869162282, -25.24896874998496, 2.1605732138021687, -0.02853023772399894, 9.389649211494298, -0.5403990012431305, 0.01556052115338509, 45.37480861855543, -2.4590474172993604, 0.04355887135378794, 28.422507447178305, -2.628670885391259, 0.06500566998474376, 3.0336124495892235e-05, 0.0, 0.0, 0.0, 0.0, 3.309756286165548, 8.853126628339624e-06, 0.016427137763063412, 0.7678329520837206, 714138.6864417235, 0.5635582701506343, 24.9072294774411, 0.7512663942590351, 0.9909035586637776, 34.483426458760086, -2.4160189426067267, 0.05079493068754113, 1.0499485156540402, 0.1548268463701209, 1.0885059476158483, 0.05790281654780693, -0.7684989106362896, 0.20545301112307326, -0.003962551699870749], [0.9939737985542317, -3.344950206568166, 40.31940416440201, 0.9569132662847477, 3.7722487601609336, 36.423443608308176, 1.2674777618199482, 24.708633696068386, 27.602145090812204, 0.9949804941972633, -13.229274771533934, 37.18417911197031, -25.088075819987573, 2.157239419212708, -0.028934215432191664, 9.363122634839202, -0.5409125370521706, 0.015595635907154348, 45.3924370581641, -2.4582787812855273, 0.04350675237665974, 28.427715748722182, -2.628978918203154, 0.0650045192686406, 2.9437855143041007e-05, 0.0, 0.0, 0.0, 0.0, 3.318493984611212, 8.59276225293922e-06, 0.017791389100604668, 0.7676169857316226, 893837.881356264, 0.5636645482857022, 24.91270916294098, 0.6217695304696933, 0.991829253620294, 34.422693241257704, -2.4203536091346693, 0.050897741060211464, 1.053137218423742, 0.15531080850514392, 1.0318108744876189, 0.06728827915738524, -0.883022528182461, 0.19303312330442998, -0.003415822219829333], [1.0015583480332502, -3.807038821030649, 39.966861900285856, 0.9607281695314339, 3.0128794399932586, 38.33060043006564, 1.2557632059867812, 24.65079323142465, 27.521186512755207, 0.9947198414793741, -12.650064147836524, 36.43725183481811, -25.37909253421002, 2.165870311531122, -0.028244390778845954, 9.377544514691632, -0.5427593006856021, 0.015653480492844714, 45.403365057757775, -2.45847594996431, 0.043482587790968134, 28.43885091223898, -2.630145914214162, 0.06503159191381529, 2.7213130767650423e-05, 0.0, 0.0, 0.0, 0.0, 3.3186862181355856, 7.67804958900463e-06, 0.016930281553976533, 0.7610949970634161, 891978.7528281687, 0.5648714552458991, 24.929329666567032, 0.9574980992631517, 0.990993998988227, 34.542472061116555, -2.3983595271665084, 0.04990452712575338, 0.9021915439668137, 0.09066410606784736, 0.9940326387263565, 0.05923899475648903, -0.8766846000723497, 0.19161552530682147, -0.0030594014368315256], [0.9997202838496368, -5.393995835363661, 40.09228277175892, 0.9642574580028928, 2.384244315032856, 35.73121714020078, 1.2442080072205415, 24.630976883067866, 27.471788019293175, 0.9949222270589013, -11.877026133213006, 34.26841554694824, -24.925475916157627, 2.167166159562624, -0.029833479341009272, 9.383199344965472, -0.5432101509164918, 0.01566062309341625, 45.390841195279016, -2.4582224874978578, 0.043492870689889294, 28.439792611288652, -2.6301818314666763, 0.0650394747165287, 2.7113188111434232e-05, 0.0, 0.0, 0.0, 0.0, 3.3130628920459944, 8.249029208982362e-06, 0.017018415376076828, 0.7762964752372866, 875799.8688801451, 0.5648580718471266, 24.919738880420923, 0.9565456886075023, 0.9902551730649366, 34.119220069690385, -2.403601609465532, 0.05105485169231782, 0.8915512551909677, 0.08732897042314715, 1.0511901531237835, 0.04123778332546793, -0.6457103555480441, 0.21256703854166356, -0.003908970257686857], [0.9923701073118157, -5.0141096131369025, 40.12702035589838, 0.9692532380397002, 0.7630243579406443, 37.55721624925211, 1.2587648546078514, 24.648516729616, 27.39379826711609, 0.9944200973722502, -11.52836113422642, 35.398470834328954, -24.794002555006823, 2.150425530580818, -0.029268374907727525, 9.408355315285386, -0.5442767250796667, 0.01566256577575996, 45.40032517003169, -2.458808276579884, 0.043498517398018514, 28.429462264119124, -2.6297159145277114, 0.06503665808207852, 2.5936857033224367e-05, 0.0, 0.0, 0.0, 0.0, 3.313559634535031, 9.513983482808005e-06, 0.016313883587227615, 0.7752688461263937, 930815.1212329185, 0.5678923821054737, 24.898063722040433, 0.911780330051089, 0.9889380506710405, 34.017957911747274, -2.3922878274215384, 0.05060820907672196, 0.811054835364898, 0.06461612411964823, 0.9848448719213179, 0.05910838212068117, -1.1062065945998585, 0.23029481474902253, -0.004151726155172281], [0.9996009996736206, -4.731899059625995, 39.54992131822109, 0.9689330279000964, 2.365490582405613, 37.25661686402517, 1.257106674700444, 24.679322180144755, 27.459452549021474, 0.9946570776112562, -11.405286443516657, 39.53418393293327, -25.11060607692603, 2.1633813835620277, -0.028669444784806923, 9.407764437142841, -0.5423445890132275, 0.015587515961769813, 45.406680939779214, -2.4587557115147947, 0.04348504397935796, 28.414353815794577, -2.629774778780281, 0.06507081037005921, 2.7039854815008447e-05, 0.0, 0.0, 0.0, 0.0, 3.3076507244404665, 7.974883028290893e-06, 0.01564018954557977, 0.7816540834741015, 660651.0634365564, 0.5612130382207586, 24.92437071697562, 0.6815930993183115, 0.9862054425038084, 33.75451214834757, -2.378086397204514, 0.050610748829239306, 0.888337671807842, 0.10293979255825572, 1.0189849891069171, 0.06426404497787824, -0.8064548054865069, 0.22309181102354023, -0.004487142536580236], [1.003523044911025, -4.509907011650052, 39.6672585231338, 0.9649497900013355, 2.6114822090365504, 37.1076680466835, 1.2751612067777311, 24.709108861190593, 27.48585140902273, 0.9945489851001658, -10.768770976515151, 35.5152148786768, -25.385096800485197, 2.1691092768567124, -0.0283748195088723, 9.41591858770557, -0.5439950276106681, 0.015666139699563236, 45.365753490511636, -2.4584627301316893, 0.04352862215454554, 28.425305040825737, -2.629646644800637, 0.06506410696399875, 2.7288668540015685e-05, 0.0, 0.0, 0.0, 0.0, 3.2850463690901686, 7.911827083496928e-06, 0.017801816975099163, 0.7855922355214787, 843314.5973706025, 0.5658043091492743, 24.890556835338934, 0.645832803934945, 0.9901214726852738, 33.767725998952116, -2.374611416394033, 0.05034970434861498, 0.9581985227045922, 0.09963650609865864, 1.061488126607613, 0.04774928715765, -0.671519989690799, 0.230003463195207, -0.004743262959477356], [1.0066209472631478, -5.222132913186986, 39.520675112775635, 0.9619432413736652, 4.0217213291473435, 38.57249822005258, 1.3040949332213738, 24.664431372917658, 27.458222949694065, 0.9944146141306364, -12.010728380069848, 36.001907459734994, -24.884253016718148, 2.152030769109252, -0.028339158316564413, 9.444141896943854, -0.5446731752288476, 0.01564266879815231, 45.34230754968264, -2.458022700035152, 0.04355777441490729, 28.4173216117638, -2.6295940720608657, 0.06507229809735528, 2.941201675386003e-05, 0.0, 0.0, 0.0, 0.0, 3.2865139965358208, 7.952140554816403e-06, 0.014863070566548786, 0.7976629214159274, 776026.2371710548, 0.5657571756001113, 24.91859951770744, 0.9707992869427928, 0.9892608970627657, 33.45327980350014, -2.3532259764694547, 0.05001701752487253, 0.9571417907831206, 0.10630994777015373, 1.1381805277274668, 0.0390849907418175, -0.7903058494775203, 0.2532867065741419, -0.005301107330613771], [1.009154094376573, -2.848878100547304, 40.031186248004865, 0.9521980589059297, 1.0994195078505478, 37.692147597200176, 1.318523370904418, 24.671516663882844, 27.476484439108447, 0.9945408365404117, -12.885273116029056, 39.785945673436615, -25.212942882718693, 2.1720048123875038, -0.0290371747708192, 9.44458003831894, -0.5445708460909243, 0.01563642563443025, 45.32115316779795, -2.4582485714563953, 0.043596430780459536, 28.412612583125547, -2.629272906182649, 0.06504846560100279, 3.227463993208873e-05, 0.0, 0.0, 0.0, 0.0, 3.2897039815693394, 8.33833567614391e-06, 0.017753944872229206, 0.7994793706129296, 825812.4653815872, 0.5715857088564525, 24.91628075676868, 0.32441344078280876, 0.9902523995788864, 34.41446933917323, -2.3595119901186847, 0.04854123430972306, 0.9044328243779758, 0.09299822386170369, 1.1975293085179404, 0.032931689198255246, -0.9105986732518411, 0.25711391407053663, -0.005242251065193794], [0.9945626167953573, -3.995323898765466, 39.773231922347506, 0.9602313418978426, 1.43944412039909, 38.747351696420026, 1.242459344955752, 24.633289142964472, 27.550780057717674, 0.994745716167525, -12.412124795747207, 36.58623169151655, -25.863310846969814, 2.2208001171106395, -0.029689379351292334, 9.449194107468799, -0.5448267560060996, 0.015631793150068376, 45.33225546400172, -2.457667025148865, 0.043564082121737194, 28.413672457833787, -2.6291421061629143, 0.06505528112801608, 3.6118439140163065e-05, 0.0, 0.0, 0.0, 0.0, 3.2972103730034656, 9.938650458351874e-06, 0.022532084958663157, 0.7805155539686716, 922257.9214300092, 0.5685004179273193, 24.907771500307824, 0.922942916472764, 0.9925970075155185, 34.39837137930034, -2.3565433654455057, 0.0484369061650972, 0.9971636288177209, 0.12438728902856228, 1.1836164650231427, 0.031961297424216474, -0.8450798144135907, 0.25979113187080527, -0.005460329319328937], [0.998884472665311, -3.0261978922316493, 40.662167335197786, 0.9717159440032064, 4.017443079197992, 37.58387129515527, 1.2364599065586463, 24.622855923552088, 27.449892942376255, 0.9946191098411882, -13.935221987216005, 40.81940622235852, -25.84092441277305, 2.2257886713024932, -0.03059684924058917, 9.422900395435308, -0.544149128629363, 0.015654432571609894, 45.33750557056587, -2.457667946649271, 0.043539230874583, 28.40247545718149, -2.628625730426705, 0.0650543145744204, 3.380637638157793e-05, 0.0, 0.0, 0.0, 0.0, 3.288849325126284, 1.0503680811659558e-05, 0.021355042815153717, 0.7705850752813173, 941811.1704658964, 0.5642775931736446, 24.922002738171738, 0.965078847371924, 0.9910638058137426, 34.2683076099752, -2.3378193776389873, 0.047771277497164207, 0.9107054879623772, 0.09343245245858411, 0.9997451774886487, 0.04865898084667164, -0.6154765496491484, 0.25873395314824726, -0.005596820426899912], [0.9990591410152008, -5.327262627632588, 39.63583514166338, 0.9596591462471258, 4.763604074574541, 37.8338590199662, 1.2345556458016478, 24.61456320898062, 27.542127891148812, 0.9949531412931253, -11.431973656894577, 41.438738961719245, -25.98359971129259, 2.2212923803738, -0.02952426353601511, 9.452353412575677, -0.5455964697826445, 0.015663558560668568, 45.36296112682746, -2.4576976003276485, 0.04349367523990218, 28.400373152034636, -2.62811137960525, 0.06504635008689551, 3.14602676432827e-05, 0.0, 0.0, 0.0, 0.0, 3.2807971785234504, 1.0253437800604419e-05, 0.015534603330345108, 0.7932150392090699, 944478.5797662962, 0.5614097593333577, 24.900679738518, 0.969738788589602, 0.9910112976867662, 34.35762898101387, -2.3493523978298954, 0.04823342106656749, 0.8088679276495928, 0.08090363141271627, 1.054191799339696, 0.043525694497553905, -0.8423537636863146, 0.23001582349133307, -0.004335163425241007], [0.9835048384655434, -4.749022544048568, 40.48212990765007, 0.9635809730280328, 1.628248492995648, 36.29085463392738, 1.205526330928988, 24.630008523780543, 27.673385654999073, 0.9947375512782783, -11.688589003099716, 38.754038088513546, -25.647518355811478, 2.1936766458586985, -0.02884485778969332, 9.439915829466225, -0.5441875843996835, 0.015622825109710968, 45.381307107608144, -2.4580825516261977, 0.043481632421118584, 28.405543350819816, -2.6280910380372218, 0.06504062853498516, 3.497325029545989e-05, 0.0, 0.0, 0.0, 0.0, 3.2778633653167866, 1.0682077168063833e-05, 0.01797820440622834, 0.818229724943496, 893967.4331365151, 0.5655752508547046, 24.9026779053595, 0.9272524809296808, 0.9911253664743176, 34.32479705720688, -2.340880358163589, 0.04794084650545962, 1.120648907466476, 0.16235556976812496, 1.2753376709833464, 0.02925740734278823, -0.48091274701337233, 0.23075710912279995, -0.005060311234987985], [0.9959106500869142, -4.917572518390852, 40.26121897024578, 0.9615830653704683, 3.0721993300600214, 38.60583180643969, 1.2082549259591888, 24.605915739445123, 27.712143162819654, 0.9946021998182291, -11.869677973862354, 35.18342395561814, -25.077776066739176, 2.1770783773386775, -0.02967396868112581, 9.41695536480722, -0.5441178795999593, 0.015656339096399043, 45.37161362522833, -2.4571352051660864, 0.04345769260544086, 28.39725188716322, -2.6281309113418567, 0.06503721748577072, 3.389675178031894e-05, 0.0, 0.0, 0.0, 0.0, 3.2772982965155424, 1.0236594464283837e-05, 0.017569698424095576, 0.8043312938539483, 940891.2389150949, 0.559367792429478, 24.92247016421269, 0.9770107640770949, 0.9888972066210883, 34.23777144016579, -2.3245637305336353, 0.047403354238693164, 1.1363051998897686, 0.15603492614146416, 1.1630330816596428, 0.04512988596686488, -0.37877875842694547, 0.2263284922486114, -0.0050355017951318574], [1.0055015701330952, -5.421479890942146, 40.04950252585635, 0.9645210085297429, 3.5343588899605938, 39.697579175092606, 1.1681247255763563, 24.564531944150453, 27.71280931672073, 0.9946825201656644, -12.555253115980591, 40.43277092222461, -25.53312699336207, 2.1717086793265508, -0.029017751889933, 9.462956861545255, -0.5459259382504889, 0.015654633180359385, 45.363592769111435, -2.4576387267427102, 0.04349298459462927, 28.410597595562997, -2.6283978546096356, 0.06504153226836286, 3.335084573728589e-05, 0.0, 0.0, 0.0, 0.0, 3.2812710357970447, 1.2269774550222824e-05, 0.01881601980787903, 0.789912743311308, 918326.0352835534, 0.5692470302506181, 24.902330635326685, 0.7478327284022492, 0.9898686446323878, 33.84840627459481, -2.305375705073965, 0.04728621485869, 0.9011544710534513, 0.09488519594592915, 1.0424140643860642, 0.043118255103390124, -0.7975412338411526, 0.23606377862354966, -0.004636340049495062], [0.9798131775733555, -5.202598282324132, 39.02883956344695, 0.968934607819997, 4.255289896859816, 38.16942588778969, 1.2042223860522743, 24.587194803400337, 27.629644889769676, 0.9945700110808033, -13.259271228137427, 37.99523532616269, -25.36557302048266, 2.1909248141645468, -0.029443050460992447, 9.464296148421388, -0.5467548791040712, 0.015687219997084858, 45.36409306364301, -2.457708971426266, 0.04350455236625977, 28.413223489022545, -2.628611914717128, 0.06504408631405292, 3.884331700221309e-05, 0.0, 0.0, 0.0, 0.0, 3.2831162668240266, 1.1053387933538914e-05, 0.02162188346668544, 0.7943071913100708, 943583.1961366956, 0.5612686378304936, 24.911203245024087, 0.8198583811983655, 0.9896174002959975, 33.69310129205731, -2.3092356648068577, 0.04769861756469868, 0.9343925072138718, 0.09703113217296204, 1.0058070937776136, 0.04513380894440772, -1.0023328224442012, 0.25143153792786127, -0.004703071841396862], [0.9652917133890387, -4.669334358098224, 40.13969218015759, 0.9673638474243621, 3.9849527928518254, 38.90304953961131, 1.2009733677057888, 24.607621372633613, 27.65099522342661, 0.9949690399803633, -11.153936876251487, 34.587972194966774, -25.482422196555138, 2.2254933063478273, -0.030682428733364932, 9.459471924802493, -0.5464401829915897, 0.015685303316527243, 45.37263960414733, -2.458173195742371, 0.04350989039684356, 28.402397085964417, -2.628679126246026, 0.0650486207585745, 4.3140755104769e-05, 0.0, 0.0, 0.0, 0.0, 3.3013896164719707, 1.2512153116453332e-05, 0.024536428191880604, 0.773889942220528, 684084.6327483864, 0.5671620631704005, 24.915397954014487, 0.9675179901874214, 0.9901132815669452, 33.56040947692683, -2.317634751583083, 0.04823619800664869, 0.8494547853490978, 0.08868028685452235, 1.0329275650955916, 0.04027189229974691, -1.154412850048966, 0.24455920133749873, -0.004336718148433666], [0.969734420601864, -5.239205658159581, 40.53226245173635, 0.971586512410122, 2.9621801222801323, 36.86056699241222, 1.2332519600136576, 24.655920000149568, 27.60233896907815, 0.994638795816679, -12.03381431761239, 35.30888828072023, -25.14611337251631, 2.223803944961631, -0.03130134753263317, 9.415007807704272, -0.5448849045382772, 0.015687413504570345, 45.37959227709315, -2.459472961773858, 0.043550464114110767, 28.404351269639687, -2.6287873942383935, 0.06505481272108242, 5.134513647099477e-05, 0.0, 0.0, 0.0, 0.0, 3.2981209726747984, 1.3557804237434935e-05, 0.026843147765726723, 0.8038589904270803, 926842.9527615682, 0.5674691523165944, 24.905061876100124, 0.9078735097595754, 0.9898336071480051, 34.23588983559561, -2.3336439612887188, 0.04806310909709414, 1.0674368526693319, 0.15076829773347378, 1.0166406696674835, 0.07089823800430005, -1.1824814935946566, 0.22632110123412413, -0.004164447408576313], [0.9645906136288911, -3.701452160442608, 39.68815845386325, 0.975522254425632, 0.3759749388732687, 38.742129803229595, 1.2270937461430675, 24.620045908597625, 27.589016027567244, 0.9945681540536229, -11.32734082701163, 36.68696874214077, -25.26878197918041, 2.204459829662157, -0.031148111946276043, 9.421352637717506, -0.5443456897604764, 0.015664537070998512, 45.43092114461352, -2.4598375505972485, 0.043493235904172284, 28.403932566020227, -2.6293248433325185, 0.06506612375261052, 5.220304276752887e-05, 0.0, 0.0, 0.0, 0.0, 3.3089058278788452, 1.406624550050333e-05, 0.027394628207471163, 0.8058294463252803, 784463.6738033385, 0.5678423665015953, 24.91821143605025, 0.744532913565741, 0.9874003201966451, 34.2563087202807, -2.3361225550983615, 0.04792005069603908, 1.0572282404670823, 0.141387996531133, 0.962778922304542, 0.05426082531366058, -1.3256085081974045, 0.22442492386022503, -0.003549930938144583], [0.9812468956703163, -5.669593384750827, 39.80333129204943, 0.9765869797581423, 4.356538820239755, 36.47878774464813, 1.2060081754637781, 24.648301716129595, 27.614459380588002, 0.9948626560467171, -11.704799586009266, 37.672413460045185, -25.566714987116573, 2.226920886522717, -0.03129765849765396, 9.452458367858545, -0.5457309279014002, 0.015660557418924935, 45.431944390762155, -2.4601526453354925, 0.04350540036058303, 28.40858469782285, -2.6294776344947257, 0.06506036222273093, 5.466247960014476e-05, 0.0, 0.0, 0.0, 0.0, 3.3104320414387676, 1.6942278478233716e-05, 0.031779341421884585, 0.7644123340505706, 805081.0297009053, 0.5653368123630077, 24.890696509413214, 0.6886083926690436, 0.9907057237762091, 34.008554272856415, -2.3348901102025064, 0.04820004365322302, 0.7907928401141917, 0.07384341107808659, 1.135131002990856, 0.04255236216870641, -0.5705167396197568, 0.20904122043114517, -0.004083415524199166], [0.9589250807033061, -3.5442446730279666, 40.42615307553108, 0.987856694798815, 2.1309427452572605, 36.96746728989548, 1.1918670921039938, 24.600350046209563, 27.52853791428329, 0.9946981552751272, -10.297654520696723, 36.15113790711495, -25.588340899125793, 2.2286021854265994, -0.03078268461669074, 9.46189671565821, -0.5456526406593113, 0.01563842749656828, 45.40859560192713, -2.459573543883761, 0.043509419502871086, 28.418358235839197, -2.6295059501035616, 0.06505778950152336, 6.235410597796514e-05, 0.0, 0.0, 0.0, 0.0, 3.2982834562099033, 1.876848505730679e-05, 0.03429287489721471, 0.7718710315121464, 819916.6028611907, 0.5714491240207675, 24.894467505128492, 0.6484524487334817, 0.9905498186243281, 34.01982296818972, -2.305276482670481, 0.047054712212495686, 0.8340952900161201, 0.06265895134650927, 0.9414201922293721, 0.04615207532239202, -0.5517035134385346, 0.22103884611085453, -0.004164348396216843], [0.977802929099887, -4.919159156662669, 40.334771924238126, 0.9931515994549447, 4.040719606412383, 36.20773084527816, 1.1755943190130544, 24.608503105568165, 27.527186006240452, 0.9944172137311975, -14.350813966249259, 41.521333591973566, -25.411056081769146, 2.2042506208297876, -0.030665231546824497, 9.438412854869618, -0.5458520036727764, 0.015678529646873506, 45.40845881150666, -2.45879921737644, 0.043486002039601415, 28.42004335747155, -2.6300859725028656, 0.06507192887470498, 5.4137670102411724e-05, 0.0, 0.0, 0.0, 0.0, 3.3077686253615717, 1.639093446192298e-05, 0.032799772040724026, 0.7860314347837194, 978668.7825778264, 0.561165887079019, 24.907522179598757, 0.9979265852587376, 0.9910010561362221, 34.138941447861335, -2.319758812984254, 0.047474867990854416, 1.065480329884718, 0.14377770326631312, 1.024865801078957, 0.05509237947112152, -0.49275326452846774, 0.20332429348741612, -0.0040602941535799264], [0.9547317956491881, -5.525450489419642, 40.456550504486486, 0.9957293331560549, 4.234512588214621, 38.76350020901874, 1.177599194817613, 24.600081997076988, 27.584179558581393, 0.9945203238698497, -11.284326388402206, 35.99002474134473, -25.397834108407565, 2.2111493285465493, -0.030482189457438778, 9.48172854602115, -0.5469694963173282, 0.015667541165518897, 45.389919566456946, -2.458236969536039, 0.04348657106964368, 28.41700657047232, -2.6294180602785455, 0.06505669047735146, 5.566787278667629e-05, 0.0, 0.0, 0.0, 0.0, 3.2966711239966564, 1.4598934995068872e-05, 0.03223518453383187, 0.7692201595436373, 890929.4674316255, 0.5612147029677076, 24.979275619413215, 0.9518401337459033, 0.9909412412084897, 33.61740213076349, -2.326348335514157, 0.04860404861195096, 0.8899017752678375, 0.1014476649783673, 1.0232078618685563, 0.06687191387480443, -0.9180000680249902, 0.2066281913285298, -0.003790100081244311], [0.9655121178822058, -4.705910201901444, 40.24170944602761, 1.0096994989770622, 3.9149190715667377, 38.02460243457217, 1.183256136600477, 24.610286971528037, 27.604404242225385, 0.9944676634295476, -11.791964571127252, 38.049385095606574, -25.397524462660137, 2.1833135137575153, -0.030014160362233883, 9.427672394116586, -0.5465988581414244, 0.015727867614210397, 45.40370252132503, -2.4586653316651925, 0.043481623078350455, 28.421302163535664, -2.629306569762374, 0.06504544369929219, 5.439173114134438e-05, 0.0, 0.0, 0.0, 0.0, 3.296028790920219, 1.517687301438792e-05, 0.026638626659065773, 0.794373442877373, 948609.0031793781, 0.5677329632768231, 24.918318761833593, 0.8655473294355807, 0.9888880542273115, 33.520826768815084, -2.3134138762698675, 0.048230570148516165, 0.8429947512500432, 0.07997307563146139, 1.0375884309247063, 0.06665764675104796, -0.7564864669287591, 0.20985095695782172, -0.0041427281182736106], [0.9501951325792409, -3.9739621748696217, 40.225847367818226, 1.0114405581038055, 6.764428694292252, 37.203043599652226, 1.1514607807323576, 24.659390475207015, 27.563552659714876, 0.9947398101643341, -11.569597245003903, 34.85056788925101, -24.640169430223814, 2.162948891522161, -0.029322713615428785, 9.448938022204642, -0.5482389745072201, 0.015752088300783968, 45.424342973034136, -2.4589034553430884, 0.043464053156005863, 28.41620128620616, -2.6290476451566014, 0.06503740381844428, 4.845622411185166e-05, 0.0, 0.0, 0.0, 0.0, 3.308482300927514, 1.5761423430864123e-05, 0.027135610497263946, 0.7916405595876599, 951611.5927023102, 0.5632303212781526, 24.926955890233504, 0.9737434359044049, 0.9904235846240586, 33.48298913122607, -2.3149739599419155, 0.04837825273085743, 1.0636010153257849, 0.13395350949306203, 1.0513963878186197, 0.062237013965040104, -0.7178173900910826, 0.20809595084436486, -0.004121248716120244], [0.9800400793486131, -5.5943801548343535, 41.111481975264596, 1.0185347253221413, 4.096408061956231, 36.401703258161064, 1.145231699922081, 24.7081296904868, 27.672213416024924, 0.9947626976339022, -12.37308213320764, 38.05774355517021, -25.45056995260135, 2.174382522874664, -0.028929726504226257, 9.47568515321602, -0.5492470691279985, 0.015746088532534244, 45.42575825254636, -2.459066769526733, 0.04347330386581454, 28.414873008835244, -2.6294227776958885, 0.06504090826493605, 4.807720502132991e-05, 0.0, 0.0, 0.0, 0.0, 3.318219279473119, 1.2941893917344783e-05, 0.030987244562002275, 0.7836857085973754, 995365.6430939651, 0.5586652890770201, 24.902487848077634, 0.547970540811168, 0.9931845325545289, 33.055278833247506, -2.3135914526973322, 0.04916450266569672, 1.020999104505405, 0.11805129789592413, 1.200350522753541, 0.02964856153124706, -0.5603788021591909, 0.25401542059895454, -0.005570921241607995], [0.9788025278466173, -5.8831559572109775, 39.62730780373096, 1.0200035235385898, 3.6465915629181778, 37.4924967785184, 1.1496465699412, 24.731847849965845, 27.680557478130144, 0.9948286341535398, -11.518553207110271, 38.83777017466374, -25.288876859572458, 2.1550216401725013, -0.02862581510116016, 9.483738865181442, -0.5487572826485371, 0.015730208424220862, 45.409366464993205, -2.45865210893423, 0.043478761131773506, 28.417617166919076, -2.629361062658243, 0.06504257638565265, 4.66068725396528e-05, 0.0, 0.0, 0.0, 0.0, 3.3103892112582063, 1.3829612767529727e-05, 0.029622198553473113, 0.7807186717502647, 790274.1699335834, 0.5590986329601627, 24.90207608995439, 0.5299333321841221, 0.9911852428188141, 32.74601026811468, -2.2982079055866675, 0.04889585105167301, 0.8771647398911879, 0.07866861146832324, 1.167674173843187, 0.031024038375593647, -0.4585827642135212, 0.23925986990241505, -0.005058087229279741], [0.9746119926633403, -4.831020781529383, 39.23291186380965, 1.011174497305156, 4.931351700340716, 34.81087623064693, 1.1271693281415671, 24.731277317482476, 27.807985122195205, 0.9948524436169924, -11.360759468283167, 35.60255037616461, -24.716161366926002, 2.1500291982390975, -0.029132127919968286, 9.493694177043695, -0.548522875821888, 0.015698380197646578, 45.388803301749405, -2.458109258139058, 0.04348768353031593, 28.416690058707132, -2.629651510590494, 0.06505533841023921, 5.162708607071577e-05, 0.0, 0.0, 0.0, 0.0, 3.313526552183597, 1.5064654947344344e-05, 0.030137575888503226, 0.785049802077599, 889879.3196326193, 0.5675126017115283, 24.90201278230668, 0.9300175576704488, 0.9910076715275032, 32.84537256968765, -2.290624587582021, 0.0484604421884303, 1.0581978493856552, 0.12170021349977121, 1.0808101636250802, 0.027888722445038813, -0.9140584547291144, 0.23006680447193226, -0.0039791229421980295], [0.9840490445494339, -5.238966539485005, 39.123847246982535, 1.0192899293939717, 1.462812835872478, 36.91932850392226, 1.138281561295027, 24.744355653248387, 27.714959333940268, 0.9948931081981867, -11.706368087901138, 34.27115371097229, -24.457285890617346, 2.148039994293471, -0.029817270147908574, 9.497148850478448, -0.5493156777206583, 0.015729848559339895, 45.39088402971898, -2.45762465634001, 0.04346587753024259, 28.41923642941539, -2.629673045367698, 0.06505651195185189, 5.336900882101845e-05, 0.0, 0.0, 0.0, 0.0, 3.3060447245387494, 1.572653799244921e-05, 0.03157236189333326, 0.8130465996917613, 979114.5615015939, 0.559164977344647, 24.908135489051894, 0.8972279816529167, 0.988909811694409, 32.998915909599745, -2.292751967682421, 0.04823787495481785, 0.9594540073488425, 0.10251842953103216, 1.0598665512514793, 0.04966548302179858, -0.7956169939010745, 0.22883707361872124, -0.0044558055578482235], [0.9748587566041106, -4.83345143286098, 39.727373891304566, 1.0006086303202069, 4.1695328142495836, 36.97784933115993, 1.1506430190211696, 24.709486914205424, 27.713518091714484, 0.994806289037712, -13.74566458829947, 34.87797128430735, -25.0114395832886, 2.1596037530900842, -0.030307514242879665, 9.489095018618949, -0.5492457575339518, 0.01575163279002684, 45.37488089195327, -2.4571966347927594, 0.04347358167084307, 28.415822513549422, -2.629423621683186, 0.06505211366430175, 4.954533320836184e-05, 0.0, 0.0, 0.0, 0.0, 3.308569786016143, 1.6660304540279692e-05, 0.029128315828254012, 0.7940928058573206, 930111.6486606931, 0.5619067736904787, 24.904419773298862, 0.5958266972099683, 0.9889842780478544, 33.36384010612933, -2.296717707137509, 0.04795122296796556, 0.9457083256392647, 0.08853037039872744, 1.022607726765415, 0.0732965688136594, -0.7033901022002729, 0.21779900313016473, -0.004632200113597282], [0.9598731190927465, -4.8380275356827775, 39.50334335483951, 1.0236116888880062, 4.604558291499985, 38.06948863616551, 1.150660118168445, 24.665198875668064, 27.627236902300627, 0.9947560694036215, -10.904314212841989, 36.98724477367027, -24.793315644468382, 2.174761276200212, -0.030245609307276225, 9.473693118572346, -0.550407621374813, 0.01579743393135037, 45.37513838200043, -2.4562833967447704, 0.043444141731029076, 28.405387138595508, -2.62905742816404, 0.06503469293991447, 5.132507354725103e-05, 0.0, 0.0, 0.0, 0.0, 3.325954603962817, 1.6183582700833403e-05, 0.0310879567055913, 0.7604075729520926, 834928.2557797092, 0.5643893416817732, 24.919865209387204, 0.9931500725593454, 0.9917707334526098, 33.06697147525432, -2.2830395974331825, 0.04785322262349107, 0.8316272535360691, 0.0712158336569882, 1.0429474860573607, 0.06251359854040893, -0.6676532452982484, 0.19823280841940094, -0.003833639710349981], [1.0010194416461484, -4.545997747011392, 40.9507980871796, 1.0111699087408752, 4.22010192776679, 37.49553399049409, 1.106380298478455, 24.714493618620644, 27.565846072420204, 0.9947670815210911, -10.732705341197237, 36.203089487339966, -25.259376104091874, 2.204205486958533, -0.03000763484214457, 9.466865385030905, -0.549485815682907, 0.015771191925392898, 45.40399894856986, -2.456696674689217, 0.04341234801553612, 28.414179355238414, -2.630208446514579, 0.06507325777238034, 4.9179528850378194e-05, 0.0, 0.0, 0.0, 0.0, 3.3193209445004874, 1.8172809339910152e-05, 0.038681210176948755, 0.7646973586731424, 965131.9894640043, 0.5643556565344238, 24.9101197970702, 0.9085688420038501, 0.9898789088473934, 33.047061896233906, -2.292617430790152, 0.04816049667919458, 0.9934152171371509, 0.09964559767702844, 1.0690183319806352, 0.06108723369322, -0.6014057376465376, 0.215202239519765, -0.004588160896950624], [0.9738296439521876, -6.103050441311777, 39.76199288106974, 1.0292795395218826, 4.245365520219721, 35.69268028999836, 1.120554667050289, 24.696070248896167, 27.683058749760928, 0.9947530332288989, -12.636696767711182, 34.45961648954873, -25.96156774476074, 2.2472415329677426, -0.03082221973873934, 9.44732240431061, -0.5476603850321631, 0.01574200958207592, 45.407774504607886, -2.4568097453831235, 0.04341539029704381, 28.419408097204357, -2.6302525704632, 0.06506060212684382, 5.476209397155074e-05, 0.0, 0.0, 0.0, 0.0, 3.326015921035677, 1.9801266427372445e-05, 0.03506708058158505, 0.7801629062494241, 967192.6390633141, 0.5633169688533346, 24.950101348035485, 0.9994544410405507, 0.9927983699997907, 33.450641288923855, -2.2923821529876975, 0.04746969065315538, 0.7908091575394336, 0.07414347260821415, 1.1193779145252671, 0.030321673467554076, -0.8314206627494944, 0.2241832642988575, -0.004002183518234444], [1.000172106996668, -2.9309105537964033, 39.5100206474801, 1.022812349248945, 3.4491515046031167, 37.22088505760625, 1.1109661192964997, 24.729164288769603, 27.53989938764322, 0.9945107231922279, -12.220550912161883, 40.639932249328886, -25.65410582054185, 2.2539097630545624, -0.031647566622573585, 9.45124138162205, -0.5476904272937614, 0.015732506966145445, 45.39972271360763, -2.457310114334789, 0.043442773611835225, 28.41859577515753, -2.630173756119093, 0.06506756048319673, 4.9609386776783506e-05, 0.0, 0.0, 0.0, 0.0, 3.3189360575757605, 2.1449341758606228e-05, 0.04457521969596582, 0.7662546292117868, 895292.3298153867, 0.5695245625912257, 24.956410545899015, 0.9917848643362754, 0.9879559465300981, 33.67671665362151, -2.293077429147586, 0.04712939627950841, 0.7879551135857543, 0.07536764042953527, 1.1610582348889356, 0.038136278051020836, -0.9489447661308212, 0.23757378948055177, -0.004601942653642743], [1.0123008941169278, -4.756520604991825, 39.61266145123982, 1.0495226960289208, 3.9814034340217357, 35.84366991778897, 1.117320021509406, 24.72464079889276, 27.603050648110475, 0.9946794596826611, -10.837981498264154, 40.409927441409096, -25.88895912758544, 2.2515554532706616, -0.0313552889577798, 9.494204663213784, -0.5483426045138485, 0.01568547718123975, 45.40591147563186, -2.457583353478933, 0.04344557925820285, 28.420314039024962, -2.6306405869730844, 0.06507893474202432, 5.931478006233616e-05, 0.0, 0.0, 0.0, 0.0, 3.3217278936728016, 2.1227763878209203e-05, 0.0443192767269649, 0.783590639936199, 864796.2375852251, 0.5614621163389613, 24.929991083407412, 0.675467137974629, 0.9912315957069949, 33.84623754628737, -2.297754931056008, 0.04704597371837471, 1.0291131014568804, 0.10643830315903705, 1.2548530903889576, 0.027791703482130194, -1.0120857693151288, 0.23051414801398012, -0.004351252259140155], [0.9902465849354373, -5.032632807055519, 39.993778390893596, 1.0230509597562296, 3.240401232031237, 35.7489991794291, 1.150022114326724, 24.736516208218234, 27.55642359891619, 0.9947396967980583, -10.136840913106687, 35.38309457627415, -25.879831943586442, 2.247223528981991, -0.0318118964158305, 9.487354473677037, -0.5483820260119012, 0.01570459370041395, 45.412279389219584, -2.4576844830547913, 0.04344021609460265, 28.424390873268695, -2.630441964444692, 0.06507338990008217, 6.27691486174998e-05, 0.0, 0.0, 0.0, 0.0, 3.314251459249739, 2.2665842418662647e-05, 0.040819240658717386, 0.8039970142765728, 988238.3506377509, 0.5659103065981306, 24.92745985333341, 0.9969146153169328, 0.989716334703588, 33.71661480528655, -2.296689446526191, 0.047184173570198294, 0.9573521850850307, 0.10764080525804662, 1.2212994844448366, 0.03571740088956469, -1.0444183341656186, 0.24595873213181438, -0.004787378507436789], [1.0063369621611231, -4.04289230661256, 39.53609521949927, 1.0212557102843578, 3.6191588623678284, 37.45693233624842, 1.157827761962733, 24.782941253685447, 27.52398337667321, 0.9945272825610345, -12.469589191393812, 35.244353359427805, -26.009387811823206, 2.2524483986552157, -0.0309501266517868, 9.500253370100772, -0.5503271739425083, 0.01577514033438299, 45.40201048418074, -2.4573136192944087, 0.04343862452098992, 28.431653979500986, -2.6305141937482936, 0.06507375936829717, 5.28114761532654e-05, 0.0, 0.0, 0.0, 0.0, 3.3055747460848237, 1.8823999398624474e-05, 0.03989915615849394, 0.7984626611428417, 852772.2387969506, 0.5661244179896973, 24.90260263135682, 0.6396439510098229, 0.9879214826383257, 33.724792697822295, -2.2902412004702875, 0.04690103028101275, 0.8078650385997141, 0.07805127644098875, 1.1780007726142412, 0.03844938974986331, -1.2332733485748641, 0.27828708718517087, -0.005764808542132635], [0.9662371742084909, -3.6231621597660792, 40.44595207501528, 1.0213341571587502, 4.123496881165261, 36.769350813315704, 1.1746311913808138, 24.761823791338866, 27.59191297336349, 0.9946018461693957, -12.11963585381039, 34.92556767921326, -25.86000523030542, 2.2479354000515004, -0.030746627427023773, 9.5012979169929, -0.5512826550209444, 0.01580623268880881, 45.39458236920954, -2.457198090552846, 0.04345289730523875, 28.4287909962345, -2.6304215595554816, 0.0650585131611383, 5.6664408707845127e-05, 0.0, 0.0, 0.0, 0.0, 3.3212509425184935, 2.020297003921896e-05, 0.03435336295469754, 0.7831627458927496, 871953.0990177584, 0.5684047386639693, 24.95991234824094, 0.9428273736584599, 0.9908351408133852, 33.5654399398039, -2.2858468150077833, 0.04697472759622132, 0.7881778847117885, 0.06405473675354612, 1.0996966781513644, 0.03277352628087678, -0.8476418884271305, 0.27875381455962756, -0.005927376986900638], [0.986603773074191, -4.320914372945968, 39.92742945970036, 1.002780623205792, 3.5242122537717533, 37.03730005228009, 1.1925212927964715, 24.752053699075958, 27.39139015816977, 0.994725387051746, -11.535968417860406, 39.552294878483984, -25.908449512442633, 2.2545599056102317, -0.03151297190812094, 9.521885011232735, -0.5507890048747529, 0.015737590714207998, 45.404256814723745, -2.4568458395407977, 0.043424060197966866, 28.41705310198762, -2.6306782866362117, 0.06508068130701175, 5.231121321501188e-05, 0.0, 0.0, 0.0, 0.0, 3.326980069589372, 1.8584668311068185e-05, 0.037015275862440966, 0.7715059240243355, 903593.2266029415, 0.5594038250913839, 24.91972311878927, 0.7991717005521012, 0.9893915904020517, 33.09089048427076, -2.291611570185644, 0.048122656092648104, 0.8025402761441595, 0.07715522933708897, 1.028749836878576, 0.07030782570681303, -1.0621803349454126, 0.25877188887243774, -0.005514249049838389], [0.9992413468819213, -5.280009408558584, 39.27197652911953, 1.0090456361149494, 3.94497329813745, 37.880001270565934, 1.186621526520153, 24.74189231543932, 27.414687993505854, 0.9948761129939518, -11.370734043433155, 35.31278414461727, -26.32030191394471, 2.2689173513108063, -0.031138254215411207, 9.515227745440571, -0.5508102633561797, 0.015765803182114763, 45.40824527490637, -2.4567754598661824, 0.043408182263689275, 28.413533302295864, -2.630354181107268, 0.06508292680048933, 5.1191067497834916e-05, 0.0, 0.0, 0.0, 0.0, 3.317164717699749, 1.817976555083269e-05, 0.03371385324997912, 0.7501033815747341, 884052.7511524963, 0.5671204282504235, 24.907738430644834, 0.9351282189961093, 0.9917971805442598, 32.58440096752103, -2.287379432710955, 0.048803431761022205, 0.8004323652699379, 0.08685661307732272, 1.0235127909052473, 0.058845745523304675, -0.9902830122050174, 0.2666718174390686, -0.005711417987973507], [1.0015970808943433, -2.898798856313885, 40.15445864432429, 1.0660802431314067, 4.007299543890343, 36.36167782272757, 1.1975314916232473, 24.7870959178931, 27.36651705409569, 0.9947220480526215, -11.914728914210967, 34.11283394870249, -26.00626515209354, 2.2676536824748914, -0.032211004177491245, 9.51391272021072, -0.5504028032315286, 0.01575397085200073, 45.392888240322584, -2.455966913162581, 0.043399097112373865, 28.407412690074565, -2.6299427215910534, 0.0650899232655427, 5.014931778131671e-05, 0.0, 0.0, 0.0, 0.0, 3.3038609886173083, 2.2239939352677726e-05, 0.04086896191016437, 0.750087705804298, 925512.4635526729, 0.5686897692493778, 24.92913024261674, 0.902725339687385, 0.9889011258240054, 32.824856344786966, -2.2941527932598187, 0.04867921594661725, 0.7903687674804081, 0.06938347283200395, 0.9116045823462603, 0.052985995268282925, -1.0977343518148297, 0.27578835385192235, -0.005531435520000061], [1.0007961141430226, -4.032800947993414, 40.99003174188607, 1.03091829976857, 4.748678939503886, 34.4841395598038, 1.1675577037677216, 24.769984352422345, 27.404235136123873, 0.9948588523162952, -10.703205026609368, 33.850001903105266, -26.06115502030352, 2.299190134232928, -0.03289183709329073, 9.508238772189728, -0.5499150374194924, 0.015739971034577523, 45.39867753096783, -2.4562365034678137, 0.043403092205623064, 28.404586576774058, -2.6298235141633106, 0.06508220058823391, 5.179901419349374e-05, 0.0, 0.0, 0.0, 0.0, 3.311154296634309, 2.2112697289646055e-05, 0.04181576627118599, 0.754449866738358, 817998.3484425892, 0.5641024613046147, 24.92773662924741, 0.9488563795950398, 0.987692877487291, 32.53074929034429, -2.2883218524237963, 0.049009053192152284, 0.7587853051407674, 0.08156039053298045, 1.116877646842075, 0.05519105169418755, -1.2571441071746574, 0.26983029616281357, -0.005652075884545813], [0.9918149976076442, -4.877022943526606, 40.54013982694747, 1.0230914558388762, 4.035467967286891, 37.855144704566506, 1.1557401820411237, 24.782520535219515, 27.383839114034696, 0.9946908375722627, -11.568047678608064, 34.05059330526152, -26.2831385896024, 2.2927251760372203, -0.031545551951667965, 9.497634492095061, -0.5495594370927639, 0.015749991866381336, 45.38878070261166, -2.4562362235918846, 0.04340020212404742, 28.412397619224922, -2.629885862203744, 0.06507163812586257, 5.43493603983852e-05, 0.0, 0.0, 0.0, 0.0, 3.31133189343908, 3.0310011086940552e-05, 0.04130325038758015, 0.7631356557489627, 966706.1390994157, 0.563115483603926, 24.91504656851139, 0.9532538489906339, 0.988142009044927, 32.74784161477636, -2.2971282151787866, 0.04907372570655942, 0.7799077939022291, 0.07455275759748275, 1.0728202796195108, 0.05859148016993701, -1.2758966214434184, 0.2707704262128758, -0.005603204714776253], [1.0201721668423323, -3.896748358878802, 39.535303870096605, 1.0433660264029856, 4.3635102913853805, 37.84782338403909, 1.1340196297643788, 24.752536340808852, 27.42568879991342, 0.9948010076029268, -12.341221421333096, 34.072409372519004, -26.51197323165664, 2.2975191906708217, -0.03150613896291903, 9.521366306695016, -0.5507407468968559, 0.01574700379233551, 45.36889675892716, -2.455548110757618, 0.04342373892817572, 28.41032514619799, -2.6296132052237593, 0.06507834455894967, 5.0105467433076765e-05, 0.0, 0.0, 0.0, 0.0, 3.296861957662393, 2.4193709244213344e-05, 0.04402736282112183, 0.7486049287889511, 813642.2228619403, 0.5655660693069412, 24.904494188671084, 0.9412137518833606, 0.9846805501904583, 32.95011872654077, -2.290534460223637, 0.04821152342004691, 0.7543059553914003, 0.07293835911012173, 1.011658028392733, 0.042087493098483246, -1.1699579184180784, 0.28139324459020115, -0.005600407849135193], [0.9860027625052981, -3.2905259224959567, 39.59544109055843, 1.0133459123107231, 1.9263717017820103, 35.53089138578773, 1.1396436358916193, 24.729559340365885, 27.46387682490134, 0.9947198638781529, -11.0753279740317, 35.025446602785735, -26.583604122406783, 2.3088973779835804, -0.03230094674105882, 9.49069432220973, -0.5499086766527892, 0.015757255367141423, 45.35600490069055, -2.455677195692835, 0.043444776625533026, 28.41642964480711, -2.6298982600289578, 0.06505866646581283, 4.904409461659095e-05, 0.0, 0.0, 0.0, 0.0, 3.3173653533631384, 2.193814473081518e-05, 0.04939874577635475, 0.7050250212903815, 828315.9469022752, 0.5656808395033459, 24.981268860169628, 0.9228332762103703, 0.9892925841194893, 32.97822551353756, -2.2954115612474797, 0.048422973831241084, 0.811952167868031, 0.05180316059562212, 0.9450596637909733, 0.052158177959910276, -1.007971351345699, 0.27193863245171657, -0.005495759172841531], [0.988246201894067, -3.8465819964108925, 39.29997691747144, 1.0087995638601936, 2.3372642045173775, 37.2271041511862, 1.1600863813429987, 24.732509994673336, 27.41248313408776, 0.9948299787613154, -11.246768976610328, 34.154030432865326, -26.42893968697203, 2.3071325650060146, -0.033328122650597064, 9.46467411323643, -0.5497110193336925, 0.015793085026178037, 45.37777867883498, -2.456146220032895, 0.04343466865310153, 28.417563328006327, -2.6296946393612934, 0.06504605499735026, 4.243482800764393e-05, 0.0, 0.0, 0.0, 0.0, 3.321612180574463, 2.123719102312282e-05, 0.047129084219661305, 0.6758454844306666, 751547.0769594084, 0.5665808948194767, 24.891496851432617, 0.7952766245463392, 0.989647109872619, 32.846053717645965, -2.299611926526574, 0.04882076893148771, 0.7645201778093484, 0.07232180264882179, 0.9531003697444881, 0.05904585900647138, -1.5897431757463216, 0.2841016485579207, -0.005312983974614285], [1.0078876070508331, -4.735735007401103, 40.2114037329963, 1.028819062005218, 3.871315442486866, 34.32827975718047, 1.154030567075685, 24.78340559748854, 27.465896246253433, 0.9953113027044193, -12.268394052545418, 33.9999633117033, -26.48639069049599, 2.291348667592847, -0.032541880560885965, 9.468839114410855, -0.5492313014224065, 0.015762520650210197, 45.4007103466663, -2.4562685580526264, 0.04341012613724309, 28.42235415614895, -2.6300033855676745, 0.06504095134835453, 4.264310667499629e-05, 0.0, 0.0, 0.0, 0.0, 3.3309922582331635, 1.838614960736322e-05, 0.042205461139435144, 0.6941543682758055, 920213.071683241, 0.5608322710244469, 24.913083793617172, 0.9179546628444859, 0.9901115253051067, 32.589501245727455, -2.28860113221753, 0.048847147046879855, 0.7959202580520746, 0.06377015955171303, 1.0485344303535984, 0.05325131154804286, -1.7752912997721064, 0.27880251115413374, -0.00506529503662581], [1.0210173996234844, -2.0509627630804292, 40.55380478611245, 1.0134159827747484, 2.7829651104783344, 33.59724391936499, 1.1545471642315899, 24.77682540647243, 27.4198907476038, 0.9947368671041398, -11.85731829588278, 34.73299968826251, -26.447355055323516, 2.2869377021052113, -0.032111282377701736, 9.480328526266714, -0.5496449482292536, 0.015763567713222938, 45.41175226220321, -2.456975054070282, 0.04341558141473902, 28.426240553277694, -2.6300211439476624, 0.06503843046188269, 3.9789541075590956e-05, 0.0, 0.0, 0.0, 0.0, 3.327307206694042, 2.145673067964927e-05, 0.03805156878113386, 0.7177345962977422, 582011.8674767611, 0.5640255529633205, 24.895354230813766, 0.7816171822987952, 0.9854282663861171, 32.94627700318022, -2.2884884438875277, 0.04797700488370081, 0.7853196726837933, 0.06297068385841577, 0.9302263590449839, 0.06063799294680725, -1.4043219577516421, 0.28305895766011274, -0.0056325839959263605], [0.993941944310091, -3.5317161462125823, 39.96275475036242, 1.0153866336467592, 3.6177116682529764, 36.46560131654371, 1.1437287107919811, 24.737192695730567, 27.286679545599164, 0.9948702880238866, -10.949648156817968, 34.76597313211684, -26.190890028286265, 2.304517747775034, -0.032396894128725415, 9.486941346071777, -0.5506134851097589, 0.015798312551507394, 45.41691639409834, -2.4572777528637735, 0.0434154751494599, 28.43566464654618, -2.629884616033056, 0.06502935500888898, 4.275195305385664e-05, 0.0, 0.0, 0.0, 0.0, 3.3147174807197555, 2.0875136178632335e-05, 0.03993492175321368, 0.7352982864389905, 943099.9290195417, 0.5681116624497156, 24.951906634466024, 0.9633817066206614, 0.9877358007111577, 32.933368463417075, -2.2737808958095833, 0.047556649169979336, 0.8013351022329598, 0.059036301591890945, 0.8100306531400201, 0.08999540720235515, -1.3103363392696694, 0.2791508789800141, -0.005808918039017227], [0.9906950842052425, -5.015716098376906, 40.487908169428536, 1.0234748290737161, 3.709771666234713, 37.39636351537933, 1.1463118000854866, 24.725689390874773, 27.40902795167576, 0.9947321027820061, -12.065128326647386, 35.46060291783096, -26.716197190189995, 2.3109821811454965, -0.03229391763511347, 9.456062165868993, -0.550103770706123, 0.01581578136782598, 45.4174328683112, -2.4570805728303227, 0.04341229843180522, 28.434009505375354, -2.6299824190446777, 0.0650317612925774, 4.113904426974069e-05, 0.0, 0.0, 0.0, 0.0, 3.319583046928305, 1.7720703022125615e-05, 0.043779398110222675, 0.7059428572363925, 734492.2483334909, 0.5648151628873291, 24.987528432123927, 0.8472273649016877, 0.9891826084046353, 32.84191450040998, -2.2656584262196393, 0.047593381470495216, 0.7907474731388153, 0.08286693469026712, 0.9507884568503646, 0.06139105468047042, -0.921191170137912, 0.25977415731224596, -0.005435501372647074], [1.0090279441156447, -4.529625581896044, 40.87097819459904, 1.0029628006609548, 1.324252137036889, 37.2366640120085, 1.1532150905440188, 24.74422190065611, 27.504636689437742, 0.994692952872933, -12.091665218611215, 34.72813633240766, -26.829998477583874, 2.3185100604946944, -0.03312603600374792, 9.460411508667883, -0.5489095005739616, 0.015768023508038673, 45.38635531877404, -2.456700384222161, 0.0434399421546635, 28.43312701525506, -2.629802869570936, 0.0650303090168465, 4.063639943765258e-05, 0.0, 0.0, 0.0, 0.0, 3.3164296425797213, 1.724163327399099e-05, 0.03703594536725661, 0.7262028801792764, 930659.6185805161, 0.5649170403653321, 24.904548775193177, 0.9754142159753726, 0.9907544377720121, 32.94680062627153, -2.2833202742423055, 0.047949293911133437, 0.8126783476658661, 0.08295398779687402, 0.9756871160363276, 0.06742492322388285, -1.2076944365411781, 0.2736645801286487, -0.005746221102742669], [1.0011084701493425, -5.252276875179534, 39.89429901027614, 1.0223121248781764, 3.11744782150542, 38.129988104803054, 1.155312246119306, 24.785301710635505, 27.561606502414453, 0.9947696285875008, -11.051045387526159, 37.29328030564221, -26.879327434252733, 2.33807627658348, -0.033512334781013085, 9.450083621805348, -0.5477271231245543, 0.015732657993891126, 45.40200252500412, -2.4561697331597894, 0.04339786128412761, 28.428969795872824, -2.6294992699975497, 0.06502663285914963, 4.0684310054514404e-05, 0.0, 0.0, 0.0, 0.0, 3.3120241777516637, 1.440341571958172e-05, 0.039592053111634634, 0.7185630302340182, 811182.8216907011, 0.5632183938380663, 24.943955722689864, 0.6753782849422649, 0.9918293376711582, 33.11890534584587, -2.2921070712065017, 0.04811785720809085, 0.8062354522471226, 0.07920143577674738, 0.9380852079811453, 0.073764162743203, -1.6796848508944522, 0.2955173974464767, -0.005899667359141593], [1.0030091326263326, -4.10813521179644, 39.21127562476371, 1.0281941192010355, 4.378384407504856, 36.655245043434924, 1.1558748998056463, 24.800082033848955, 27.437451911701803, 0.9951227985679226, -11.905031478788283, 34.57592998182025, -27.16057425918656, 2.3583634636449746, -0.033552648335988304, 9.45249382366035, -0.5467414945506507, 0.015685373382455153, 45.40769467498503, -2.455940638322762, 0.043382931355884974, 28.41996507787292, -2.6292500236012684, 0.06501716261906805, 3.95120259388505e-05, 0.0, 0.0, 0.0, 0.0, 3.3303211509928476, 1.729637206454815e-05, 0.03360825927695975, 0.7331058864777406, 699356.1960919162, 0.568119110889859, 24.978438709076908, 0.8612424203594863, 0.9896359006354782, 33.446149387055016, -2.3202136820825143, 0.048454840727991916, 0.7774430671624903, 0.07936023002266217, 0.9542773334608741, 0.04971371121174709, -1.874589261462495, 0.30876725355583334, -0.005629636326136977], [0.9985435310515411, -4.977756374512225, 41.038318040261785, 1.0019395158762476, 3.9553640625375195, 36.74601238909721, 1.1488408750066792, 24.76234367284849, 27.435610882855194, 0.995082475389097, -11.491336643043116, 34.151928761278064, -27.20659989593215, 2.372862700483869, -0.033765478727488585, 9.445897730617649, -0.5451907713135502, 0.015647657676899625, 45.419725724347906, -2.4559008422709656, 0.043371345548314934, 28.417067613966296, -2.629216398553702, 0.06501293547574333, 4.420536940623654e-05, 0.0, 0.0, 0.0, 0.0, 3.3356791667472403, 1.6184233985759583e-05, 0.04221416278632115, 0.7306588469534419, 988790.359101431, 0.5596465736356595, 24.990516791165206, 0.7561196988829648, 0.9923681067314996, 33.5825358761962, -2.3095363459706464, 0.04802906163632633, 0.8161239340633839, 0.06947789321627156, 0.9378148853613366, 0.045664207966611976, -1.5428281856332149, 0.3078018432454761, -0.0059516549889703394], [0.9967566981873562, -2.921436913011732, 40.161690947119894, 1.0237396276236563, 1.6128127687678677, 37.68979337334841, 1.1702807473343837, 24.75080764463681, 27.47594471564291, 0.9945207082778895, -11.772712852393767, 34.93355411013518, -27.101835928618286, 2.371078510211298, -0.034093722694722134, 9.46804836681194, -0.5460334098759945, 0.015633429972139415, 45.42317194460016, -2.456315015061757, 0.04337568701661849, 28.403860843297085, -2.6295921826328907, 0.0650466807062468, 4.52539630124189e-05, 0.0, 0.0, 0.0, 0.0, 3.3406475795426633, 1.7859464233458773e-05, 0.03398828908042954, 0.7540037483170084, 908169.2978818477, 0.5638944242309031, 24.903173120929385, 0.9874417999143033, 0.9904389896242095, 33.81984971906775, -2.336957067678265, 0.04862631146583511, 0.795503439432459, 0.07050879659941513, 1.0750888159076395, 0.051533289073621, -1.78150597076528, 0.3081949279897906, -0.0061792924555257095], [0.9739186192160078, -3.644231583423659, 39.93460874806543, 1.0060913320245561, 2.5243752580299232, 38.555156678561545, 1.1736491275847818, 24.725620727160806, 27.47639282980728, 0.9944367079791859, -12.032534690086822, 38.56069178401554, -26.907582089812013, 2.3707846216356576, -0.03424973267221011, 9.452557513540183, -0.5450942685344, 0.015625244333094614, 45.4250779994573, -2.455421999001848, 0.043338290258855175, 28.378089588798037, -2.628721386938913, 0.06505300067116808, 4.634617862508502e-05, 0.0, 0.0, 0.0, 0.0, 3.3369702390470963, 1.811511393597024e-05, 0.02904048593705354, 0.7803586098179343, 761888.09115244, 0.564143783028245, 24.905401685159852, 0.6146908692277523, 0.9859269782180641, 33.504511530583585, -2.325362765603575, 0.048684035721164046, 0.8024101725531297, 0.08037194952003658, 1.1001398884983284, 0.05760770517243186, -1.1730637909942374, 0.28065103506549344, -0.00614300219246112], [0.9844277399610833, -4.389312132606566, 40.169649526001535, 1.0096326785930783, 2.8843935641027363, 36.84628048956445, 1.1866761876836525, 24.72917769655378, 27.519553601059222, 0.9944702913460984, -11.301376444496237, 34.28578628851076, -26.670798494999094, 2.3501553351866025, -0.03495149437282329, 9.453494555338835, -0.5453061909714023, 0.01563291760438185, 45.44226356336454, -2.4551676068711985, 0.04329346594097886, 28.395669214403075, -2.628703374360114, 0.06503489262788201, 4.4919693472378996e-05, 0.0, 0.0, 0.0, 0.0, 3.327367186645911, 1.8941817113763215e-05, 0.0297218929141828, 0.7597095660704456, 694917.2606381569, 0.5647557367028009, 24.92978601566913, 0.7287122949064403, 0.9886281401061587, 33.598881498767405, -2.320981245585616, 0.04833204029226543, 0.7874125354601587, 0.07221003299783604, 1.0911511212708813, 0.03601095289320868, -1.396857090033571, 0.29827648130391465, -0.00593410596317594], [0.9722718342725652, -5.205087503209836, 41.33172814310896, 1.0219703027789777, 2.2094279382004647, 38.037659894192736, 1.1879561126956726, 24.688587890216827, 27.358358207733417, 0.9946158484603934, -10.402127974289652, 35.22065429813588, -27.47144558148988, 2.4020622569830996, -0.03376318797551989, 9.461257588597759, -0.5449289728068909, 0.015602847731159032, 45.43920981056758, -2.455374467236961, 0.04330603628921012, 28.399673791220867, -2.6287742339509284, 0.06502797495516201, 4.610576315615477e-05, 0.0, 0.0, 0.0, 0.0, 3.3309898046988335, 1.6727248633316634e-05, 0.02827293716206497, 0.7556567013446893, 912892.3458876798, 0.5693280936689514, 24.959940105913734, 0.6061532736616384, 0.9903582777759211, 33.478936080715684, -2.3280842378044424, 0.0489616923422115, 0.7678665991513348, 0.06724918376435773, 1.1050879038391006, 0.04072694159604556, -1.2100484609105584, 0.2704650911171261, -0.005344652616462551], [0.9905402667834857, -4.368758327740302, 40.17189903481753, 1.0011322042588, 3.4739907428875316, 37.578759160575586, 1.1850237309443201, 24.73544596770785, 27.45127236900891, 0.9947995782542908, -10.409806967042297, 35.702958877796554, -27.97893441546701, 2.4036322499155784, -0.03398743014250832, 9.440998224801861, -0.5446650051518711, 0.01562955452447968, 45.435893337148876, -2.456473897890143, 0.043342377281475504, 28.400180516855954, -2.6287634901239465, 0.0650346490463867, 4.615306033375943e-05, 0.0, 0.0, 0.0, 0.0, 3.322677068742479, 1.5517163498060797e-05, 0.03423418677733041, 0.7407656559469772, 837612.6059129344, 0.5671508904668953, 24.897092047310636, 0.8626195467806235, 0.9906140990436517, 33.31476344989889, -2.3206399904823507, 0.04865438894321563, 0.7870055613089897, 0.06357371778740051, 1.098977373841286, 0.03478622471624772, -1.1194996288014247, 0.27373882711471864, -0.005487713969429977], [0.9786127225011672, -5.896365455451966, 39.68151197932595, 1.030597033636554, 3.016633214314869, 37.34932354654698, 1.1810359322556283, 24.704760538131737, 27.44598501600162, 0.9948300161341294, -12.986702067075681, 34.299413353725306, -28.33515795948851, 2.4319752783331987, -0.03470583932036948, 9.42118718560348, -0.5442231104893587, 0.015632493448051746, 45.404567751257574, -2.4544321012302888, 0.04331870233775868, 28.397924142882538, -2.6287764516419783, 0.06503788092018979, 4.3847609662898896e-05, 0.0, 0.0, 0.0, 0.0, 3.323892410245478, 1.7520495260709188e-05, 0.03117098876566494, 0.7279997447017705, 747622.3171823578, 0.5652564641465184, 24.949991025990848, 0.9519554828650738, 0.9899734351519462, 33.43708082530718, -2.3214946968663437, 0.04883028151953161, 0.7726822777164084, 0.07610488666223562, 0.9933039371865251, 0.04842620931450382, -1.1643233079997688, 0.29742832216304077, -0.006203864069845769], [0.972328803929482, -3.8563671708356533, 39.36545030009517, 1.0021283234548601, 3.177350102297577, 38.29674763544098, 1.1742563177108638, 24.656045347133173, 27.41950253265772, 0.9943528150841837, -10.555569500498693, 37.969598817536244, -27.781779615820504, 2.4438161226719273, -0.035938363734812157, 9.449027732700749, -0.5460741115336365, 0.01566528617000287, 45.37755011036145, -2.4527216856964738, 0.04329926876777444, 28.41023107807562, -2.6286043107324, 0.06501921017436633, 4.270720861699259e-05, 0.0, 0.0, 0.0, 0.0, 3.315632104683957, 1.6497391448716172e-05, 0.02956903931610028, 0.7630855798755921, 797809.3368813705, 0.5680314658375675, 24.899820185430908, 0.9992966949804383, 0.9872416242531884, 33.15406001250002, -2.3147406877897434, 0.04902434333275938, 0.7795919117340493, 0.06809249526794094, 1.0644039920666475, 0.051603974658733884, -1.1753392549641875, 0.27705642009172304, -0.005810474558076706], [0.9589016306212679, -4.259713474604135, 40.2009532823174, 1.0430902634620929, 1.1079819716302473, 37.093503021287134, 1.1893696886385947, 24.69181064748837, 27.44494349838879, 0.9948234025396169, -11.222302142864882, 34.40763965143895, -27.53018115023406, 2.4171336265014625, -0.0351417890114743, 9.40835821021188, -0.5462730350622073, 0.015743767108092516, 45.41831298200757, -2.4530912779972005, 0.04324127220410373, 28.40904604824967, -2.628547557108084, 0.0650199950466085, 4.1202323369961745e-05, 0.0, 0.0, 0.0, 0.0, 3.3171511928008615, 1.5084267031991098e-05, 0.026601167425215223, 0.7437590520324998, 569071.8363654679, 0.5648118636455376, 24.951899374276515, 0.9650287223757338, 0.9862341230057322, 32.85398734251697, -2.307665134838049, 0.04920949371802423, 0.7668161303158509, 0.08543052287356746, 0.9371497501200613, 0.05153356715109332, -1.232680662773349, 0.2698048230103906, -0.005185712284271343], [0.9621446181564126, -5.372116869929544, 39.40648854764078, 1.0118913272627674, 3.5389593986528407, 34.1313207881627, 1.1799390434348151, 24.688540745110465, 27.423731629702694, 0.9946440570535133, -12.766902039244503, 36.6837389388867, -28.157109182899486, 2.4475264913518107, -0.034577601195292094, 9.446544419468614, -0.5468207269019654, 0.015703904262203347, 45.41339724658634, -2.454254006229221, 0.04329537401805427, 28.402577853555407, -2.629065894764068, 0.06504640958385237, 4.1888252375907203e-05, 0.0, 0.0, 0.0, 0.0, 3.3198923810749106, 1.555069617688616e-05, 0.02665377073035076, 0.7437735378635263, 868015.5197813498, 0.5676409473673613, 24.9564124281229, 0.9795885058936142, 0.9893361156283523, 32.822146830372475, -2.2936258041804236, 0.048658380049257204, 0.7741268869345947, 0.0737086887887242, 0.9549253348215742, 0.07349279574906115, -1.1172655486731287, 0.2797694448966522, -0.006180396176352084], [0.9830427406353731, -4.500362441848958, 39.883628380002314, 0.998796397009689, 2.966204647485511, 35.732521587604836, 1.1737154433769614, 24.717931756596286, 27.46320132968925, 0.9950320139195434, -10.43217566814902, 33.999706210478756, -28.016303462702783, 2.4358520853696963, -0.03508522491780103, 9.444382355323526, -0.5471705888776162, 0.015727669746034775, 45.39880211691806, -2.4538752524532423, 0.04330719557166391, 28.39924186169001, -2.629140279155749, 0.06505128270078825, 4.64976792128885e-05, 0.0, 0.0, 0.0, 0.0, 3.322985655469627, 1.6952047430892675e-05, 0.033038034322766884, 0.7339678659917649, 698140.9334376351, 0.5644784284528843, 24.901761101721977, 0.9385773050767501, 0.9902136200924883, 32.95255307511271, -2.3188326012154694, 0.04939768814052345, 0.7886028982844339, 0.08918865113449886, 0.9990698060904426, 0.052080187360132396, -1.6152642403180673, 0.2781266827641211, -0.005103596570708593], [0.9874580813495114, -5.772225709311305, 39.851449574531586, 1.000584836108655, 3.2196390093192275, 38.080501724565764, 1.1434113658556142, 24.670459825960556, 27.523415556783096, 0.9948851426328326, -11.639879294123519, 34.38175585819787, -28.041495780695012, 2.4027915937256985, -0.03366865593076844, 9.441725526962966, -0.545611994572504, 0.015677885487362982, 45.39854427383959, -2.453948069863639, 0.04329949725333476, 28.40813528937196, -2.6291836480034547, 0.06504788324589514, 4.914142741565709e-05, 0.0, 0.0, 0.0, 0.0, 3.311912190353325, 1.8677334699656148e-05, 0.03621650207921231, 0.7280395582974454, 866137.2700260619, 0.5666219080905445, 24.956281282208106, 0.9482380663548963, 0.9899316055067209, 32.741296173262626, -2.3034811237142603, 0.04935444967874773, 0.7697353119729103, 0.07579907577287613, 1.0204457304875814, 0.055572049302708516, -1.548074076528891, 0.2673105385545244, -0.00492578589848349], [0.9904447066268975, -2.98576414371408, 39.86225558399025, 1.0475000914014816, 0.8063071208205694, 37.277156454257394, 1.1431841415358321, 24.656834224517926, 27.52889490351536, 0.9944589325917768, -10.477712551441456, 36.86749695599241, -28.030238367202884, 2.418184605891454, -0.03390259484467061, 9.460346831737516, -0.5456364236822135, 0.0156513695795854, 45.412875655952064, -2.453814387561271, 0.043287699919897005, 28.40520796818025, -2.6288552968421413, 0.06504182856352904, 4.71334153516075e-05, 0.0, 0.0, 0.0, 0.0, 3.3131258529320533, 1.614594884381424e-05, 0.03502697549382882, 0.7509361102012783, 788200.2525652224, 0.5615835343410258, 24.893898152463972, 0.7495560391894862, 0.9885132209432785, 32.636986601423814, -2.2986245647843613, 0.04926243779406137, 0.7555102176167366, 0.07983613499904733, 0.995510151296394, 0.07149431311776881, -1.0898701382306326, 0.2624965894327361, -0.0056571084759078644], [0.952337211841349, -2.963676271178136, 40.71033793718509, 1.0178160367293727, 1.752267579740717, 39.12830772365058, 1.1863320940040454, 24.671858101164293, 27.38664155050167, 0.9948260995000421, -12.459204785517047, 34.33750608766494, -27.8924302204374, 2.4165613864588193, -0.034767768491412394, 9.467917916279443, -0.5468041213247282, 0.015684545724145404, 45.40056955550324, -2.4544267529797295, 0.04332163539915434, 28.405050229382848, -2.6286297244744348, 0.06502723003797475, 4.207182052986839e-05, 0.0, 0.0, 0.0, 0.0, 3.3156797471483896, 1.5595683949426492e-05, 0.032467381840017594, 0.7348499092547341, 945807.8167902648, 0.5658213187544199, 24.964669731771423, 0.8737373267439007, 0.9902564752280572, 32.61407207829807, -2.2985278473237796, 0.04932664064092331, 0.8067551844949645, 0.06705129201419321, 0.875981968007833, 0.075106960203713, -1.1170208959815462, 0.25691928897015676, -0.005052584560367231], [0.9867549413143673, -5.7698699152667325, 40.117310212185565, 1.0150307893443598, 5.300753246417153, 37.11884012967366, 1.148843182868768, 24.672498362909405, 27.462803125171217, 0.9950416387801103, -11.320631869976404, 34.22665096631777, -27.79571616280293, 2.391915064629805, -0.03447341523024963, 9.478695526839017, -0.5469852199116217, 0.015666500219367552, 45.382078313794366, -2.4533358213775287, 0.04331585405284662, 28.416194851135945, -2.6289443753823147, 0.06502041263173293, 4.3225939894139135e-05, 0.0, 0.0, 0.0, 0.0, 3.3177755167153125, 1.728313321167332e-05, 0.03218093365901044, 0.7493602936496586, 912786.0514048473, 0.5592171553970804, 24.945756914260212, 0.6858153094725085, 0.9906552435277484, 33.06517047747734, -2.3031530174193566, 0.04863254797569041, 0.7725262947779815, 0.07874295996616545, 0.9173525030329455, 0.05693869358600949, -1.128145564342748, 0.26843376000676167, -0.005315194270592312], [0.9721596477919884, -5.325617124091771, 40.58412165730039, 1.0396344296681208, 4.270435802388695, 36.58094369484759, 1.1293915939792039, 24.611793633366762, 27.520609717925005, 0.9945686963019195, -10.601803658722392, 36.532349497407886, -27.36640610027702, 2.393701369413289, -0.035103221816471665, 9.479357070174744, -0.5466157999517559, 0.015649810906881813, 45.38031731824124, -2.4527968931908974, 0.04328353001488945, 28.407402871748026, -2.628596009567269, 0.06502554411605876, 4.48337150711982e-05, 0.0, 0.0, 0.0, 0.0, 3.314587987073857, 1.9690022186063008e-05, 0.03162692340862013, 0.737970492250919, 905082.3525621528, 0.5641807109645968, 24.91618458201169, 0.7104964507935403, 0.9890399393924064, 32.98002358069592, -2.2988800145711537, 0.04857772014356354, 0.7914222897189737, 0.07030268947685692, 0.9372817209842206, 0.06394688765734899, -0.8891687814739213, 0.2468677047842671, -0.00503826311657689], [0.9706909087261609, -4.826847687221614, 40.13334665278503, 1.012816571309511, 3.2979319753071823, 36.54885782897465, 1.142555662901618, 24.680727302199656, 27.544253800750695, 0.9946210563041826, -11.09341818820403, 34.119636981118774, -27.54697310354584, 2.4088936130353957, -0.03414800391106222, 9.457166201691036, -0.5462609868819559, 0.01567626400533721, 45.38383976084244, -2.453223085784697, 0.043313742502398694, 28.407501974705244, -2.6289441428963087, 0.06503033842898072, 4.680038054696109e-05, 0.0, 0.0, 0.0, 0.0, 3.321591235583887, 1.8956420270406935e-05, 0.032299635557611756, 0.7454638811062884, 874029.7659416238, 0.5639148560647305, 24.924417068542365, 0.9921608067168555, 0.9894818135558326, 32.88037979719974, -2.295499089595995, 0.048667361250948456, 0.7786377285398856, 0.07351495269121401, 1.0659976486309342, 0.05948804620590011, -0.5135806044550504, 0.21959427964066128, -0.004751784127992556], [0.9783332097516431, -4.968022831170671, 39.42835741761666, 1.010080233127638, 1.2722731174138369, 37.011146652125355, 1.1547640534412205, 24.692666281900088, 27.531267962204865, 0.9944209293101731, -12.682936284857448, 37.646968047953514, -27.545136223754042, 2.3894014150395178, -0.03405021293737039, 9.44266786003055, -0.5458424246790864, 0.015668592786643287, 45.3823057526713, -2.453016972252145, 0.04330852135282857, 28.40545763657041, -2.6290657012109087, 0.06503441324096002, 4.5051906663482816e-05, 0.0, 0.0, 0.0, 0.0, 3.3284354931549927, 1.690267972650833e-05, 0.034691118819199354, 0.7441853282513279, 683936.9340455869, 0.564356095839057, 24.8978208728884, 0.9382091141803377, 0.9890685359579711, 32.83728438111504, -2.2770132778051977, 0.047872073367719356, 0.8079651778814414, 0.0689645534885911, 1.0866338714651356, 0.05171073331945862, -0.5569100571591393, 0.2337760084694898, -0.005030987710383699], [0.982823418589231, -4.953599335635078, 40.03078239017801, 1.0119126356498034, 2.6652571728034102, 35.3129477798275, 1.1604795466689295, 24.68331586513395, 27.397541345809387, 0.9945870253029536, -12.257419445881816, 35.53498251011309, -27.463592472772444, 2.4171139615136044, -0.03572366432058853, 9.418339462283031, -0.5449209413535675, 0.015678760719980315, 45.38493987121422, -2.452833720920922, 0.04329674513868533, 28.418714086285547, -2.6294221753554416, 0.06503089837290935, 4.762968595579416e-05, 0.0, 0.0, 0.0, 0.0, 3.3262757063070985, 1.8867869453384808e-05, 0.03945790518802285, 0.7409321881074967, 753161.7526853832, 0.5693340692261386, 24.910912458050312, 0.9213749858520703, 0.9894691116635047, 32.87068117886022, -2.2817020906809438, 0.04803279739631691, 0.7936724567532343, 0.07341079453373918, 0.9321447344303706, 0.052308183046051046, -0.517811576367264, 0.23695937099009134, -0.00495326302565173], [0.9970043381957867, -4.577580686096702, 41.08186437626925, 1.0476216132358842, 4.167752246867938, 37.33216087800526, 1.1488166533690196, 24.71108607996875, 27.44564565878058, 0.9946379481258448, -12.260173030088787, 39.657844502015124, -27.962522395125895, 2.430446996430486, -0.035246582444805545, 9.453122724950413, -0.5455155384981201, 0.015640559616724944, 45.37968398484933, -2.4528734988135366, 0.043301651088380154, 28.421247747279786, -2.6294894041148535, 0.06503845007068394, 4.706839256101499e-05, 0.0, 0.0, 0.0, 0.0, 3.316149933905954, 1.80261919058449e-05, 0.04083462700553183, 0.7490094401468933, 990427.69979056, 0.5637827444409027, 24.961051789533432, 0.7583377860300922, 0.9909217553478635, 33.13919035694035, -2.2808910862961835, 0.04743900762378215, 0.819071602405344, 0.06958169812367516, 1.0636018438782762, 0.044982817088826434, -0.5795318786716167, 0.23721884300388613, -0.0050255895971750555], [0.9962728088564026, -5.07416543986335, 39.86803605211148, 1.0300772662886364, 3.8908738070565447, 37.14970969863321, 1.1744289718847294, 24.694304362945378, 27.370729581620726, 0.9944668592058713, -12.97983866244888, 33.724557694987396, -28.13723281792645, 2.473126902057477, -0.03602251283913281, 9.437097582492449, -0.5448531582320784, 0.015654995782365785, 45.409790868051104, -2.4539444110431137, 0.04329092035489794, 28.42289397241482, -2.629467169581401, 0.06503312062797932, 4.8470877639343085e-05, 0.0, 0.0, 0.0, 0.0, 3.3193505061666566, 1.9672731945586125e-05, 0.03907815726582625, 0.7360482576146534, 675653.3228053268, 0.5684790465377126, 24.914367796355958, 0.9793272827627599, 0.987510649958803, 32.596424563443705, -2.2472677157737175, 0.04714363887811944, 0.7564474255605653, 0.07358774057071299, 1.0880429510737126, 0.04118228744757405, -0.9152948245924455, 0.24826332610134666, -0.00492827030376649], [0.9719586959414416, -4.3559273079692185, 40.487012062672264, 1.0009612143823092, 4.759290167960995, 36.129462990857206, 1.2005214573196332, 24.797587173700354, 27.438287703296677, 0.9950224199847084, -13.42025186906353, 34.87102694758109, -28.133847611836057, 2.467984712401073, -0.035414771565130766, 9.429815042404957, -0.5452039544998062, 0.015662897494879226, 45.40340939668283, -2.453781130241158, 0.04329306183956404, 28.41774285251696, -2.629260932513373, 0.06502620941549309, 5.241782715170951e-05, 0.0, 0.0, 0.0, 0.0, 3.3233230586282216, 1.7608209008057946e-05, 0.034747124402070645, 0.7433669673656904, 776005.2503781575, 0.5643257940113261, 24.909158219295854, 0.9593013048971224, 0.9911337079342395, 32.43377260670489, -2.2458493400665036, 0.04732949960176533, 0.8579089406708922, 0.05712278435031452, 0.9772412728189447, 0.05856757980446492, -0.9782416393994887, 0.2555462438260039, -0.0052976104969176254], [0.9889414656933362, -5.365947691359253, 39.59614303212546, 1.0380216097806487, 2.5087512750263, 37.82521393234332, 1.1978608952943792, 24.821296448887757, 27.542177212141162, 0.9947614411948176, -11.210461361879032, 34.31408680445834, -28.47957580505345, 2.4560255221348632, -0.03538665179686279, 9.433244264217391, -0.5452264422928486, 0.015661894250582672, 45.41862146216379, -2.4547063334036, 0.04331066393781474, 28.40561670638104, -2.628925573951456, 0.06503062599963494, 5.475364310214043e-05, 0.0, 0.0, 0.0, 0.0, 3.3263751351278645, 1.8302050810884737e-05, 0.038666785990238685, 0.7749395150599427, 764781.4246996838, 0.5668933938177293, 24.92544404230931, 0.9351046872410615, 0.9904013969322969, 31.965898796833592, -2.2241775328751454, 0.04725102696652472, 1.0167220585225838, 0.13779088948648535, 1.2191053344595784, 0.02972685565721167, -0.6298178783505497, 0.24014783257298136, -0.005090707498735843], [0.9614809126520901, -3.771790268695364, 40.222142780290156, 1.020476297268251, 2.3593961276427518, 37.28244539529802, 1.1969719273677213, 24.761877840882818, 27.577588069487142, 0.9949779617690894, -10.95627024253068, 36.3287626980812, -28.473642746005666, 2.469917185919002, -0.03545008856591022, 9.427296163187373, -0.546057356910586, 0.01569433309527695, 45.4215517497129, -2.4560380503550054, 0.043365109949674345, 28.404381397172685, -2.628875700015352, 0.06502428062022944, 6.176929814721429e-05, 0.0, 0.0, 0.0, 0.0, 3.332080332022628, 1.7982696181540996e-05, 0.0396186489158311, 0.7305014175082941, 462737.31169413566, 0.5614325921271681, 24.89463569677711, 0.9747070225492135, 0.9890103307993492, 31.86997931702467, -2.2218327184737774, 0.047377518717617785, 0.8646339132487366, 0.09185128626895805, 0.9981488641245355, 0.053890227458867034, -0.4441724378345372, 0.2357990010937091, -0.004993679520364816], [0.9794609415732661, -3.75715160774141, 39.72534811798638, 1.0053459479541345, 4.068129908829505, 35.93345716230549, 1.1555382049796774, 24.72169461073353, 27.59825644945319, 0.9949489690853173, -11.116041741847114, 36.15876922314988, -28.23571390599383, 2.488929841504126, -0.03689420253810955, 9.426529387529461, -0.5466560343630827, 0.01572351885059697, 45.42542884596534, -2.456287605476741, 0.0433696094973478, 28.418452160858926, -2.628996601861408, 0.06501312789249758, 5.344883557978798e-05, 0.0, 0.0, 0.0, 0.0, 3.3259722476619262, 1.5123295501255808e-05, 0.03851428713442355, 0.7380911904054644, 854982.6058788579, 0.5643038331735307, 24.891180822805648, 0.9683221264501444, 0.992389321197373, 32.19288767197928, -2.2280740447400924, 0.04690200095553205, 0.8243999759467925, 0.10931845738162721, 1.0710643627324417, 0.05615588955515229, -0.6421143687943588, 0.24435939948501906, -0.0053955425416006494], [1.0066909499968932, -5.323326549410572, 40.065556330715886, 1.028672913072353, 2.457335496673601, 34.966373882529766, 1.1641545524072918, 24.746646066352472, 27.493755317566226, 0.9946836488830278, -13.671139489997984, 38.43176359417225, -28.330991095864167, 2.4862037275026156, -0.03697973928943873, 9.432412159341157, -0.544156004954168, 0.015625669315471775, 45.40919705530424, -2.456016002424514, 0.04337883265826806, 28.415297628426295, -2.629074522622198, 0.06503228259331208, 4.766441494193053e-05, 0.0, 0.0, 0.0, 0.0, 3.3153928708750167, 1.651752308590034e-05, 0.037880983770768636, 0.7538809733311266, 837485.6155980466, 0.5640435471057077, 24.928908467969748, 0.911732770941843, 0.9922535264724089, 32.2634575775186, -2.2347226485080474, 0.04723885683302658, 0.9351196439035958, 0.11449980666359583, 1.1331544758652954, 0.033274035172239716, -0.8337400949357194, 0.2589088843453385, -0.005346697832359713], [0.9937645580528328, -4.448570009036469, 40.26192970487086, 1.0012430136214157, 3.246497318980859, 37.89934772827711, 1.156477255787685, 24.755745278253496, 27.486524774926483, 0.9947020212241694, -12.316742305985345, 38.89441397478875, -28.766692960667847, 2.5100046776184417, -0.03565549638371134, 9.443705168129291, -0.5462134888852277, 0.015681130315058908, 45.43344831040622, -2.4564251340384233, 0.04335124030659118, 28.40785952008633, -2.6291157017720628, 0.06504833600957419, 5.096905688644291e-05, 0.0, 0.0, 0.0, 0.0, 3.30954034774867, 1.742579245211879e-05, 0.035339325575429646, 0.7517222312424185, 845620.0945737726, 0.5644796607231898, 24.920048596035837, 0.7917234811876293, 0.9912280356780789, 31.920992804147055, -2.223898205490532, 0.04727516086068553, 1.0226497472777683, 0.13723067032619138, 1.0574609720780916, 0.042049214530620105, -0.8838869777874648, 0.25350437551371674, -0.005123913075966427], [0.9958579892407826, -3.8188439652992554, 40.007877473043614, 1.0967355615906667, 3.870727831658318, 36.90084477521331, 1.2028663125539223, 24.880098942936733, 27.590777163929086, 0.9949471711023682, -10.89638791778599, 35.46604191228017, -28.696381799288734, 2.498598507897108, -0.03610994395054658, 9.456457957274704, -0.5462067290285428, 0.015655146840890848, 45.4220434207146, -2.4567432529372737, 0.04338999585073047, 28.40176174313467, -2.629420361321711, 0.06505827522697087, 5.1553039045407863e-05, 0.0, 0.0, 0.0, 0.0, 3.3269392308189656, 1.661175995841288e-05, 0.03383659596454948, 0.7606419465619022, 875832.7025876936, 0.5643715944855257, 24.890531778413024, 0.8926743653932304, 0.9905833431872998, 31.955207306883445, -2.230927850865983, 0.04754772710713027, 0.9802372955160742, 0.11989002456090515, 1.1429256425961303, 0.042579175734655327, -1.194525312619955, 0.246845671293046, -0.004662642847630708], [1.0077951675676393, -4.374137940498274, 39.64538282284469, 0.9975020512074474, 2.9872012297902377, 37.28543693220418, 1.189457748942876, 24.83378198077401, 27.48463644446247, 0.994928673785958, -12.000341735185037, 35.37487090235346, -28.937118613936438, 2.5046442877601924, -0.036485401520256276, 9.461695568647231, -0.5453956579595098, 0.015628494251318712, 45.41172892887074, -2.45694061836406, 0.04340384361079247, 28.39210835598058, -2.629543447525215, 0.06507329949599171, 4.5108300259416854e-05, 0.0, 0.0, 0.0, 0.0, 3.317602524692243, 1.788704482495043e-05, 0.0302605952857701, 0.7740679853787986, 755067.6944477442, 0.5632231706903902, 24.928129901493335, 0.6302539995259036, 0.9870981170219842, 32.67612747597794, -2.2736887976149682, 0.048149310217303926, 0.9199364596827528, 0.08626866756133836, 1.0450932988878625, 0.045052443701741454, -1.0276425497107051, 0.22698373583561665, -0.003916781205497339], [0.9824892514659075, -5.902929348160686, 39.639791622609465, 1.0214525451267404, 3.750315256757058, 37.61664357490351, 1.1913473528700866, 24.85710396988956, 27.519368709518428, 0.9948441351318738, -11.763839510003779, 34.34587122487064, -28.775897340576044, 2.5116097767912184, -0.03640639817945977, 9.452159987425953, -0.5457741735668404, 0.015658145217803846, 45.418222246445744, -2.4565595914601444, 0.04338091390540587, 28.386792538605352, -2.6297652686122706, 0.06508379338335665, 4.644548657335533e-05, 0.0, 0.0, 0.0, 0.0, 3.3250143381436095, 1.5596372789795948e-05, 0.030566430321883574, 0.7966051730403398, 884455.3450990936, 0.5650250696115031, 24.92114488108703, 0.9960046132764419, 0.9883087630091459, 33.115370722719355, -2.2814413732276337, 0.04765198949997161, 1.1028398140043503, 0.13116120855263416, 1.1635757088166396, 0.03737654372882428, -0.8569894352411598, 0.22947629685621013, -0.00447705263123598], [1.000312260693214, -3.2766214083936487, 40.09256875287686, 1.0208506147861443, 4.92542288680542, 38.249927418244646, 1.2088879201256881, 24.849668533803737, 27.4781719070175, 0.99478912160657, -12.192680414292305, 41.196387533174565, -28.671005185268257, 2.515385842354566, -0.03746071878264557, 9.431861044340994, -0.5466231667555191, 0.015708140453503234, 45.41861960424714, -2.4563392756136015, 0.04337244578814054, 28.394823973550576, -2.629885587241452, 0.06509112870508692, 4.187578585328084e-05, 0.0, 0.0, 0.0, 0.0, 3.3217401909246473, 1.3673606705675844e-05, 0.03013501372153335, 0.7695268519121408, 470492.8639243402, 0.5655614852188804, 24.910506797646455, 0.911715101815147, 0.9876577692962861, 32.970269164476335, -2.296975879231557, 0.04847699270143689, 0.976015892991998, 0.1165082844928523, 1.1449873285922911, 0.0290154807283799, -0.49863038405178745, 0.23323360151333547, -0.004800352254343599], [0.9831963242429376, -4.358851823038171, 39.596770963604925, 0.9981188856524489, 1.9512595803599813, 37.104034569117324, 1.2031697904631726, 24.815568912943117, 27.43847877713752, 0.994594704913243, -10.776077594049694, 36.157210237742625, -28.389756887548987, 2.508736162958205, -0.0363179426409202, 9.446143335598556, -0.5477092831545967, 0.015731760410327082, 45.415908865855805, -2.4562165500058866, 0.043379154724703245, 28.39236624092757, -2.6302064995868797, 0.06510601356364022, 3.9264431622787095e-05, 0.0, 0.0, 0.0, 0.0, 3.32365446611487, 1.5035618789719613e-05, 0.02530359611485876, 0.7700539598240645, 617854.7741765636, 0.5652713011883728, 24.959902542432076, 0.5972558084390437, 0.9862735005994896, 33.06952956071311, -2.2954698553846837, 0.04814042700263611, 0.7709076396232797, 0.08007493610460842, 1.0860172326171862, 0.03315842344242143, -0.5343427167710189, 0.22856653806112326, -0.0044554939054929025], [0.9837773843035553, -4.6464712975081985, 40.02491954235984, 1.057323864789632, 6.315626101391252, 35.352958837470794, 1.2019435391138074, 24.815860037255078, 27.42671948332084, 0.9946354383106351, -10.990629604731147, 35.066303501944624, -27.933046595128708, 2.494149598218591, -0.03730182973607196, 9.46556868538437, -0.5474543904695383, 0.015709895047380802, 45.411022153596704, -2.45654395743824, 0.043391353940440844, 28.404798150491434, -2.6304867619923047, 0.0651100742926752, 4.161959036410719e-05, 0.0, 0.0, 0.0, 0.0, 3.3104679594044386, 1.542501732835627e-05, 0.028956285835083122, 0.7826119285413982, 878093.0038473776, 0.5731595079127146, 24.919344085123168, 0.7943905942726648, 0.9862896673069856, 32.87857653435038, -2.2804900650606847, 0.04802514484011055, 0.7508996457193224, 0.08347090229476009, 1.070024748979279, 0.06008936616191776, -0.41398813990044664, 0.20246265375327235, -0.004340926534347301], [1.00283365712237, -4.1915046296714005, 39.571819348052266, 1.0332193049045193, 5.299884328378056, 35.39061728430651, 1.2069239032314611, 24.84883556410098, 27.467557889962475, 0.9947047588791822, -11.707565138490216, 34.39974750001873, -27.88714658820531, 2.4678015013648147, -0.036404102609345027, 9.43876167686518, -0.5457866608945634, 0.015674575600473233, 45.40160744297709, -2.456323861746735, 0.04340294503310145, 28.402774342747037, -2.6303604568486554, 0.06511032723864747, 4.428083865663605e-05, 0.0, 0.0, 0.0, 0.0, 3.3068389870155785, 1.8019221798134378e-05, 0.02822823946278117, 0.7789218440204979, 900366.6824786474, 0.5691907942186887, 24.915027992568284, 0.8639232700097297, 0.9893083983976594, 33.02135195002505, -2.2909146932492903, 0.048081916718791855, 0.7990496591367483, 0.08031114722066769, 1.189646867742308, 0.055103190394182884, -0.14354057085563215, 0.1792410663627596, -0.004019076462276463], [0.995499884057118, -5.634634304639148, 39.5147910577747, 1.0407455497415652, 4.0592779413379025, 38.19155576490621, 1.2333112177778323, 24.902009491492628, 27.464528349402, 0.9947587106330553, -12.93746742405427, 33.9270014134052, -27.90499090198848, 2.457802365596443, -0.03589555310843101, 9.434075673404102, -0.5443667836090026, 0.01562910360086849, 45.38526035944878, -2.455906159527788, 0.04340662061420462, 28.41280916155242, -2.6304869736519954, 0.06510198841903787, 4.072929167816721e-05, 0.0, 0.0, 0.0, 0.0, 3.304576713868923, 1.5709539717774462e-05, 0.03123064098511567, 0.7495806875184142, 730870.1556812219, 0.561209531880882, 24.920062633915776, 0.7556770727053155, 0.9896400429889505, 32.933550891848846, -2.2906791363502923, 0.048271188171029, 0.7981868524603969, 0.08045742647727681, 1.0966338184282212, 0.042640866949702386, -0.5954808710944484, 0.19404479054480123, -0.003467798202121612], [0.9971500153298016, -5.890936306895222, 39.59944552600259, 1.0104766708164215, 2.253859598413376, 38.910305565771964, 1.235636643463695, 24.883551047511926, 27.339014445655735, 0.9951583209140028, -10.01151310156449, 35.130563486568796, -28.046589114427046, 2.439451649050961, -0.03517966966074165, 9.431323379993728, -0.5449952918712777, 0.015674776102426614, 45.38578974477895, -2.455928736810399, 0.04340896815392798, 28.419101180927466, -2.6306312497802495, 0.06509898487213084, 3.9248258387911207e-05, 0.0, 0.0, 0.0, 0.0, 3.30162392098427, 1.4779755293471709e-05, 0.03166570916379061, 0.7388638327966307, 928760.1552066776, 0.5673099736595374, 24.912205154572877, 0.9713140240261491, 0.9924058862602342, 33.15597379820806, -2.286726842595442, 0.047823141898196864, 0.9534630205092616, 0.12484188289828933, 1.0128637772164237, 0.059512516141212404, -0.6019689550364948, 0.17209453789766627, -0.0027628315903308618], [1.0426697641231333, -3.2668109974830903, 39.47847699959969, 1.0169119094368466, 3.667481007362799, 37.0565026570201, 1.2336582345381204, 24.865628190588307, 27.404434867750858, 0.9948193585493381, -11.35934615045736, 37.45403004411218, -27.88192056481662, 2.427915628764159, -0.03485521237239239, 9.41392363881343, -0.5448909739870038, 0.01568229770644119, 45.39448455578326, -2.4556586736045007, 0.043384773362395324, 28.413063300613242, -2.6305538751823216, 0.06509691268365214, 4.3316152036949684e-05, 0.0, 0.0, 0.0, 0.0, 3.3113787739573537, 1.5213997024621956e-05, 0.03201792792108828, 0.7506416039507041, 795458.8807436613, 0.5630868052428942, 24.89518676169533, 0.8392245093093044, 0.9910989815689443, 33.014344887085386, -2.262769442116522, 0.04691470826175904, 0.9938778437436516, 0.12460720102773218, 1.077844076248511, 0.06028490270733659, -0.37257503513572543, 0.16499280877388153, -0.003114787362952374]], "Q2": [[0.6379272312118127, -8.181474955736888, 40.70862655757032, 0.9680916836783254, 1.17418318061293, 36.374674703496844, 0.9108365417923564, 9.834840378209488, 31.70181541568545, 0.9842917207948837, -14.745563938846988, 39.22466142569727, -28.989496427504292, 2.43398292827572, -0.03362108484287013, -8.297477250545368, 0.730039406292278, -0.001394345617204593, 50.8761657376209, -3.23198216420436, 0.06015208424204249, 6.415028088456593, -0.6459640621527233, 0.01551552922029907, 8.436822870587706e-06, 0.0, 0.0, 0.0, 0.0, 2.6631428698210184, 7.5765831405519096e-06, 0.01857289599631037, 0.8663941436773223, 957350.8345408613, 0.46603811087124697, 28.298993836027222, 0.4240021082172879, 0.9969540669987031, 20.826550496819014, -0.874698094747969, 0.0038252580757615925, 0.9495953178909133, 0.1642882844345163, 0.442229799690432, 0.1382144622666583, -0.9807949483044043, 0.2897858560741506, -0.006736754826086985], [0.6395670166449665, -7.161249334317215, 41.55667950533811, 0.9675286089662334, 4.280313111426251, 38.86318210041944, 0.9108292164320088, 9.914834887919964, 31.760684651126958, 0.9844554335177477, -11.08134841716157, 34.94764548095946, -28.96884408095576, 2.4322465459523834, -0.033793082205022355, -8.288034093888399, 0.7303226189896873, -0.0014108823602534389, 50.8906796555456, -3.2316857033861575, 0.060139828601754076, 6.3479034256638105, -0.644696917092422, 0.015530261445327393, 7.953040668392602e-06, 0.0, 0.0, 0.0, 0.0, 2.6527221327748003, 7.450934463844848e-06, 0.01637908075480864, 0.8588963784609073, 875117.0816712227, 0.4658605982402354, 28.296314358966445, 0.9656403260534565, 0.9968549844314719, 21.080148275433274, -0.9002708390425854, 0.004690718783107965, 0.938249570505047, 0.155707470327157, 0.4445995374638465, 0.11830617300732545, -1.0009640652833554, 0.2879979847397879, -0.006143648015540286], [0.639919984556122, -8.658303535905283, 41.77761589204247, 0.9666282750767402, 1.553136706822953, 38.100516383766845, 0.9084622586009099, 9.888725688054091, 31.752935287936506, 0.9844378032000435, -15.024811520697174, 35.152781613849506, -28.91342355074414, 2.430967238597701, -0.03379593312496242, -8.295532541829235, 0.7311170102243155, -0.0014177933133089175, 50.89542622560974, -3.2327139741548137, 0.06017715483036781, 6.396401442292487, -0.6475674465449752, 0.015567135697576924, 7.194726805574714e-06, 0.0, 0.0, 0.0, 0.0, 2.646796868570246, 7.076201851038271e-06, 0.016474756885732925, 0.8473109854799606, 998310.2924201865, 0.46621593267614847, 28.28762804045644, 0.6462449383023651, 0.9971307743829125, 21.039509534938745, -0.8793147005085417, 0.003624240378679404, 0.9434269880850681, 0.16036572784924685, 0.4576799401812419, 0.11818210983484341, -1.1954277543707001, 0.29318497156909284, -0.00618568056084426], [0.6392653668764309, -8.02160619110257, 41.66925505472266, 0.9668833114950851, 3.210532601053255, 35.88168252729842, 0.9119561655013732, 10.178633177893413, 31.9551463990935, 0.9843334949984668, -13.370651131900633, 36.6120136729754, -28.809369605913542, 2.428607234128968, -0.033893894800167246, -8.300856246406298, 0.7303902120799636, -0.0013909462090486394, 50.9478732537986, -3.234528484865185, 0.0601398377782726, 6.385223677512818, -0.6483528372725142, 0.01563600337291628, 7.626406386397436e-06, 0.0, 0.0, 0.0, 0.0, 2.6546317287043375, 7.014169235364737e-06, 0.01767813039108233, 0.8508030398349026, 943497.4131480806, 0.4661570114903964, 28.282645450374062, 0.7847467719144923, 0.9969483722720563, 21.127839600326652, -0.8799173537613267, 0.003381389736898612, 0.9386356109613254, 0.15559387584272155, 0.4732681784208653, 0.11977573313297134, -1.2522137744311257, 0.29126318780203325, -0.006150049974348294], [0.6392463840423319, -8.405666498879537, 41.95464151680621, 0.9673606053411274, 3.501004240386613, 37.433999991320235, 0.9065522285947418, 10.082685508489988, 31.76511902532161, 0.9844208022003367, -12.078701993953171, 36.69538430426043, -28.74455465394266, 2.4276400226444292, -0.03393407310140782, -8.287119460876879, 0.7300384220197815, -0.001387118707439643, 50.96615237312408, -3.2361446360669817, 0.060212936592043326, 6.369477873257702, -0.6509629572859662, 0.016003059130980102, 7.547159841714533e-06, 0.0, 0.0, 0.0, 0.0, 2.6457284113595723, 7.4939454463759076e-06, 0.01756576470825732, 0.8615301214441862, 984453.0701436574, 0.46616394410840145, 28.286772650233107, 0.8734222835347647, 0.996929986316833, 21.106615560411498, -0.8761565962884516, 0.0036175493329864816, 0.9302557542235059, 0.15846230937846528, 0.46962523394373423, 0.12699863910537762, -1.1783039076995632, 0.29096282017017006, -0.006418913667315206], [0.6400274211331239, -7.8124871454670615, 41.32870923887782, 0.96466714432468, 1.906978701456981, 36.558488406495265, 0.898887932334734, 9.918655391670786, 31.593154536355787, 0.9845664894414466, -11.757201319434973, 37.85139149919654, -28.7264762152032, 2.4255701953889193, -0.03369942158184697, -8.285602000620724, 0.7297843970998027, -0.0013929373383255834, 50.91506373576842, -3.2341412808382035, 0.06019021816667076, 6.319853184380329, -0.6484513360444464, 0.015969068932844884, 7.396642786764927e-06, 0.0, 0.0, 0.0, 0.0, 2.661171959873928, 8.108630071323878e-06, 0.016771292016624646, 0.8641580112639112, 992553.7955628877, 0.4661983294807441, 28.29932086241974, 0.8485077026228837, 0.9969388612200335, 21.238767096451404, -0.8994528707843937, 0.004000309584728018, 0.9157880903075755, 0.15279337622632372, 0.46870909308659003, 0.1421561310297312, -1.2275269824708854, 0.2931498865834355, -0.006790596790754548], [0.6413978497449804, -8.3789343782162, 41.68547488700168, 0.9645870668345151, 3.3054035247214415, 36.378966427319654, 0.905538922675634, 10.20661199611107, 31.385936818631954, 0.9845881839212605, -11.29977723002682, 36.09279075963888, -28.76224274601781, 2.424821493395922, -0.033840629510638126, -8.278787609192946, 0.7295194369477946, -0.0013991514411528633, 50.96506108131669, -3.234948261351224, 0.06014963860317619, 6.28595348585633, -0.6472884447460124, 0.015989260695435784, 8.090503373376372e-06, 0.0, 0.0, 0.0, 0.0, 2.6575205155129087, 7.606490551893012e-06, 0.018164830835407923, 0.8785266234845752, 855590.496878903, 0.46639264300568606, 28.283538689053806, 0.9334817609983137, 0.9965317035765805, 20.824660910062747, -0.8953911360372782, 0.004614749841672307, 0.9221615081985642, 0.16066477641755414, 0.4074095800065966, 0.13502932004520893, -1.2384055709220927, 0.30201968611411734, -0.006704889893453109], [0.6412120671715761, -8.970693754539473, 41.861248061157134, 0.966092101137724, 3.429346432098594, 36.99056568753335, 0.8997645829427525, 9.69372055053382, 31.620445575776852, 0.984444003170777, -12.878694852330163, 41.91327142392381, -28.792118170948406, 2.427775770724963, -0.03390415010353089, -8.241499377472067, 0.730298790192986, -0.0014637160923344987, 50.96476270598625, -3.2367584630958004, 0.060234732113371055, 6.374021668888865, -0.6468003774032102, 0.01585343091632969, 8.138515134662414e-06, 0.0, 0.0, 0.0, 0.0, 2.6517973689756262, 8.004983904863169e-06, 0.016538073748897715, 0.875181427451128, 944455.0116363532, 0.46575791227534813, 28.28664418451398, 0.9634468218264521, 0.9966418567744078, 20.787363733554773, -0.8876979576361035, 0.004344100656292732, 0.9418478833575064, 0.1619817965989718, 0.4142362618019915, 0.13958006536995024, -1.1623582021608325, 0.2979519122255395, -0.006799318278952051], [0.6403867913324417, -7.549088625137736, 42.42750590022238, 0.9660343690590931, 2.672470018918385, 37.45299887306797, 0.9074010050138637, 10.347690023893055, 31.535790403337195, 0.9845152469030736, -15.952560437743244, 40.196201508966126, -28.78933773154806, 2.430037042108803, -0.03396550801595767, -8.235177981107434, 0.7299766321991986, -0.0014444569148798485, 50.978827214726024, -3.239040072831452, 0.06027710288396895, 6.381284789808209, -0.646086643971434, 0.015817561796542125, 7.717789747646051e-06, 0.0, 0.0, 0.0, 0.0, 2.640344927771463, 8.148371133918783e-06, 0.01805189121496294, 0.8655314656423783, 982683.4113873102, 0.4671211059539149, 28.28412960625294, 0.8824151450714636, 0.9967863447098083, 21.086408724662295, -0.8947764489976754, 0.004239512414415782, 0.9530470610926112, 0.16596967865938864, 0.43198976010603446, 0.12445799009696708, -1.1934584308549694, 0.2960615744154594, -0.0062937187732643625], [0.6403910135142222, -8.867705162821858, 41.39522585559993, 0.9661260392690972, 3.5000459190243998, 37.57173960529624, 0.8965319303636158, 10.075843112366739, 31.838958298860447, 0.9845563016262374, -13.030168723456413, 36.824608795198365, -28.79586463058431, 2.431633670457889, -0.03404397663475553, -8.227092338329607, 0.7297931835149982, -0.0015066550768371644, 50.98047913951867, -3.240798462288322, 0.0603304168938302, 6.379316710188479, -0.6474896115301215, 0.01587683671865929, 8.686190138944123e-06, 0.0, 0.0, 0.0, 0.0, 2.6596490965384776, 8.848988729643286e-06, 0.01893749500707243, 0.8615680417102519, 967794.2222080167, 0.4660251477482287, 28.2813929914155, 0.7287083487706615, 0.99676361416498, 21.18743705660189, -0.9052785410158088, 0.004188935064163881, 0.9425211747770059, 0.1638952153261313, 0.4877816394668715, 0.12436887592060081, -1.1450850118535973, 0.28933294138568355, -0.006309949718064308], [0.6416500528246997, -7.850784990247922, 41.53156564660893, 0.9669751965488473, 4.126563454205059, 35.85565531333364, 0.8948425752918375, 10.280290841468226, 32.00682423324416, 0.9844810730385448, -12.41993888662813, 38.95758627091214, -28.87128665530348, 2.4333549490377653, -0.03419105157837455, -8.243165464460706, 0.7305871122746214, -0.0015380905039946973, 50.98313738327383, -3.23895191196186, 0.06027241170458772, 6.363938689076037, -0.6470797206403456, 0.01587231727133292, 9.206382701497484e-06, 0.0, 0.0, 0.0, 0.0, 2.6788915308155166, 9.198408281560875e-06, 0.01982447961114334, 0.8662228185834816, 919509.4661458245, 0.46628615854083993, 28.287394017146873, 0.5488313824947046, 0.9967345841368835, 21.03330281310537, -0.891904486136658, 0.004076666874574435, 0.9428410874774477, 0.16283124037737293, 0.49182337750604366, 0.12039572290095436, -1.29471788962188, 0.30478837970520994, -0.006698614920927298], [0.6435934900358049, -8.011385112449629, 42.00461988618251, 0.9670441074014241, 4.33883333980353, 36.533163561511195, 0.8845173389037095, 10.272162929680366, 31.89309576838369, 0.9842985224167112, -14.430348908475178, 38.35804039552802, -28.872522186223147, 2.436096954040162, -0.03412337575764753, -8.25587765225754, 0.7307160667406178, -0.0015342779798073387, 50.93049231187381, -3.2395098895196583, 0.06032285784427436, 6.309423993402882, -0.6465594368895373, 0.0159000923092993, 8.97468322898675e-06, 0.0, 0.0, 0.0, 0.0, 2.6930131982992265, 9.183168071778949e-06, 0.020250179045826676, 0.8524641819785377, 911772.4000314635, 0.4668928318458779, 28.285824994695524, 0.7834121343230891, 0.9968056655158269, 21.26614350311293, -0.8949115330125655, 0.0037053023545777376, 0.90573861206834, 0.14575011766085566, 0.491224566449312, 0.12137892014443835, -1.3120869911319883, 0.30677070951139157, -0.006710025381290028], [0.6430886147587803, -7.95092832280639, 41.52710140295484, 0.9663640582926127, 1.7401902971401046, 37.51366292713469, 0.8848772011065654, 10.250894624992855, 31.761011692274273, 0.9843164309570945, -12.268078523683768, 37.565930081853494, -28.88175452306304, 2.4363638563854435, -0.03415407732661424, -8.245085808626133, 0.7304324816468167, -0.001582811211258497, 51.02237813538316, -3.2432934927446375, 0.06032208395895928, 6.2943108068734865, -0.6440242516114557, 0.015825931197526902, 9.132786990466876e-06, 0.0, 0.0, 0.0, 0.0, 2.707587286155135, 1.0087802727122534e-05, 0.01989845098993051, 0.8656649563530292, 916278.8529857585, 0.4665110767051085, 28.289804545956475, 0.9154737876993635, 0.9966392666302547, 21.343232062434875, -0.9079945428192012, 0.00400342636466766, 0.9358029083230377, 0.16259083984760556, 0.4717764555409838, 0.12527839104114658, -1.1045004615952247, 0.30691163422178347, -0.006944811665430519], [0.6424173739456095, -7.800742571560999, 42.24304273574426, 0.9662145268340847, 2.2778825558204985, 40.838581694885406, 0.8900444151161894, 10.72147046222185, 31.83665199305777, 0.9843607705270473, -14.266041375083171, 44.17022063676311, -28.813841587455446, 2.437614977992718, -0.03427795627490877, -8.243013510096294, 0.7299989273678861, -0.0015716587592180295, 51.0426557235283, -3.2429154851036124, 0.0603305279179042, 6.331613107834181, -0.6436546721902846, 0.015770840471243632, 8.45540413683627e-06, 0.0, 0.0, 0.0, 0.0, 2.7142725709372866, 8.45410087469783e-06, 0.01884611726152899, 0.8558565911192404, 968833.6077411918, 0.46679740139244447, 28.29711621982701, 0.7182017771742581, 0.9968878676737596, 21.474294539728316, -0.9165843541323611, 0.004424196554565383, 0.9645627195260899, 0.16604604865383565, 0.46371667196630806, 0.12152931780172903, -1.0664075024096262, 0.3085225903092231, -0.006914226568784307], [0.6420731935901307, -8.906483211895958, 42.05164645154038, 0.9670447225156319, 2.004851847536612, 35.9326454041534, 0.8850769961062213, 10.458601054520274, 31.95809253923016, 0.9844256736170686, -12.193610401080736, 37.954113537593564, -28.749354968527854, 2.4354043946388573, -0.034374118213363, -8.238288458718978, 0.7301257941379946, -0.001587382814270988, 51.13460554785542, -3.2447280713788245, 0.06028144540133107, 6.396214096431464, -0.6449611725413067, 0.01575863672924485, 8.264470157593995e-06, 0.0, 0.0, 0.0, 0.0, 2.7154577337853834, 8.8464030721513e-06, 0.018318691151359447, 0.8495115100492608, 964023.05199756, 0.46660370625452585, 28.289910140407425, 0.9136495762257122, 0.9969000634731544, 21.294126718785062, -0.9098907508708682, 0.004403367132400963, 0.9158276884746624, 0.15284053882315482, 0.46950007608555994, 0.12334567584839512, -1.3764758480466828, 0.3152317673401953, -0.006912659132638949], [0.6419773877161641, -7.290153347372603, 41.969463239486075, 0.9678239698754799, 3.218479208789564, 36.80731208645345, 0.886175822451485, 10.777474584621638, 31.996960608492373, 0.9844845890554221, -11.832320388997548, 40.281165043547226, -28.756889592441023, 2.4322982904942223, -0.03445753106766701, -8.244414942328236, 0.730212755672465, -0.0015828854179043453, 51.16009044915873, -3.2480751852460172, 0.06035237361760239, 6.350291249338912, -0.642719748071689, 0.015713399854934314, 8.363186882493126e-06, 0.0, 0.0, 0.0, 0.0, 2.718849568748734, 8.794224863699668e-06, 0.020330628139288803, 0.8505250967365714, 982204.2179439778, 0.46675682435452914, 28.283182054297864, 0.952989285051673, 0.9967339636140036, 21.35585376340115, -0.9210990777133841, 0.004740185607133627, 0.9673671627711522, 0.1705793484319271, 0.47568322849528505, 0.13357419565764236, -1.440832283581296, 0.3120170684968753, -0.0068794565089187855], [0.6421204615765115, -6.7813476485702715, 41.87104502231218, 0.9683978925872548, 4.559391806213309, 36.209209799740876, 0.8824608138687057, 10.201707343272204, 31.873176303518726, 0.9843764315455914, -12.485333017980171, 37.54782831011299, -28.78598028310429, 2.4337369018900077, -0.03438559006566826, -8.25358918516032, 0.730969292747437, -0.0015701419242086835, 51.150318923815064, -3.2488844008736484, 0.060433723358190285, 6.330945825128449, -0.639790256586829, 0.015661103724972508, 8.14190884883943e-06, 0.0, 0.0, 0.0, 0.0, 2.6948407678727757, 8.370379102778556e-06, 0.020352694126914466, 0.8535970145908724, 970559.8923042684, 0.4665338120968036, 28.28628288214083, 0.9949763182892504, 0.996838890538055, 21.47957832762951, -0.9199953881660079, 0.004486933545540915, 0.9706096477008156, 0.17157880444785478, 0.47757602181856207, 0.12821150201621112, -1.4554914555251994, 0.3118029704879654, -0.006859157995796832], [0.6421749694360964, -6.7439433996170735, 42.09055039334763, 0.9670624758799886, 1.5321508338247283, 37.78444878167171, 0.890632867841334, 9.804435867689977, 31.930592191084152, 0.9843092674993461, -12.02957800110346, 37.588449968305795, -28.801573615006426, 2.4330421522272077, -0.03436659908696563, -8.248604396194468, 0.7300170386934488, -0.0015584120050609782, 51.07727477648879, -3.2479204851427874, 0.06045340516377075, 6.3287980682974405, -0.639850994839149, 0.015644783167089553, 8.442482200088264e-06, 0.0, 0.0, 0.0, 0.0, 2.7131963560634738, 9.209741041815392e-06, 0.021818614198975746, 0.8567019830216626, 990435.5468760052, 0.46648798254198887, 28.280418598095373, 0.9090288666767371, 0.9965571498337529, 21.515738420771882, -0.9272368926369813, 0.004645783835500463, 0.9568597485510147, 0.16970833268254515, 0.489754982098512, 0.12911477362958954, -1.4698136427836568, 0.3094445038263037, -0.006655313926170869], [0.6395585490186207, -7.6727054079884764, 41.97688976540293, 0.9667129340119206, 2.970828550286138, 37.49969420636636, 0.8972439157325915, 10.358879591802134, 31.661755695143373, 0.9843960923763363, -13.628701527991222, 37.4316252215975, -28.713810803155162, 2.4325613495736103, -0.034225841958758906, -8.243625756407315, 0.730387751823466, -0.001592889424027602, 51.229023784853915, -3.2539433875848487, 0.060442500970068404, 6.30493935462628, -0.6378422794857568, 0.015613991665105909, 8.169236368472457e-06, 0.0, 0.0, 0.0, 0.0, 2.717450631012694, 9.236301469573468e-06, 0.01985355040827621, 0.8502406066829147, 896606.0896566543, 0.46677265376677335, 28.285125377912777, 0.39041699354946424, 0.9967749107807373, 21.39348916678135, -0.949173204671002, 0.005910825829771099, 0.9632324866030185, 0.16492325202792, 0.47138194114749493, 0.13142354712254806, -1.378898043050614, 0.3077594663007601, -0.006715454279070076], [0.6400801165019085, -8.643349272857561, 42.409997056383254, 0.9665382211994338, 2.3844004727412558, 37.380826921742205, 0.8965039349572086, 10.106273852555205, 31.801258068130387, 0.9843175083542396, -13.012978792084715, 35.90609458039028, -28.69004989978835, 2.432856316974876, -0.0341873308243093, -8.208728628009768, 0.7290830093058575, -0.0016068200148284765, 51.19375704340872, -3.254414828858007, 0.06053064803096525, 6.326804233905419, -0.6383576116207108, 0.015597318943772202, 7.241129109888945e-06, 0.0, 0.0, 0.0, 0.0, 2.7194134651776474, 8.24868767617215e-06, 0.017662557953370156, 0.8465705282748833, 998302.5789236975, 0.46578583081362074, 28.280059507764577, 0.8173115490386131, 0.9968868675971166, 20.892432378153917, -0.9179175501608017, 0.005990124957159658, 0.9698031470115571, 0.1691859433820203, 0.4629559478143169, 0.13579430133553574, -1.2715052592417397, 0.30370895325499975, -0.00691002169730191], [0.6394576795966435, -7.0756876854520865, 41.48169929847041, 0.9667317358667726, 2.947343346941035, 35.76180749642384, 0.8977497518600119, 10.131553540506896, 31.8308547191449, 0.9844422623737427, -12.127476816381401, 39.72549562635907, -28.723260214246167, 2.43120446171287, -0.03419606907463264, -8.213378506684245, 0.7293247992273624, -0.001592239074405478, 51.214942169926346, -3.254409083747588, 0.0604762298731451, 6.31514265341188, -0.6378956400551289, 0.015592918034226924, 7.070762383928641e-06, 0.0, 0.0, 0.0, 0.0, 2.701916696572494, 7.918836219079898e-06, 0.017498322648781924, 0.8566612347369591, 998764.9052245516, 0.4667639439063057, 28.28523560686188, 0.991391402654951, 0.996841022403708, 20.867106576891253, -0.9274576274349214, 0.005811942157805984, 0.936230753547029, 0.16284947735010447, 0.46619107475206545, 0.11998225179921494, -1.3587043208163594, 0.3142688069197149, -0.006717139215816735], [0.6398738169351501, -6.284529775589035, 41.544773677953714, 0.9663744783727453, 2.520768105425869, 36.08818554830145, 0.8992380362911186, 10.152221506330534, 31.670248100318595, 0.9844865258155231, -13.189585054701952, 38.64744661202995, -28.77227407651945, 2.42944960734073, -0.03401796936477236, -8.223601779555153, 0.729859151276624, -0.001577492746063582, 51.19875778657911, -3.253248287697325, 0.0604871005011839, 6.3018323296047125, -0.6377395559602395, 0.015621438194597157, 7.211139774138988e-06, 0.0, 0.0, 0.0, 0.0, 2.6951579203828393, 8.191377601715309e-06, 0.018814234465321815, 0.8512342044090294, 993298.2464665668, 0.4664338225721557, 28.281828889185828, 0.5122650700016123, 0.9968805942597853, 20.85037777881047, -0.9254641960789025, 0.005529227723976637, 0.929269466149723, 0.15513448242600567, 0.47262075735417397, 0.11037638862336765, -1.2306561084420062, 0.3159794794954127, -0.006835877954831474], [0.640247650656618, -8.64524057466259, 42.09013043737171, 0.9656243938440617, 4.095350672275488, 35.90658530459144, 0.9014462525196965, 10.39419446630239, 31.61495220931345, 0.9844377601039525, -12.99176058268101, 40.47774726519024, -28.768607324136543, 2.4307192576998875, -0.033897560843563955, -8.234287791385727, 0.7297926670228356, -0.001554152560506754, 51.09534974434005, -3.247526215101701, 0.06041956483126504, 6.292936366212045, -0.6383710071369467, 0.01563827270903898, 7.812576423328542e-06, 0.0, 0.0, 0.0, 0.0, 2.6931749891542887, 9.09052001731055e-06, 0.01913236853621131, 0.8427319053994896, 956165.691442875, 0.4634771717787746, 28.2955286580696, 0.8979692065046783, 0.9969023117303893, 20.882274616756245, -0.9092955472490376, 0.005226712361541069, 0.9497862598912156, 0.1633603901059495, 0.4710205808263302, 0.11512418668983548, -1.1873834686524916, 0.3219523616979185, -0.007255306313705105], [0.640589792474844, -7.237651807616762, 41.69147187176225, 0.9647333059165429, 2.609483478118923, 38.889531400479264, 0.907282672243912, 10.638222858095801, 31.625314807713067, 0.9843597306760407, -12.414434282937659, 38.25955860430584, -28.77195437959943, 2.429880738396931, -0.03378725559948439, -8.21813645954486, 0.729729267445375, -0.0015876698450638538, 51.07718906804901, -3.247691501429009, 0.06041697884881091, 6.259477020832502, -0.6378455890138855, 0.015682785669181423, 7.968725968886986e-06, 0.0, 0.0, 0.0, 0.0, 2.698779488193553, 9.236995201145937e-06, 0.020891665631410088, 0.8392263492156109, 964355.7086233927, 0.4657614416468914, 28.299145682280603, 0.8116796732162194, 0.9967357774701838, 20.415665039433144, -0.9016046660058002, 0.006009606806076192, 0.9503043039453032, 0.16212083976687527, 0.46571655946135954, 0.1351877520087707, -1.2712188610815578, 0.31994392945453154, -0.007378479643428192], [0.6405703300837945, -7.542482063919796, 41.78026396516689, 0.9639907916539323, 2.153495857326374, 38.25659435522879, 0.9174587240487259, 10.387472593955707, 31.643578788304527, 0.9842828779435489, -12.00198419893051, 38.31618916699701, -28.84478213208486, 2.4271782798105486, -0.03370658866785117, -8.217472801396047, 0.7293429075677951, -0.0015650662661095883, 50.98638573015697, -3.243587227799794, 0.060418706359951314, 6.2160159915933395, -0.6374713129768876, 0.015713844869299817, 7.831978135516105e-06, 0.0, 0.0, 0.0, 0.0, 2.6926012723604424, 8.862137269052008e-06, 0.017731566620522964, 0.8494017326945128, 933426.7689877396, 0.4658982345188908, 28.284384671609892, 0.944584006829364, 0.9968968588321978, 19.809866398702937, -0.922962853097229, 0.006564852267680142, 0.9450245377079721, 0.16179905130929798, 0.4551079263839988, 0.13536569662920206, -1.457633260202379, 0.32334834423221076, -0.00722885690784496], [0.6397382281234659, -6.032251607545641, 41.86191590914765, 0.9648671948991852, 4.643817747247006, 37.98263910498681, 0.9161462224667954, 10.789903544191912, 31.61654422495545, 0.9842017794118378, -12.414727209217626, 38.051316930747845, -28.76163552011414, 2.425118007384434, -0.03356093181438658, -8.200880313750503, 0.7290718971122547, -0.0015737357337925716, 51.03078310960225, -3.2474560070840406, 0.0604951351859387, 6.193812385317869, -0.6363260519908294, 0.01569366914447633, 7.427004828005297e-06, 0.0, 0.0, 0.0, 0.0, 2.6828040609047155, 7.824623724222217e-06, 0.017904986043320633, 0.852798433076842, 982963.5340823936, 0.4670107125498775, 28.295116069790595, 0.452171299919055, 0.9970570529492166, 20.097599877758494, -0.9252176772538926, 0.007097095186962722, 0.9595660099651411, 0.1676447127483998, 0.42962342614048654, 0.14635315606415802, -1.5548524278884712, 0.3236353785673193, -0.007389431468264878], [0.6393552802414287, -7.109613225132491, 41.14994963446103, 0.9653222699564977, 3.4325234750582023, 39.19426879456466, 0.9140727610993803, 10.549823751920623, 31.47689683662262, 0.9840945569644197, -14.260493655422856, 38.661238409280614, -28.754651323494947, 2.4273820937004604, -0.03350203552878209, -8.199031969855673, 0.7286985953279868, -0.0015529693139905176, 51.101117694153224, -3.2480685494142927, 0.06044259637406622, 6.242503737219212, -0.639532567572688, 0.01575605924733679, 7.588944070975158e-06, 0.0, 0.0, 0.0, 0.0, 2.675579003130708, 8.1222547442277e-06, 0.018643182301244274, 0.8552627280105316, 948347.0548144827, 0.4667297248724118, 28.28125219131209, 0.8798382801510882, 0.9968130475697079, 20.359888247915812, -0.9261001943147351, 0.006393436731115555, 0.9302093931907587, 0.1614065438290916, 0.44842159736581216, 0.1437570033547477, -1.5007154232356401, 0.31932336110016196, -0.007267808258887726], [0.6385030424748451, -8.757816397022976, 41.90426367300153, 0.9670880761535194, 2.763905148220079, 38.332463565114956, 0.9054833077767341, 10.125966040332823, 31.697711878979483, 0.9841380336290986, -12.733277665826725, 39.99854119925955, -28.747778345541114, 2.426757373745721, -0.03361562407578769, -8.212738391367186, 0.7285518661097332, -0.001541224694925894, 51.09254407315163, -3.2475424364890126, 0.06043589698748445, 6.2500790115380225, -0.6394348069585616, 0.015727622916316956, 7.677484667648747e-06, 0.0, 0.0, 0.0, 0.0, 2.688623130723104, 8.023524067190164e-06, 0.0194322498780872, 0.8476990421619354, 985812.7279455644, 0.4670896921131171, 28.29148363881244, 0.9277441529479071, 0.9967748648193291, 20.528043851361353, -0.9335995026305832, 0.006634550684934169, 0.9323695693605609, 0.1617580354798856, 0.44204854044318437, 0.14729023033556557, -1.556647108372088, 0.32760850799341207, -0.007470429742035087], [0.6391643898788261, -10.025478508965305, 41.52036495930536, 0.9673335544175928, 2.348365148932461, 38.44815657961301, 0.9085793133852057, 10.46052577490706, 31.668666978480676, 0.9840601264907625, -12.165981077384494, 41.89025657159945, -28.734018341151803, 2.4268132476072, -0.03363499916141248, -8.20553658356228, 0.7281613422455742, -0.001526103676766572, 51.05217174421939, -3.248736453383708, 0.0605270294216258, 6.215935676090852, -0.6404712756737689, 0.01582412251135677, 8.229280279673338e-06, 0.0, 0.0, 0.0, 0.0, 2.682692824859336, 8.619183303724111e-06, 0.019614863793913903, 0.8546352325359021, 995000.8497053277, 0.4660857670620489, 28.284015206683865, 0.923869202287665, 0.9969311485906083, 20.77814500033639, -0.9294743457057363, 0.006183748617561571, 0.9268713116392135, 0.1576839024960423, 0.4578447092735185, 0.1297595950721966, -1.581471533020816, 0.3358091266483746, -0.0074285898476274025], [0.6394783811422912, -7.409661225488277, 42.307386514994775, 0.9663152172399356, 3.129100041717763, 37.73717696687369, 0.9063391275023522, 10.19988978453193, 31.817382613007577, 0.9841789177841312, -12.602709322311343, 37.605714629434395, -28.70800914501706, 2.4238620594687723, -0.0337131820651584, -8.205283736270829, 0.7281652036038221, -0.0015201368215521183, 51.13812820251665, -3.2505769380797656, 0.06045256229417909, 6.211487965908395, -0.6391175433372057, 0.01579253669709137, 8.245411847657069e-06, 0.0, 0.0, 0.0, 0.0, 2.6802088789622833, 7.780531830552138e-06, 0.0177110882860375, 0.866246534356498, 837301.657179916, 0.4665688675372848, 28.28093753433771, 0.7424773736299186, 0.9964937979087298, 20.10946454853724, -0.924108890409687, 0.006675896606457208, 0.9558682531329252, 0.16861380923916305, 0.46791635005534166, 0.12467336481016913, -1.6872629478273158, 0.33691343725165346, -0.007268507163028314], [0.639596408287054, -7.3000442510314, 41.8039429357772, 0.9661526802256919, 2.9264737753686476, 35.940148142056415, 0.9056428686267819, 10.458492506390986, 31.8726826032529, 0.9843385096003825, -13.495205389647433, 37.005889124736115, -28.717591758864383, 2.4245442203721326, -0.0337720054672019, -8.206993027554597, 0.7282378600546924, -0.0015289493385784831, 51.11432548437227, -3.2511410402026693, 0.06054065361598785, 6.231547221912357, -0.6396572192063986, 0.015764951082542403, 8.780245826727054e-06, 0.0, 0.0, 0.0, 0.0, 2.6825181095066357, 8.831845337295681e-06, 0.018193941512575605, 0.861412867452072, 960219.2865888912, 0.46614479496645983, 28.281511683787137, 0.5431429977300573, 0.996929150371779, 20.135175167702066, -0.9101683066624986, 0.006128490872848753, 0.9522731651452165, 0.16532347882774243, 0.48139575285202124, 0.12087398584934328, -1.5819184234271497, 0.33450825773631165, -0.007198710678049202], [0.6393844103915755, -7.002911698900363, 41.70173079253345, 0.965407175456501, 4.152498902492548, 38.586905689326436, 0.9071230318141104, 10.626561072668006, 31.752708026526438, 0.9843382186965419, -14.981889490621027, 40.15671063411193, -28.726488813963453, 2.4256838390501896, -0.033719735199696656, -8.208381831883164, 0.7284809404636472, -0.0015547832208680213, 51.1347085631663, -3.2481709061172057, 0.06037088835356188, 6.199323357559909, -0.6371816466871052, 0.01571924598981661, 9.17688956741788e-06, 0.0, 0.0, 0.0, 0.0, 2.694665176971548, 8.29402977390125e-06, 0.018062983306295667, 0.8789458832007148, 932590.4090936756, 0.46682048365099155, 28.28444941748721, 0.7316250193611207, 0.9968776939514564, 20.072420785496888, -0.9061810639849442, 0.006232535548405237, 0.9563465183013541, 0.16960570023475205, 0.445428137409476, 0.13352104094449777, -1.56837305033195, 0.3255908724649999, -0.007066808530006295], [0.6383773344588548, -8.521334496607649, 41.596347217729196, 0.9651359085924781, 4.25010248219652, 36.68750761207285, 0.9114072607188687, 10.436971913920242, 31.780413786432344, 0.9843777311414197, -12.233280657808569, 39.63047555195269, -28.70021215260037, 2.4254846154185508, -0.033832348026191894, -8.212098445476755, 0.7290397539686485, -0.0015370923652269376, 51.127563715809444, -3.2452589496472273, 0.06028102848201564, 6.216737534440138, -0.6375493292383484, 0.01571809165673715, 8.557473286815129e-06, 0.0, 0.0, 0.0, 0.0, 2.6767923415833876, 8.74714184130671e-06, 0.017717754494117558, 0.8606822174094567, 919059.9773713934, 0.466951391074657, 28.281150270652482, 0.7828314509029048, 0.9968372442380407, 19.817536684690467, -0.9074496875059573, 0.0062718668668996025, 0.9380933092518957, 0.1610446646479268, 0.4226289336574369, 0.11711245749140434, -1.2379151949659426, 0.3184453112947526, -0.006832801741369817], [0.6381377235950634, -7.629886526217169, 41.763875289962655, 0.9654857851100972, 3.352370213195905, 37.206761043623786, 0.9192672114345575, 10.068129678721897, 31.769432038816905, 0.9844488346601076, -11.246346615048981, 36.03787155194491, -28.691726567614108, 2.4228046793918048, -0.03394503535788337, -8.203144446739056, 0.7286272317306093, -0.0015358220718900426, 51.122337301831685, -3.2476716178686864, 0.06043098712912421, 6.188138590010723, -0.635781919330279, 0.015643623464888616, 7.85109026095402e-06, 0.0, 0.0, 0.0, 0.0, 2.6709556331381896, 7.433346633643911e-06, 0.017312891975745735, 0.8608454385970308, 982055.4474821441, 0.466650482549173, 28.29022858938382, 0.9872390418745556, 0.9970546122440496, 19.73539651803488, -0.9030462739320464, 0.005990426388056366, 0.9525502306353085, 0.16616171208942848, 0.4355246703065954, 0.1260615081651157, -1.2085758495693952, 0.3113910673971146, -0.006787838169384517], [0.638133717780557, -8.106849099184084, 41.745434879540326, 0.9658873555799281, 1.3697174546387165, 38.14335596005328, 0.9117783105297519, 10.143395783809261, 31.808135634399175, 0.9845231791280419, -15.409980793244749, 38.650763820357035, -28.656195820887902, 2.4235735118841597, -0.033890120534441154, -8.218562404907932, 0.7287111180680945, -0.0015154941053486981, 51.107351809974844, -3.24791203115142, 0.06038829941744137, 6.225508786661003, -0.6355617475649166, 0.01563403511954382, 8.233925578464735e-06, 0.0, 0.0, 0.0, 0.0, 2.6806932029015327, 8.115923017425391e-06, 0.018239754744505256, 0.8648516191133665, 932169.2547472533, 0.46703779782038546, 28.297498661921498, 0.9424019022376915, 0.9967995903147793, 20.25025525111028, -0.8946311243601862, 0.006023717764654287, 0.952582428578738, 0.16533912266745526, 0.48511796090585774, 0.122679306247908, -1.6698021728969548, 0.3216895679340603, -0.006736469793890129], [0.638999548732372, -7.778896482646201, 41.82245694247901, 0.9669858705034103, 3.8578872150555297, 37.13416488791622, 0.9173506322925173, 9.919701325592158, 31.898968941101053, 0.9844662775809331, -13.096409788389376, 35.46710369956937, -28.678428591707704, 2.4229918489258777, -0.034083719940005, -8.223838483186688, 0.7282521578780531, -0.0015093018668742753, 51.133983214540415, -3.2488823878874897, 0.060437109976128986, 6.280462868628744, -0.6352920948401308, 0.015550657700456513, 8.90259892523118e-06, 0.0, 0.0, 0.0, 0.0, 2.695080072737854, 9.136445321323798e-06, 0.018720982366607346, 0.8645469802058358, 988780.5587342767, 0.4668638700065179, 28.28129449548091, 0.6564115156788981, 0.9970256147949548, 20.100181508711334, -0.8923774213888424, 0.006171490196266955, 0.9440606089659643, 0.164105447550007, 0.47673034229728467, 0.13674749430975883, -1.612961364981216, 0.3053889651345045, -0.006417531822465956], [0.6386100399308222, -6.383152030011382, 41.66197865373979, 0.9665659899334466, 2.5454635393086305, 36.330056465711934, 0.915148324716981, 9.994823128259926, 31.9681594024477, 0.9841452818845001, -14.791675250543113, 39.380126049313226, -28.680458334564065, 2.427252950305341, -0.033972303069029444, -8.227941692659542, 0.7285454334992858, -0.0015342535549419062, 51.14335138889435, -3.2454260500852565, 0.06029794222410649, 6.279590406209435, -0.6343836476682319, 0.015519844668281145, 9.529296180451838e-06, 0.0, 0.0, 0.0, 0.0, 2.7051118823065545, 8.885881071594191e-06, 0.020281822198600877, 0.869466974597397, 999889.8040823576, 0.46657216605983814, 28.29494741085951, 0.8585547734426313, 0.9968559183352914, 20.322697349633156, -0.8899888865216915, 0.005028187482945154, 0.9512391273581823, 0.167284302963681, 0.49362415360535244, 0.132775146462199, -1.4623790769929974, 0.2977059138871308, -0.006398665492949844], [0.6383429386417449, -7.2406999068493905, 41.952400081772744, 0.9661752694092534, 3.8521016507324037, 36.67654521422385, 0.9130086930916548, 10.094748689462843, 31.76643770449094, 0.9840043841490888, -11.790598232810547, 36.75454331407951, -28.629143700073726, 2.428310559763357, -0.0338509430999246, -8.229428239599352, 0.7279798110654814, -0.0015135836727669355, 51.178927472354914, -3.24387091774254, 0.060173829414708044, 6.303776382157876, -0.6359439333725703, 0.015555184489602716, 1.0154285460912398e-05, 0.0, 0.0, 0.0, 0.0, 2.713346771795948, 9.531294774883474e-06, 0.021134362471443142, 0.8734064922598793, 966473.2499413593, 0.4668711677860842, 28.295043975956048, 0.8737469383005911, 0.9968526682586895, 19.802011703271095, -0.872698278874935, 0.004923358919353803, 0.9212373278442045, 0.1597234239626146, 0.472089731695302, 0.13299383989583666, -1.4611756829436098, 0.3042920073148526, -0.006523078014804734], [0.6390827311440911, -6.78512725361108, 42.37079725946085, 0.9666758849529408, 3.697367942451364, 36.630965530900774, 0.9049630672203502, 9.643430739374182, 31.817994333087213, 0.984002977726647, -13.345526242578277, 36.77013022149867, -28.642933368659538, 2.427868381965283, -0.0339160835583299, -8.241449157928288, 0.7291388080011928, -0.0015214620590987772, 51.10760450609399, -3.241950873132057, 0.060183890662891135, 6.307794483638893, -0.6350759174233638, 0.015527194095184582, 9.517872694548471e-06, 0.0, 0.0, 0.0, 0.0, 2.7133495711699176, 9.655610542042623e-06, 0.02084853818378163, 0.8675597846711632, 962367.9789522022, 0.46691471917490557, 28.281207275433076, 0.445711968342976, 0.9968027632474329, 19.663725674855225, -0.8598905290814386, 0.0046845608935794794, 0.938646744928929, 0.16200151804197502, 0.4927023709904298, 0.1282368598312071, -1.385585136220417, 0.3000124364639325, -0.006522075611313486], [0.6390951793384945, -7.164810606051988, 41.80919517115219, 0.9646915842672804, 2.6265514483616723, 39.47335325912424, 0.9134604583739022, 10.344201276507459, 31.82965221078727, 0.9840788965088736, -15.091488040520996, 38.31420624627008, -28.602118553093433, 2.42802630760567, -0.033814695291361344, -8.219398076883355, 0.7271730062282624, -0.0015232096165471458, 51.06624879641906, -3.24445058187216, 0.060339141671543195, 6.283295630892459, -0.6330128572342454, 0.015452931512077274, 1.0539290385746838e-05, 0.0, 0.0, 0.0, 0.0, 2.7352818115249207, 1.0534718729394327e-05, 0.020944801128075192, 0.8628200589708508, 942530.6948879794, 0.4669683450218285, 28.28338565237777, 0.7054031937640439, 0.9969311199311992, 19.34217347340117, -0.8493586044756213, 0.00525384533165909, 0.9336162131847408, 0.16066857056815204, 0.4970262073615161, 0.12143154383910652, -1.1732837214444676, 0.3011890126492821, -0.00652806388805653], [0.6388964287514003, -7.4958074484728465, 40.93073899446043, 0.9638980126538658, 2.864686356249373, 36.62702783609442, 0.9188469255912509, 10.225534394274252, 31.777327872822013, 0.9841585670395413, -13.468384170275485, 36.755413161081194, -28.6355344697282, 2.4270933786379274, -0.03381214903597204, -8.222391045670063, 0.7273272695186276, -0.0015111213424754124, 51.09368242414205, -3.2460696326820333, 0.06034166364311639, 6.315603636641536, -0.6353870187737723, 0.01550755836304912, 1.085038722119407e-05, 0.0, 0.0, 0.0, 0.0, 2.725971018469762, 1.0144429446132931e-05, 0.02054947442308594, 0.8750223867968463, 859749.6182037186, 0.4668317586281314, 28.28031809231611, 0.9817865450299335, 0.9966885659861259, 19.101034081568535, -0.871604389764533, 0.006137869000368814, 0.9364234420266547, 0.1626893776945317, 0.4920571483386121, 0.11640135400511051, -1.1553795085964096, 0.2989710027304624, -0.006483530559857133], [0.6394773073125765, -8.488351264431092, 41.421046515307005, 0.9626056968945264, 4.09388990704915, 36.4926804707762, 0.9285150660800549, 10.478464201465, 31.807453629813068, 0.984220841772921, -12.510607597792296, 35.78753135163712, -28.666657137192495, 2.4245373018037646, -0.03367706268004232, -8.234233753933037, 0.7276444773409126, -0.0015102929280219508, 51.0370421344936, -3.2432058570088853, 0.060297693754509496, 6.3194551494047415, -0.6346875001575155, 0.015475107768357347, 1.13050729434063e-05, 0.0, 0.0, 0.0, 0.0, 2.733055903356952, 1.0477335224452516e-05, 0.020390177330030103, 0.8796874870224687, 924776.5121814458, 0.4669513374473983, 28.289013115513132, 0.39719128292365546, 0.996924580030062, 18.834933385263, -0.8629816678578964, 0.006595958515551712, 0.9657792273142817, 0.17097030748880282, 0.486357958963888, 0.12430508684398454, -1.1627139323192164, 0.2918958082253367, -0.006330225195553456], [0.6402251173361038, -6.423964296009818, 41.94126419048773, 0.961710180123442, 3.2806412066415844, 36.66293720040164, 0.9285555085408761, 9.851361750988602, 31.806966902699227, 0.9841387918509215, -11.713170439969964, 43.17916634004505, -28.672171714431098, 2.424611653543985, -0.03369476601253553, -8.239285844894699, 0.7280405746746298, -0.0015061562227067478, 51.07508439763182, -3.2442830277023473, 0.06031966628142005, 6.292722126591788, -0.6338314259177634, 0.015485059553843812, 1.0999440312354165e-05, 0.0, 0.0, 0.0, 0.0, 2.7272690320772077, 1.0307963774039301e-05, 0.020970099837479463, 0.882831664646297, 939618.2417850003, 0.46635041210058226, 28.28518719605044, 0.658076406708465, 0.9968253526022669, 18.79546631973385, -0.8723506508107429, 0.007151387098784217, 0.9605246428993418, 0.1701552240313754, 0.4932719781350565, 0.12124672961236097, -1.2073130014448674, 0.2908970460501075, -0.00620595251877186], [0.6403064705435771, -7.785722073917782, 42.422588367144364, 0.9611788660334125, 2.861566729531501, 38.373559351909684, 0.9285843009973127, 9.692508634629759, 31.835513423015335, 0.9842082307855184, -12.551114171550312, 35.69258457994643, -28.73226589393832, 2.4256859458519267, -0.03360601338371598, -8.229503326944096, 0.7273893353764438, -0.0015301410618070335, 51.08842327217146, -3.243871582952667, 0.060300665638272466, 6.307501237160415, -0.6353606350844443, 0.015517900269858859, 1.086931671779507e-05, 0.0, 0.0, 0.0, 0.0, 2.7488291481050937, 1.1497223829553137e-05, 0.022476146253433218, 0.8673098898946615, 996863.0369994376, 0.4663574244811338, 28.294549817212705, 0.9822006994893699, 0.9968863556226755, 18.936560333894448, -0.8654457424528551, 0.006588744831902566, 0.9254829229340226, 0.15693391317373284, 0.5024777179747897, 0.12680087462208067, -1.1426088809511008, 0.28112405672371515, -0.006107362389226188], [0.6405399129594703, -6.477739838602144, 42.2281472506316, 0.9607803083831224, 3.6578889268221113, 37.019331820370084, 0.943340724412946, 10.257566040862919, 31.7902856114218, 0.9840365259319662, -13.79310540728543, 43.13570871586566, -28.782112894337633, 2.4233331967136302, -0.033417373879900944, -8.234303421256358, 0.7281201382650602, -0.0015420276552692515, 51.07203006636839, -3.2427735123389256, 0.060281896246595086, 6.148497281617998, -0.6323316883087167, 0.01558367214743154, 1.1265405511226482e-05, 0.0, 0.0, 0.0, 0.0, 2.742757987230152, 1.0986072847659779e-05, 0.02145716736406845, 0.8754094539271805, 997879.1205052297, 0.46582597604959614, 28.293804822620633, 0.5858371317227896, 0.9970753430133494, 18.576570248581564, -0.8634777621340759, 0.006484036773386041, 0.9418724390909835, 0.16216949683209894, 0.5112398618579173, 0.1283244382593665, -1.3158440376895848, 0.2793876221735278, -0.005908719787863403], [0.6412768425542414, -7.507191059004847, 42.10651834749075, 0.9609502345967836, 4.498534821211558, 38.437010827827876, 0.9484105823015296, 10.786467896312747, 31.843453418032777, 0.9839967784276357, -11.967580072202889, 39.6885422522247, -28.79896497461215, 2.4215902811427545, -0.03340863135673367, -8.24357081507041, 0.7275446362055413, -0.0015273749589921185, 51.14677972221847, -3.247050352883212, 0.060286408313938146, 6.198639301309933, -0.6378342560028571, 0.015735711594810162, 1.1791534968559993e-05, 0.0, 0.0, 0.0, 0.0, 2.7628386419801383, 1.1391823728540105e-05, 0.02254638773378673, 0.8757644911973302, 961913.5436013829, 0.466639869422477, 28.281968495720047, 0.6829236030360905, 0.9969032731463731, 18.636584673820188, -0.8650582374093122, 0.006382542600714137, 0.9379792307281037, 0.16182320830864186, 0.5188691903804457, 0.1384778629421982, -1.3057631236380658, 0.27705170444281646, -0.0060414264679592225], [0.6402995553575022, -8.17038727954137, 41.698020181998764, 0.9630237664849283, 3.2647726292653805, 38.803483090279094, 0.9478399232205347, 10.819792385989645, 31.674211834447128, 0.9841573795768841, -12.093407966213052, 35.32503159592906, -28.823580356898567, 2.4214611274742337, -0.03350153037336569, -8.24617993803973, 0.7277260875669013, -0.0015304475088900767, 51.1934460624049, -3.248167492713079, 0.06027208521465172, 6.191780245851132, -0.636784501655509, 0.015691745386318116, 1.1149460767207742e-05, 0.0, 0.0, 0.0, 0.0, 2.7672796903379604, 1.1743610838255868e-05, 0.02387223673570825, 0.8616100851716614, 951485.0627640085, 0.4668717484765382, 28.285316150134346, 0.6851356468367447, 0.9969543932097042, 18.624102352890368, -0.8779458679009042, 0.006964877546594565, 0.9514123953336096, 0.16564257094994925, 0.508289650500983, 0.1296302732000185, -1.1605672204710897, 0.2788116908412763, -0.006023896307314192], [0.6403680139373811, -8.407028403083178, 41.76330545559374, 0.9632075710165948, 2.8857622293719976, 37.058966173824636, 0.9444888380092481, 10.788384226395005, 31.71115415483622, 0.9841614924051935, -12.793471909673112, 41.03986397006307, -28.87170206111728, 2.4223961017887228, -0.033523195555591884, -8.248921055006871, 0.7276558270068972, -0.0014955587284200802, 51.18747491008338, -3.2456376139710725, 0.06023945428081425, 6.210461968858173, -0.6390199815396774, 0.01575555626306359, 1.0322377420161056e-05, 0.0, 0.0, 0.0, 0.0, 2.74373827376868, 1.084566911442419e-05, 0.024336572905084963, 0.8544051455209729, 980296.922644358, 0.46656171053951384, 28.295414265862163, 0.8109705735798747, 0.9968772429919492, 18.457483091815163, -0.8841027536023399, 0.007491523143370974, 0.9658945460678602, 0.17004813184489315, 0.4850294585541034, 0.14005283215949263, -1.1698131815008452, 0.27510081467113245, -0.006013452883492461], [0.6394812026682377, -6.4499741486699484, 41.04263642729064, 0.9625123874802698, 3.6269475422252375, 36.81847416265594, 0.9315766509904749, 10.685248842007407, 31.567662104029868, 0.9843065579302199, -11.857685543092765, 39.41514929611609, -28.884228040608555, 2.426696879533718, -0.033418513194953384, -8.236459636807394, 0.7266249942845179, -0.0014687229343932115, 51.221065440427736, -3.246221957832163, 0.06020156677181346, 6.220388508999698, -0.6390294051708874, 0.015733914460587268, 9.780756853741764e-06, 0.0, 0.0, 0.0, 0.0, 2.7390128152239295, 1.1231567794890836e-05, 0.023607060978373964, 0.8547696982603321, 969251.2615983402, 0.4667953791997346, 28.29617971941995, 0.7716336043485825, 0.9967681535160239, 18.46654769063803, -0.8598361620151218, 0.006530652241488923, 0.9421697873202888, 0.16218696922198828, 0.48480203623380996, 0.11930785565181713, -1.0079817187422395, 0.28210398508820356, -0.006083854252009171], [0.6405209934093984, -7.706516537572176, 42.044228878479394, 0.9605190197600836, 2.919266728511967, 38.19026475552317, 0.9407334356933825, 10.051427450935467, 31.414144990839713, 0.9843435769885908, -13.100711139685137, 36.07016325351632, -28.882033572132027, 2.4233801229394505, -0.03337349853275346, -8.219201109844018, 0.7261931621218872, -0.0014784284972411716, 51.2022946550376, -3.246219373264945, 0.06023997138147262, 6.203227640466404, -0.6384636829834198, 0.015748362821569134, 9.659689303531353e-06, 0.0, 0.0, 0.0, 0.0, 2.733909038248755, 1.1954688509998126e-05, 0.02501213232151726, 0.858661458628995, 976348.1515419304, 0.46571597329684616, 28.293645413043638, 0.6560667826946038, 0.9966362955814153, 18.556506784878092, -0.8680779176404473, 0.006786370094206597, 0.9251261972049054, 0.15982421284424575, 0.4864342987010738, 0.13149335889370145, -0.9484100625489978, 0.28786886815872414, -0.006744474406312884], [0.6414551782653559, -8.005428688278391, 41.58855578855356, 0.9604662874633396, 2.8535929402387112, 37.268163233223966, 0.9345465953976474, 9.715606272449076, 31.749199613810017, 0.9844125747110131, -14.388324866017735, 42.97416118462366, -28.867447553981513, 2.429337461473377, -0.03371088777559262, -8.223252866434416, 0.7256822671218365, -0.001445437531894158, 51.21643713478736, -3.247652385985093, 0.06028398659603868, 6.1409069218319505, -0.6357265005437432, 0.015728452246606964, 1.109078153447857e-05, 0.0, 0.0, 0.0, 0.0, 2.7312991996310894, 1.1877593927393652e-05, 0.02717799860835199, 0.8391046262729306, 932445.5932078924, 0.4661122066476318, 28.290419644427033, 0.7524269566593326, 0.996739942385886, 18.85354644466608, -0.85644593556026, 0.006266613642268577, 0.9421948794591909, 0.16178563199422277, 0.5226021798337354, 0.12191323550816666, -0.7998849136513323, 0.28553583689012735, -0.006626703837727603], [0.6411798827172669, -7.155418479021088, 41.42679947461189, 0.9607940333030558, 2.556983016780681, 37.97545032631595, 0.94233218976871, 10.078716471876385, 31.635919820591063, 0.9844335380170047, -11.693499292207234, 40.80531258351189, -28.85543917255577, 2.428657539638523, -0.033672652932039346, -8.237950570444536, 0.7253645236397717, -0.0013660512295833231, 51.22471077451324, -3.2472832314559295, 0.060258815267228365, 6.150340695572209, -0.6368064044412395, 0.01576870710946647, 1.0997364709897973e-05, 0.0, 0.0, 0.0, 0.0, 2.729619954116934, 1.2356237467523686e-05, 0.027409168300238335, 0.827780319117439, 949418.1748067025, 0.4661844364403087, 28.288598877486553, 0.9361888186490028, 0.9969569757271991, 19.275774048613876, -0.8531972342999226, 0.00528328772255566, 0.9428762997339765, 0.15999031804798305, 0.5183347809451732, 0.12870629793619157, -0.8110135487671648, 0.28425306236211795, -0.006714444400978078], [0.6405500966167248, -8.980685414843371, 41.35532619225846, 0.9602833942286046, 1.942752484030164, 37.93487052538468, 0.9332119493486732, 9.783156344885166, 31.502790788554403, 0.9844461488853404, -13.967891923983156, 40.77979196403058, -28.85784026417225, 2.4314872017915077, -0.03364297981737403, -8.231678698965824, 0.7252021453524843, -0.001359978924762427, 51.2203744872262, -3.2472831158006543, 0.06025223948989203, 6.091621130088703, -0.6424383788013736, 0.01571501449354797, 1.0610335537520306e-05, 0.0, 0.0, 0.0, 0.0, 2.71958846363872, 1.2949532122161871e-05, 0.027703324998626933, 0.8330458455166623, 981819.5128900754, 0.46702213897396255, 28.2879666141853, 0.9297064421192107, 0.9969477925566201, 19.609825901617484, -0.8471911989952018, 0.004947180235956025, 0.9453873370166511, 0.15936799954964617, 0.5265501482893894, 0.1253911453400935, -1.1406399439111685, 0.29595693177244714, -0.006709272456239844], [0.6407225499977407, -7.864984124733485, 41.19585135439797, 0.959659644564061, 3.9068887929940557, 35.917731538185265, 0.9404042135281443, 9.731153498300277, 31.589006419075787, 0.984318588113069, -11.613878889246665, 35.40463528746419, -28.887653676681417, 2.433924311208576, -0.03357304816709826, -8.211205263467177, 0.7246643740138051, -0.0013842054521644863, 51.142307050856076, -3.2462890195437564, 0.06032880812571902, 6.38938603919957, -0.6415644245466322, 0.015384584127969655, 1.1888931117116422e-05, 0.0, 0.0, 0.0, 0.0, 2.7166761369332777, 1.3590975810691565e-05, 0.030276579895956807, 0.8381632457230144, 990634.0058920241, 0.4665389231980065, 28.284642352929993, 0.8576777119944854, 0.9971474232822568, 19.903664465936632, -0.858407952577053, 0.004869324635919792, 0.9692075734262006, 0.16875109414586256, 0.5357095854414231, 0.12674335679541462, -1.1087316684463366, 0.30232380061501996, -0.006949283771100973], [0.6410154671559349, -7.17557319976366, 41.74890881143471, 0.9602184566735431, 4.210143222305756, 36.8134702446465, 0.9373279075045564, 8.58638681230944, 31.4224545636528, 0.9842642820390849, -11.748398889356377, 39.78564635747014, -28.95348223584475, 2.4336490147226524, -0.03351577809696955, -8.216098460624327, 0.7244509262125154, -0.0013392397898293856, 51.161062065311654, -3.2486184164691987, 0.06034385066438853, 6.474033866353387, -0.6493418120764343, 0.015501699611951207, 1.2449649042413568e-05, 0.0, 0.0, 0.0, 0.0, 2.7061043466120336, 1.4638386717895709e-05, 0.028842414153058694, 0.8543568444102949, 875111.3275103627, 0.46438542691441226, 28.28405586183576, 0.5973400388919615, 0.9966333025208158, 20.235461446752687, -0.8749148998672376, 0.004824528721100383, 0.9504042023218983, 0.16568578458069216, 0.5273092680316166, 0.12436654892191626, -1.248641656191684, 0.3077169020652981, -0.006977072106947806], [0.6416364009684458, -7.881779002957632, 41.38925137012107, 0.9613409630013998, 4.699119978654364, 38.54680705109155, 0.9419143412031994, 9.728415623551909, 31.45768269601181, 0.9842230404459203, -10.639745264941569, 42.505234928129504, -28.969310470443943, 2.431109206858978, -0.03351205157911424, -8.23388185516045, 0.7246243773175037, -0.0013436697948518669, 51.23998157242481, -3.247141979116295, 0.060240470401655345, 6.282845386112079, -0.6394284535401632, 0.015414290881703051, 1.228980545922862e-05, 0.0, 0.0, 0.0, 0.0, 2.7299912227359115, 1.368780429529021e-05, 0.029953009980803934, 0.8412603147603227, 943169.704573428, 0.4663652422333789, 28.29898225515507, 0.8202421549813113, 0.9969258510892448, 19.891118302253062, -0.8638176652588255, 0.005160030997463767, 0.9477541254170383, 0.1599498512948951, 0.4791690402678111, 0.12122760342603052, -1.0769858559900929, 0.301680709995983, -0.006720642960183005], [0.641263803117444, -7.1956342507372915, 42.442654204054996, 0.9601555309352011, 2.790362485459222, 37.12121898100719, 0.9418915554266805, 10.395115068744053, 31.27297678441056, 0.9843780628660508, -12.115286041375523, 39.78499310885373, -28.952653474071802, 2.430414725142065, -0.03349345027156601, -8.232271190008197, 0.7252398313911698, -0.0013700507233643455, 51.27140232328235, -3.2486157638292017, 0.06021301268822635, 6.373573306992053, -0.6424692500352576, 0.015372505724704982, 1.1952355628481982e-05, 0.0, 0.0, 0.0, 0.0, 2.7308522042983676, 1.4798927351290549e-05, 0.03153132128385146, 0.8330107852649726, 983436.634634496, 0.4669349238029212, 28.282976588136453, 0.7917736040211014, 0.9970702885866591, 19.793360918729537, -0.877990563535347, 0.005504743048771474, 0.9487964323552718, 0.15766527974758782, 0.4482702944243607, 0.12618876146370117, -0.9085043661807394, 0.29351802891211554, -0.00667164695875024], [0.6410277133499095, -8.463628749963334, 42.36972427673875, 0.9594588332376017, 2.8700060378019496, 40.138695815223265, 0.9429434212031962, 10.531618573905906, 31.451331371227333, 0.9844791201755723, -12.105848598373862, 37.56600044021902, -28.99811356662188, 2.431157080394396, -0.03348077553702903, -8.22883802402076, 0.7250150733978864, -0.0013574806554283762, 51.20420385346731, -3.2484931025782244, 0.06032708954920124, 6.422918694124145, -0.642960533279813, 0.015380741072976963, 1.2134584031149349e-05, 0.0, 0.0, 0.0, 0.0, 2.7221335454124342, 1.3777784563471274e-05, 0.03512936036979189, 0.821059725279196, 940212.4930972102, 0.4671303305294067, 28.288052465159307, 0.9540756602769733, 0.9968516027515838, 19.79367199194379, -0.8652084015768461, 0.005143702489770687, 0.9410742647967285, 0.15007449688830637, 0.4682706108662189, 0.11631744244248671, -0.8995229401047061, 0.30527457641256084, -0.006914453996398087], [0.6407645308575198, -7.293837295568455, 41.81249421761102, 0.9598023049934331, 2.743988737976523, 35.914111223756635, 0.9579615045155222, 9.761323471120578, 31.489236752401258, 0.9845923134537155, -11.447135283724782, 35.68033367838251, -29.03660756482137, 2.4282108835471665, -0.03347803346954627, -8.22278993124061, 0.7251533238637033, -0.0013641538451093786, 51.20432179529794, -3.2482436744829126, 0.06031174064985315, 6.294087983311505, -0.6358104914070394, 0.015314822037164893, 1.2876350915636615e-05, 0.0, 0.0, 0.0, 0.0, 2.714256665128953, 1.4408933117780774e-05, 0.031951207863120966, 0.8425491859918584, 987394.040746485, 0.4671041916951273, 28.288467875909074, 0.7158066163333412, 0.9971462192898924, 19.818940793575422, -0.8737297123936885, 0.005187520202711657, 0.9474223785981067, 0.1564005536222674, 0.49453765343160744, 0.11817432822431179, -0.9486101809518402, 0.28799600452182, -0.006329682818044431], [0.6405084110368893, -5.960780610544548, 41.56196289143168, 0.9586713564184595, 3.2405725820533395, 36.37515524720502, 0.9644711325469322, 10.32463009712684, 31.585197173513052, 0.9846596956315474, -11.260360842876905, 39.63217001988148, -29.021628710981407, 2.4277734504970963, -0.03342151520300992, -8.229364707680492, 0.7255353298376256, -0.0013693203594096557, 51.22915248741434, -3.2487623853220904, 0.06030956905084498, 6.137768352277066, -0.6378787562243479, 0.0155164551531749, 1.2700547840324783e-05, 0.0, 0.0, 0.0, 0.0, 2.713956021199191, 1.3124607077744367e-05, 0.033570939370993105, 0.8394281792339222, 972868.1140159509, 0.46712009086444833, 28.29172233097306, 0.9234478347990521, 0.9970513645200656, 19.629924640201548, -0.8481628775001081, 0.005105382129525712, 0.965042037431022, 0.16353573274763925, 0.5077747330842663, 0.11701459161806575, -1.0027875802534971, 0.2915862909214856, -0.006509934186311192], [0.639487353653823, -7.447542531946888, 42.43627781989815, 0.9594661377364685, 3.2563322113219595, 37.57998587036791, 0.9620760539768296, 10.545655830557576, 31.43294109174028, 0.9846366701040706, -12.606035312728192, 37.08641583601194, -28.982832123095577, 2.4290181092658982, -0.03360474574935809, -8.222260591151873, 0.7254222434740326, -0.0013685384533733919, 51.150941702888844, -3.2483173786038297, 0.06034822284654486, 6.156863696622655, -0.6372011768068279, 0.015455893269112677, 1.178053281811565e-05, 0.0, 0.0, 0.0, 0.0, 2.702594065308874, 1.387148664996838e-05, 0.03152934284951666, 0.8414497641370496, 984469.4762751549, 0.46604703286988886, 28.289256139581394, 0.8028258108024019, 0.996878644317778, 19.613174873436144, -0.861602128801293, 0.005013406047850443, 0.9533270765374239, 0.16553768481368875, 0.5043493224760464, 0.12535984737785355, -0.9518175915800725, 0.2864008549848089, -0.006476425410878663], [0.6388319510725681, -6.758545546889491, 41.06102184046275, 0.9600352697418244, 1.8033198017463057, 36.696818325346456, 0.957363426650933, 10.641034672809836, 31.337744183029308, 0.9848135210170273, -11.98534169076739, 42.71353082716343, -28.985933541120247, 2.4297526380294596, -0.033655115492799016, -8.216749723377069, 0.7252306332121751, -0.001364725266684769, 51.20478314382883, -3.2491488865686535, 0.06035254061416771, 6.305958119661723, -0.6373289206685699, 0.015331371508964638, 1.1867354724446206e-05, 0.0, 0.0, 0.0, 0.0, 2.6997114705627987, 1.377606513838531e-05, 0.03464500395135145, 0.8172344295663289, 865206.2126109545, 0.46688541218864893, 28.280335048267528, 0.9717395223845438, 0.9968486551774164, 20.038460339094158, -0.8736400613305179, 0.004594041149344904, 0.9638887811468441, 0.16218274204060462, 0.4969502539370059, 0.12704317462983952, -1.064825704744966, 0.2788361598733779, -0.006064065182267409], [0.6390285924326015, -7.725554816369652, 42.53006925477875, 0.9601937841921554, 3.8118644028196864, 38.035541419467904, 0.9619700156894881, 8.909381478847072, 31.332617301068613, 0.984826226573751, -12.043542649223232, 38.520346480257494, -28.996051186002465, 2.4298276797768406, -0.033756159740826616, -8.219645264732016, 0.7255655708586621, -0.0013747199941401805, 51.21130905262187, -3.249927439835599, 0.06037288048196245, 6.198868132237839, -0.6349772721702696, 0.015348405371320024, 1.1070640737518919e-05, 0.0, 0.0, 0.0, 0.0, 2.6993413428403987, 1.3623470344049437e-05, 0.03291100201625399, 0.8143201652239588, 910237.5559808231, 0.46707184013085634, 28.284700126503314, 0.9272068222102883, 0.9966957946727015, 20.13695073035832, -0.8727384750867434, 0.005317202009911586, 0.9477328705688861, 0.1618294099682426, 0.49909715667331644, 0.1201214121452739, -0.9000015293512604, 0.27804651832703314, -0.006193936974963797], [0.6374566429168713, -7.283257926084692, 41.48515353956807, 0.9604248955059448, 4.368782889347965, 36.32577799766065, 0.9589118864361588, 9.769795752381, 31.37092590962616, 0.9849649622594553, -12.829260933445886, 38.45589396525649, -28.999311099953527, 2.4303592675146595, -0.03372494203048126, -8.219664495729761, 0.7247785212788123, -0.0013504360231232813, 51.23506725774905, -3.250724915878935, 0.06035645439888561, 6.371984034122473, -0.6376136293375252, 0.0152663941808439, 1.0272812556803524e-05, 0.0, 0.0, 0.0, 0.0, 2.709892761831, 1.2122311676506007e-05, 0.0318423464613144, 0.8288760709313148, 955905.6557711768, 0.46671948697769866, 28.294598057962727, 0.7802286418920181, 0.9968123130746341, 20.32954160250734, -0.8924303511463376, 0.0054526869113755315, 0.9638329341078143, 0.1655059736117512, 0.49108929035278454, 0.14180632590808473, -1.2160379466303994, 0.28530013815985983, -0.006426660936839386], [0.6370259309088174, -7.608700060305475, 41.431031381817576, 0.9599506633518219, 3.04704473443583, 37.99855026393631, 0.9567220563926081, 10.071912159583945, 31.570770294573432, 0.9850653788927999, -11.775954982239986, 37.72705637539072, -29.042227713558244, 2.430394396033396, -0.03367581873713301, -8.222752816623421, 0.7245947381093797, -0.001334321480632456, 51.21866480744368, -3.2528943482098156, 0.06046083935777295, 6.188926761441337, -0.6315838684677326, 0.015238237635564103, 1.0388815905925475e-05, 0.0, 0.0, 0.0, 0.0, 2.7103780563291755, 1.1385904324524244e-05, 0.029190697723905347, 0.8245974369053264, 943095.3249527024, 0.466985848335167, 28.297447837900357, 0.5367104086110019, 0.9968456141164049, 20.570825629343524, -0.9042858280509639, 0.005330585622186579, 0.9649175535677238, 0.1557598063882372, 0.49195622883911744, 0.11919486179893654, -1.310770711962684, 0.2877789252203331, -0.00596198624939091], [0.6369299110180328, -6.830047015972682, 41.50278466205108, 0.961126316179606, 2.501097341885247, 38.16045026711028, 0.959092200031062, 10.276921017988204, 31.44661012943594, 0.985113125572943, -11.220250596835431, 36.03844758957316, -29.091520327789514, 2.433599420229257, -0.03375396981425477, -8.223012403421908, 0.7248594081641584, -0.001343282595026894, 51.25702014078568, -3.253782685483179, 0.06045318739319134, 6.330322662240025, -0.6322459844340956, 0.015087002361606865, 1.0828207872928987e-05, 0.0, 0.0, 0.0, 0.0, 2.7073873459274043, 1.211623540012504e-05, 0.028487957248346015, 0.8258222034514706, 936793.1873325947, 0.46702255837986384, 28.28759896025578, 0.9215014402953097, 0.9970121590392699, 20.75591738156692, -0.9035769226340489, 0.004590978128200192, 0.9493047544177787, 0.15936260620535964, 0.4911829575262158, 0.12601087348615034, -1.2794494090419792, 0.29834757230163206, -0.0065417644396251855], [0.6370462986671834, -6.990295292557932, 41.570153873580814, 0.9613712989309352, 2.575719020628582, 36.4119584128631, 0.9645026379769951, 10.394223349960933, 31.54546964376384, 0.9850834161714038, -12.473363388999298, 44.41084442459502, -29.077049314701505, 2.4332316032917465, -0.03382216697682823, -8.226915928382219, 0.7248025988965432, -0.0013432518493553072, 51.23027747586315, -3.253034398477067, 0.06045293967621887, 6.176923096898328, -0.6245841027500368, 0.015005702718459503, 1.0638320516235467e-05, 0.0, 0.0, 0.0, 0.0, 2.71300495403633, 1.1085985359380192e-05, 0.026871401893206973, 0.8304664220444957, 982927.5787496848, 0.4668398491054536, 28.293721536312436, 0.6452968329192851, 0.997177832260827, 20.99016278087621, -0.8984762513656129, 0.004343479929398267, 0.9557136583821496, 0.15509179333759968, 0.4775212369970023, 0.1277644868232275, -1.2638937688711716, 0.29830647621612766, -0.006587915806869506], [0.6377195857289746, -6.89006733914053, 41.75929546805814, 0.9621025171803218, 3.247353894707107, 35.957110833922385, 0.957331191233623, 10.21575913607256, 31.69254857982423, 0.9851541669955141, -12.582526855178166, 41.747911879508024, -29.07848252068761, 2.431332448331463, -0.0339578974313563, -8.236227828166976, 0.724450270100338, -0.0013372773705195204, 51.22815798592984, -3.2537361830765654, 0.06047212271889135, 6.268208752368745, -0.6326991616743909, 0.015176424063863795, 1.0786876222474833e-05, 0.0, 0.0, 0.0, 0.0, 2.7338057014565806, 1.0730371609268096e-05, 0.02707612056945962, 0.8389204776579312, 916327.9157705369, 0.46642767347895325, 28.2896618906645, 0.5910130634894786, 0.996838836603345, 21.103392739710998, -0.89919033619494, 0.0042128572194954665, 0.9625567899128714, 0.16016570303910765, 0.4783417084611208, 0.11437750816004467, -1.2200900851427108, 0.3045122963910508, -0.006432098945822949], [0.6373536458423544, -6.7211882550223, 42.13066464122973, 0.9624297707927725, 3.3640561841020493, 35.87630755433186, 0.9623336062969136, 10.537196847424504, 31.572887257218365, 0.9852888708673123, -10.961832027181002, 38.76751830057142, -29.106060099130975, 2.4293368760017335, -0.0339516974960836, -8.224599174142936, 0.7241928228896508, -0.0013472722587674164, 51.14972771831749, -3.251220019522766, 0.06047512559313891, 6.299660951593827, -0.6321719725618961, 0.015164713599813454, 1.1168848406190559e-05, 0.0, 0.0, 0.0, 0.0, 2.73238939847371, 1.1835123345162454e-05, 0.028880066876130303, 0.8341486259172889, 889993.8931890605, 0.46589258007413215, 28.290681791584447, 0.9539225896760145, 0.9968989328634543, 21.673231918889176, -0.9190897223292345, 0.0036993702053341256, 0.9534940524699484, 0.15720060678424153, 0.4708262711974668, 0.12342219461271649, -1.072710191452349, 0.299072298908575, -0.006681894401204056], [0.6386002908072246, -7.689913822536295, 41.18638037403158, 0.9614201046489914, 2.0975596588273193, 35.83092379511154, 0.9776637081613013, 10.398923127825821, 31.676179002223673, 0.9851830113277555, -11.807368809279176, 36.43265924126237, -29.09272874381456, 2.4293604314613635, -0.03406825152772766, -8.2356235061724, 0.7245269410054609, -0.0013386908906279746, 51.200473279296574, -3.251997246516068, 0.06044788018710738, 6.136002693634121, -0.630266014425202, 0.015241145185597473, 1.1516577934323297e-05, 0.0, 0.0, 0.0, 0.0, 2.733981595590318, 1.2370579592846843e-05, 0.03298422614614779, 0.8247265781337149, 958850.7178577973, 0.4664727592156506, 28.280360927490847, 0.9159654056680729, 0.996919469742217, 21.664709143845943, -0.9238195430582669, 0.0042766381395563215, 0.9529133411094529, 0.16204241602834688, 0.504409374779727, 0.1446543425934458, -1.1261903426258981, 0.29134408279897506, -0.0068522645707471625], [0.6379629883764597, -8.87863762525456, 41.48578207833879, 0.9621311164319586, 2.5735870465138353, 37.65528920689721, 0.9817558138941738, 10.629448723279431, 31.474226476415705, 0.9849517482269253, -13.39215009476631, 37.50121342269528, -29.049209248428244, 2.4278256615309197, -0.03392861881610209, -8.23266439194665, 0.7238692558151519, -0.0013152955243295147, 51.21148013439931, -3.2525517397184767, 0.06044953749732949, 6.139613949900659, -0.6305988111720223, 0.015238943883997592, 1.165510746707419e-05, 0.0, 0.0, 0.0, 0.0, 2.7328951596584306, 1.2429345784869846e-05, 0.03285735506295636, 0.8233713348552567, 936851.6431715076, 0.46688780778455974, 28.29350049210047, 0.8043848676417225, 0.9969945328802616, 21.19339315547075, -0.9074002472776036, 0.004340961822844367, 0.9656417001120544, 0.16194785642775283, 0.479455604690158, 0.13337022901154968, -1.003059831962724, 0.283035937133803, -0.006399222423367451], [0.637919050674768, -8.552903358645292, 42.160283178883056, 0.9617216836038827, 3.737143675645739, 36.70804127085434, 0.9850322824962028, 10.769875640413144, 31.604676479521064, 0.9850654312230929, -12.366072574830248, 37.24956085730778, -29.126014649741812, 2.4282171815875753, -0.03388400714812903, -8.22891572651667, 0.7234301323657055, -0.0013068250364297186, 51.19930216410664, -3.253844183003675, 0.060509108469162, 6.039807635891177, -0.6343070628522063, 0.015512209637656564, 1.1680822341081088e-05, 0.0, 0.0, 0.0, 0.0, 2.735653299287417, 1.1401157706812429e-05, 0.032349598045542174, 0.8329570317275303, 939234.4546924395, 0.46712400200538756, 28.28228521887707, 0.5515360227846859, 0.9968866908860926, 21.122914638663072, -0.9053916638962332, 0.004389115345240869, 0.9734629604279694, 0.16107012576877022, 0.4835820780749172, 0.11839933553135618, -0.7387816321505799, 0.2813140365355747, -0.0063906709980220385], [0.6371532809976617, -7.2957308696024255, 40.91894827510719, 0.9617049247046482, 2.437153272823076, 36.74381312321635, 0.9957994501822166, 10.806641318558446, 31.729355449361805, 0.9849965304712243, -11.148481703093356, 41.32262123199908, -29.068942886773733, 2.427215068735187, -0.03389668966339642, -8.235265232842172, 0.7233676062909815, -0.0013107742975093492, 51.16245416514681, -3.252991218844062, 0.06052095449460249, 6.104755337612277, -0.6360959292539048, 0.015453583524413575, 1.1118381887288157e-05, 0.0, 0.0, 0.0, 0.0, 2.7488244851796204, 1.0383478978693005e-05, 0.02627652692804129, 0.8411211039966767, 920905.1426171778, 0.46631663546116997, 28.29971085466996, 0.8708788911540202, 0.9969128422778326, 21.285641332685504, -0.9222360566319582, 0.004603159025894589, 0.9585710769687518, 0.15682981833789678, 0.4861426889349029, 0.1186531384335407, -1.01746277935862, 0.2964959884174259, -0.006620951340202462], [0.6372117949677136, -7.92165993589933, 42.06301475269069, 0.9623882071207885, 3.1933333386036096, 36.74255190727394, 0.995384437849316, 9.22898201164108, 31.59160020397242, 0.9849291307679987, -11.923588894122028, 36.8825093170986, -29.078753842635177, 2.427739876003949, -0.03400936832379327, -8.236116054793763, 0.7231219120257303, -0.0012996145396277706, 51.19592965055862, -3.25341453309515, 0.060514756046745305, 6.395101598847646, -0.6395955760274878, 0.015324489177643367, 1.1093985215462905e-05, 0.0, 0.0, 0.0, 0.0, 2.751653012443981, 1.0392046530505385e-05, 0.027010241839498753, 0.8449399638140247, 878569.7935580193, 0.466363731694101, 28.29923934485828, 0.6211121538507313, 0.9968877186145525, 21.358813575429707, -0.9256075353986408, 0.004933375068517058, 0.9655636347685557, 0.16314438859813893, 0.48589913283408065, 0.11232362319133372, -1.141892256111713, 0.2865720100174808, -0.005916595809002249], [0.6382178661995662, -8.144919252886146, 42.07471207473248, 0.961796321527954, 3.4449746839410014, 37.55242386202258, 1.008072174398927, 9.899297296818107, 31.507692790159062, 0.9848852964096385, -10.687084231140838, 39.42345286462469, -29.148080792449036, 2.430121674320618, -0.03404380543431743, -8.241490372769784, 0.7229609131783632, -0.0013015273866996233, 51.18302666134611, -3.253919749860638, 0.060526534562367576, 5.949698360301016, -0.6287587277939701, 0.015372629245338417, 1.0794168379663611e-05, 0.0, 0.0, 0.0, 0.0, 2.7649835134820657, 1.1954415808748374e-05, 0.026806435840441574, 0.8373564018322603, 943980.4291890312, 0.46584374039887205, 28.29180459426507, 0.6673534005178463, 0.996826279260343, 21.631518218505715, -0.9300070178190334, 0.00452701323693925, 0.9588956033130173, 0.16594805473668084, 0.4805634225666213, 0.12797594998401496, -1.4018140224980653, 0.27645673610027305, -0.005485924253488022], [0.6388221678132284, -6.9096845708041865, 41.84680592405646, 0.9602681410947647, 2.6619827572998083, 36.949970637835456, 1.0683361701578613, 10.321456552761113, 31.51793566013669, 0.9848689648849748, -11.443580150808874, 35.372515882231376, -29.103028528463632, 2.429610496588345, -0.03412754741474585, -8.23914961009301, 0.7227091677779621, -0.001297524800891248, 51.14874461677816, -3.2550058232325125, 0.06058239535518862, 5.892071742663093, -0.6276945372141122, 0.015437463414124828, 1.2127957382263047e-05, 0.0, 0.0, 0.0, 0.0, 2.7668671323357543, 1.1799633483010311e-05, 0.03095598697093739, 0.8376017445591356, 864885.4333196087, 0.46699915430320077, 28.289508024657305, 0.6566588025497953, 0.9967760711446383, 21.19719970033206, -0.9316646327840861, 0.0054221628896953524, 0.9616474946295892, 0.15908922942395173, 0.5250560745589552, 0.12096551364004741, -1.5450742239086486, 0.28128325411564586, -0.005474778118421125], [0.6383915173008177, -7.1770846190060045, 41.55460189277552, 0.9596895635648106, 2.0128542867769554, 38.208583972883304, 1.0526713690699276, 9.603591890945681, 31.27846827563091, 0.9847227420947414, -12.054058929240828, 42.37313425031615, -29.103018838057068, 2.4308876051466815, -0.03406442446717854, -8.262910104678301, 0.7227595030911463, -0.0012776322655867183, 51.07738479756569, -3.251471522331772, 0.06054771152250111, 6.0546096767740085, -0.633889153026757, 0.015447288411764735, 1.030394522242271e-05, 0.0, 0.0, 0.0, 0.0, 2.78643402543008, 1.1847563809473135e-05, 0.02640708780971698, 0.8517909692958167, 952238.7725175833, 0.4667541624336059, 28.29211180114755, 0.6124703662424024, 0.9968187184262454, 21.573123119367988, -0.9354063996851673, 0.0049048683465957995, 0.9539958268926426, 0.1653577893161171, 0.47787210887958453, 0.12125483377076393, -1.596707412650214, 0.28284259890362007, -0.005365324467748584], [0.6385030581336568, -7.789260719943175, 42.27791214819146, 0.9608113899844878, 4.242331134260514, 37.64889144903349, 1.063644176508277, 10.545537663952315, 31.37532330526428, 0.984696289302485, -13.880155557881897, 39.77948752001702, -29.07949389557383, 2.4317860455755205, -0.03417006434638948, -8.259772442227996, 0.7225764406011348, -0.0012804678752601445, 51.12345761824986, -3.2512239763204174, 0.06045578755567431, 6.256402035163262, -0.6358114017417987, 0.015346608022570358, 1.1016115130735756e-05, 0.0, 0.0, 0.0, 0.0, 2.7924706503223597, 1.1604413181046858e-05, 0.027472316562892733, 0.853759573600096, 949315.615586233, 0.46703776426763816, 28.283836877748247, 0.8099909589079554, 0.9969809120461652, 21.684546403861727, -0.9209814944164569, 0.004155525946534767, 0.959164603877825, 0.16582712231358776, 0.4978992230819415, 0.1167044088113569, -1.3657294886656337, 0.27382534076088677, -0.00543828357744743], [0.6372148529745926, -8.320105407908093, 42.825418256896064, 0.9606997646413146, 2.546619737686446, 36.893865169305414, 1.103091178534351, 10.46447655193399, 31.182625714410506, 0.9847981590339567, -10.98832849259557, 37.61915283116685, -29.04065684268176, 2.4295177099716003, -0.03418124483959785, -8.26553807633204, 0.7223340248030747, -0.0012755541727732722, 51.140193944878106, -3.252156634098964, 0.060473426074485866, 6.31112994695578, -0.6354266036010632, 0.015203819913910573, 1.1051084540940646e-05, 0.0, 0.0, 0.0, 0.0, 2.8029110876064447, 1.2653689449018556e-05, 0.02968840454163522, 0.8415840262751173, 958183.3853231394, 0.4667040944464162, 28.283612861571793, 0.7867523567355743, 0.9969838534605601, 21.393782976396817, -0.9160026666167859, 0.004452840717956883, 0.9630629070717743, 0.16604135150563187, 0.4761850854419384, 0.12543861686882077, -1.5472406612613459, 0.27856290725590666, -0.005436338105764109], [0.6373011606992612, -8.200559863966538, 41.8666749907631, 0.9609140181000058, 4.371702033274423, 36.61105375119591, 1.0908151064941392, 9.752024321903336, 31.11534862272059, 0.9848731420039203, -14.095670403479476, 38.00444469000642, -29.06214495693155, 2.4289019666657428, -0.034092567251870286, -8.258217213348306, 0.722416416492344, -0.0012796764696632195, 51.15582037306879, -3.2529343469191727, 0.060491103886150914, 6.400146559257304, -0.6309012528063588, 0.014945556515347583, 1.0960770117692272e-05, 0.0, 0.0, 0.0, 0.0, 2.793304729818446, 1.2464650902990464e-05, 0.028703147324656775, 0.8520496891169655, 945433.2415558789, 0.46683230676440257, 28.288904801342227, 0.5064245610696891, 0.9967067120586434, 21.325767284887768, -0.9110770988518563, 0.004747828152937178, 0.9587404372395304, 0.16800834638995632, 0.4836269517863874, 0.12606218372697328, -1.5843519007225653, 0.27303585213354775, -0.005273749954887903], [0.6360134776597484, -7.103990165388972, 41.64063667556679, 0.9601084538577845, 1.6637573601092983, 36.10754453459068, 1.1098088674987538, 9.90350345171246, 31.260655806478113, 0.9847724547869383, -12.878624442280922, 37.25864523738639, -29.065839378694456, 2.4315285557885185, -0.03400397474844642, -8.257588301579554, 0.7217683600198446, -0.0012709347581763553, 51.15482314470667, -3.2548873660008986, 0.06057591402771604, 6.411185095189345, -0.624131062963865, 0.014716571310277544, 1.1839435043960244e-05, 0.0, 0.0, 0.0, 0.0, 2.8067338754606834, 1.2917107520457188e-05, 0.03178262050440387, 0.8465433906415937, 991025.7606759953, 0.46708669026486543, 28.281542057618164, 0.8555122290171174, 0.9969636761289226, 21.670962769066783, -0.9231535028770645, 0.004174326347649875, 0.9484776491802007, 0.1628724605415034, 0.4818313130352066, 0.12852213887309566, -1.5753609637809631, 0.2828859136024817, -0.005585723070878378], [0.6350989154255324, -7.741837245319659, 40.956156703359056, 0.960919015702808, 3.009065596230747, 37.507637887820344, 1.0991507365092676, 10.489477097434989, 31.3615410017495, 0.9847893760032543, -12.018646931054661, 35.933810296336816, -29.0452336429477, 2.433033002661155, -0.034023189470577385, -8.258938037348347, 0.7214399854758772, -0.0012555495110720652, 51.045463105643655, -3.2536431140693236, 0.06062068175242479, 6.219870221761611, -0.6226763961251605, 0.01489431482614043, 1.1964790301366734e-05, 0.0, 0.0, 0.0, 0.0, 2.809251427074417, 1.1796041093529145e-05, 0.02840239537908013, 0.8578779886694986, 984920.3430003832, 0.4661294430427426, 28.28852344202181, 0.6611527076681851, 0.9969533897185081, 22.07687327675602, -0.9294012638712155, 0.003494253749759859, 0.9409350413072921, 0.1603469714541962, 0.48980888667074907, 0.1295772679697505, -1.667023630965075, 0.2881891744088586, -0.005560240177030832], [0.6355376593528101, -8.383323553427344, 41.96264645425067, 0.9606571759542483, 2.6655139934783163, 37.742538456757984, 1.0903074925194092, 10.336824782202605, 31.4270064576366, 0.9847707929390939, -12.337672067810548, 40.97390928342613, -29.06785349833702, 2.434375392103059, -0.03400616832584404, -8.253237567491853, 0.7210248534811705, -0.0012608801190977046, 51.081668949201166, -3.251199625890745, 0.06050441932810446, 6.223094320756978, -0.6197181863396144, 0.014808993731656011, 1.1227131632496518e-05, 0.0, 0.0, 0.0, 0.0, 2.816697216681621, 1.120234464383843e-05, 0.02540497246698363, 0.8558337140792787, 979090.5719445683, 0.46699262238596667, 28.286226498750814, 0.8166633092196343, 0.9970348920321861, 22.161664814371505, -0.9283152200143542, 0.0036111966458994425, 0.9582176861136139, 0.16618443654717946, 0.47503766981814716, 0.12235205779319433, -1.5911737098451781, 0.29459146165020345, -0.00567883884716749], [0.635471145964105, -9.375282526237898, 42.03067607737469, 0.9611628994442781, 2.521178274774309, 37.85110346274516, 1.0854604360799183, 10.435863961446339, 31.386450733324423, 0.984805134305958, -12.517293883364758, 35.52143506999326, -29.11256934887717, 2.4347562134030927, -0.03395009175038501, -8.265234903627816, 0.7215433769943431, -0.0013036834176562537, 51.06875178666831, -3.252780867023465, 0.060557157987759985, 6.154055457727379, -0.6212983611084953, 0.014939340413794229, 1.126531993168576e-05, 0.0, 0.0, 0.0, 0.0, 2.82848234894608, 1.2429529807819113e-05, 0.026604447337848624, 0.829890283890763, 948264.9359011021, 0.46646164108419264, 28.28157665804103, 0.9714046567856686, 0.997012662851215, 21.409430929935816, -0.9117862031507246, 0.004272176655063056, 0.9597419877088845, 0.16152786411232792, 0.5016178870077983, 0.11402145935695183, -1.4706738891164497, 0.28512447124466855, -0.0054710487168747055], [0.6340633424582313, -8.396893433768945, 42.33728257828417, 0.962098316761995, 3.555033767854351, 36.34044497460446, 1.0762303962689728, 9.505553349125702, 31.260184542690705, 0.9846415458480552, -14.479996059129917, 36.25612873680356, -29.073871611838456, 2.4334470206853047, -0.03384927650772873, -8.256853685264407, 0.7200214624110076, -0.0013083146990156632, 51.06637464176221, -3.2545521709656944, 0.06060597321410794, 6.296286442423484, -0.6163401065024924, 0.014579836387603663, 1.0782116600248106e-05, 0.0, 0.0, 0.0, 0.0, 2.8671717723074424, 1.2397385890739915e-05, 0.029171243623355856, 0.845361989051, 981092.6401541936, 0.46500454363329413, 28.29395295865629, 0.5174470051967436, 0.9969291971286487, 21.2593650263932, -0.913969060090845, 0.004741458132282208, 0.9244514498895211, 0.15594532649825027, 0.5117747475823329, 0.11542459943006163, -1.3582443921421246, 0.27782601606335555, -0.005535280679290236], [0.634739075245438, -7.902087161407433, 41.74832764690115, 0.9622097384552758, 3.5370856436371914, 40.32424983788166, 1.0745379301498845, 10.436409449244637, 31.281222905661785, 0.9846546220816842, -10.964225595631031, 34.641929876521864, -29.075505193156772, 2.4349378775144803, -0.03383404786355829, -8.265361266986906, 0.7206476876887149, -0.0012959227043824828, 51.03771341823279, -3.254305950570208, 0.06062295302448124, 5.950776591423246, -0.6038654325144459, 0.014517797521952227, 1.0407211451062664e-05, 0.0, 0.0, 0.0, 0.0, 2.8887147021653004, 1.2195484108758653e-05, 0.03184566537903791, 0.8274759487099079, 969812.9554216217, 0.46596369938551047, 28.282715660265023, 0.6875818376819399, 0.9969495863296485, 21.72001412176777, -0.9259539151725233, 0.004259531270795172, 0.9554983637774159, 0.16216395128538003, 0.5283872170263899, 0.10934814870481487, -1.3824396574884021, 0.2913288050970608, -0.005815315345722753], [0.6350329298543489, -7.796679941279861, 41.9971903656634, 0.9609809735237582, 2.3335871504342127, 39.6606762658217, 1.07388789940377, 10.612733321796131, 31.326420568401726, 0.9847821656974006, -13.324513561493339, 36.599507700692975, -29.089900517943626, 2.433373884884367, -0.03367575846824879, -8.266674721559726, 0.7206451672828931, -0.0012878320431316233, 51.00824521877314, -3.254401902575721, 0.06065432673611192, 5.775619647169895, -0.6024942670087069, 0.014677975006453393, 1.0499148236714804e-05, 0.0, 0.0, 0.0, 0.0, 2.8832601992629407, 1.1566327057018277e-05, 0.03069104561603487, 0.8187725334823248, 923291.8557653286, 0.46686207692275233, 28.293660699209187, 0.9508355099443009, 0.9970109185003877, 22.01587393285644, -0.943273747626673, 0.004389459213226439, 0.9216333437646457, 0.15242904603810795, 0.5544580241362886, 0.10215165481526323, -1.4186185876768895, 0.2811106355434873, -0.005378838888890025], [0.6335579871017342, -8.896768496057618, 41.78509245705989, 0.9601177658820077, 3.7998741246968524, 38.025960796162536, 1.1491741960231363, 10.064214627746939, 31.001164342944577, 0.984737803633158, -11.78338047722495, 38.8931533743518, -29.04334117465918, 2.4349098329597663, -0.03372828886828337, -8.273359705153448, 0.7208193279965438, -0.001275223021755546, 51.02392971034377, -3.2538486701759055, 0.060628356694038425, 5.718140869132381, -0.5985957374737861, 0.01462020668577312, 9.79412489008523e-06, 0.0, 0.0, 0.0, 0.0, 2.8696636162571023, 1.2470687699312568e-05, 0.03334545990898171, 0.8097559856626841, 993945.6145292716, 0.4640064717040091, 28.291194749486802, 0.7909675009518824, 0.9969760775429571, 22.14917032020965, -0.9506477434773425, 0.004254201103294533, 0.9318432266485044, 0.15572172117979455, 0.5750737707992972, 0.09352645422229491, -1.4920975135730938, 0.2807711603970498, -0.005091363169028146], [0.6331682877749234, -8.239016302906098, 41.7404927133094, 0.9597069999119784, 4.383608417861129, 38.057728176127476, 1.0949387248243965, 10.407432554140348, 31.135369817106316, 0.9847419876080866, -12.17281363677788, 39.34389226423622, -29.06585046094108, 2.4361139953489923, -0.03351973733100461, -8.288059129584942, 0.7210674397925997, -0.001250160809776696, 51.0010572150485, -3.2530787729388755, 0.060636458197273466, 5.919500104730984, -0.6020049787742762, 0.014608851096512667, 9.214647679633065e-06, 0.0, 0.0, 0.0, 0.0, 2.8597926952959334, 1.20819660462652e-05, 0.03216067686234424, 0.7934862238351137, 983040.2687682752, 0.46641212391314285, 28.290570898154307, 0.8029805043534244, 0.9971488728647458, 21.829438456036193, -0.9435368609211099, 0.004867100221525993, 0.9486005097670318, 0.16554976129277674, 0.5769414873247987, 0.08987021058722836, -1.5733489960626799, 0.2949031780682585, -0.005449965945110523], [0.6338136843902535, -6.78597707610234, 41.53554130046195, 0.9597512730302864, 2.0910219082157973, 36.14210206151685, 1.1260290710524512, 10.314033136537425, 31.188135588556857, 0.9845328111039848, -12.719343752790245, 36.68563226557066, -29.08967886652125, 2.4364943037016724, -0.033463609476714534, -8.295278581261543, 0.7208838702027699, -0.0012359300890133803, 50.98709765650504, -3.2534761084762716, 0.060657006830102736, 5.820177726504707, -0.5947755794038693, 0.01448190502747259, 1.0160044510715005e-05, 0.0, 0.0, 0.0, 0.0, 2.8698199439992367, 1.2448251347454202e-05, 0.03991448428889763, 0.7933034390962972, 938545.7342828814, 0.4662127116907782, 28.28467610262933, 0.5645644496613522, 0.9967940214761644, 22.13422931277381, -0.9545916132119148, 0.0047176676239756195, 0.9564327540083037, 0.16263991921054333, 0.5813980212457768, 0.09547975161685344, -1.5775488916498452, 0.29610134625608237, -0.005633758818778702], [0.6330912855133954, -8.290262553192209, 42.05479250775519, 0.9584542815043404, 2.3010952390036374, 37.2367874306354, 1.0962122152759088, 10.662386726041964, 31.236254271193822, 0.9846586436557575, -13.202615055792988, 37.55732901032195, -29.07605769598929, 2.437100003318993, -0.033338525342827455, -8.301956526281325, 0.7210116694801688, -0.0012394835374123397, 50.99597071510578, -3.2534823353788727, 0.06064677356471138, 6.004282920010747, -0.5940164289963951, 0.014284803693109055, 1.1076485338759898e-05, 0.0, 0.0, 0.0, 0.0, 2.875920009154473, 1.3846218093721867e-05, 0.03987043129875206, 0.7904384776553682, 978394.011858644, 0.4662275805952782, 28.29498922303464, 0.9573655978737639, 0.9970396431228905, 22.235964484470855, -0.9438817309054649, 0.004318359544280681, 0.9653822131480208, 0.1671376760574388, 0.5573667670509508, 0.10925913022808155, -1.60898296097322, 0.293063850945531, -0.005570733303178171], [0.6337812346734283, -6.883676823843108, 41.17631034429307, 0.9576691627042937, 1.7272723141315918, 38.08053770676055, 1.1434433111662148, 10.743889491737947, 31.02640153339992, 0.9845510424520304, -14.041971259512998, 36.44443991791264, -29.09619764619744, 2.438261429928815, -0.03326504137409406, -8.29712660432779, 0.7208313308439211, -0.0012414567322828213, 51.01406293864756, -3.2537436234394623, 0.06063179790072434, 5.936597670071017, -0.5967041904708066, 0.014402565079151799, 1.2090902550540137e-05, 0.0, 0.0, 0.0, 0.0, 2.878990975280101, 1.5541856918993933e-05, 0.043395177431099434, 0.8000485603552966, 970568.663424978, 0.4660020918592827, 28.297849986872542, 0.9278772599638664, 0.9970066407290675, 22.353882393411233, -0.9461839992673623, 0.004050853982813555, 0.9536286250294183, 0.16461718803488057, 0.5535228093463279, 0.10881597873902321, -1.5466985463031107, 0.29186495775013765, -0.005663679604606488], [0.6344369348130939, -7.944500965684809, 42.351027428761206, 0.9570234123729491, 4.261636476944957, 37.716341368069756, 1.1501062297199514, 10.3203108375344, 31.034507272910023, 0.9846072488615025, -11.769245057807131, 40.292060662999525, -29.07853963846247, 2.435704741634933, -0.03329721534062639, -8.288115218573216, 0.7207354943333801, -0.0012505984961644543, 51.01706730374453, -3.252621823783823, 0.06059807129255925, 5.796272912275994, -0.5942305833950283, 0.01444789463022901, 1.2723956893520152e-05, 0.0, 0.0, 0.0, 0.0, 2.8726788665100194, 1.5780218759442044e-05, 0.04133138473907876, 0.8115886221689943, 988801.139079399, 0.46567992277535997, 28.281022079893614, 0.58605085847199, 0.9969594261411171, 22.295510444671653, -0.9550856974387782, 0.004723758228952149, 0.9581422704450365, 0.1648252625016306, 0.5407700162815359, 0.11032393624700673, -1.506193410276742, 0.2906766226732782, -0.005744145496614497], [0.6360518465282112, -8.644387159393498, 41.2857067179989, 0.9539117660530585, 3.4837610063753717, 38.274014934864276, 1.1209729993482833, 10.024386533596818, 31.166350605188153, 0.9846548654737521, -12.317599688966677, 35.552917436544114, -29.100931073121597, 2.4364124712899704, -0.03338365083742535, -8.283452191243324, 0.720483668685942, -0.001307078457012883, 51.01441510415188, -3.2531526350743336, 0.06060506729456081, 6.143450389513606, -0.6042733091027475, 0.014317905351598449, 1.2320082379791296e-05, 0.0, 0.0, 0.0, 0.0, 2.8805701368827332, 1.4861401786194544e-05, 0.04142211854879391, 0.8090243088307048, 916523.0338627064, 0.4670191276942385, 28.285665318778697, 0.5829467182162411, 0.996836638964634, 22.56685297312475, -0.9640916397416562, 0.00453226355120089, 0.9617007042825091, 0.1622087395421398, 0.5407794831062279, 0.12109803967746087, -1.5054316742184206, 0.2869791133370992, -0.005923742009300366], [0.6353282206394193, -7.825176748689302, 42.072337503071566, 0.9551447063292533, 4.204747409892836, 37.36344676501518, 1.0960851533636509, 10.528910643564402, 31.15160119262825, 0.9846956504183394, -12.80868757386009, 36.263208260482045, -29.10681945175287, 2.4356446658785473, -0.033271305478321946, -8.288590722012197, 0.7195454978209941, -0.0012490582817638294, 51.05032087060615, -3.2529982964556594, 0.060560558168298556, 5.998423866122293, -0.597569117689726, 0.014285337611639802, 1.3077193169057207e-05, 0.0, 0.0, 0.0, 0.0, 2.900381074635358, 1.524048673575839e-05, 0.04123695546968275, 0.82396918541834, 945947.9968417635, 0.4668594517862547, 28.293351016416857, 0.7146953954557596, 0.996867130618435, 22.34690526508608, -0.9816083399911075, 0.005436085495997739, 0.9484416167032738, 0.16200898138990263, 0.5168586767160341, 0.12974291431589452, -1.5101029875149021, 0.29707014762080136, -0.006356853106437181], [0.635656924163262, -6.736478461271049, 41.72038637460647, 0.9545177506089292, 4.944996984955987, 36.421821865887104, 1.1039765566274946, 10.317006892071165, 31.268042661196443, 0.9847352237421859, -12.671631550426076, 38.0894743406613, -29.096852943356968, 2.4323401779520655, -0.03317360788427947, -8.30237984229135, 0.7191894895606198, -0.0012055835497450827, 51.05324324686015, -3.252175998111612, 0.06052539791239803, 5.930707212722253, -0.6010990492709103, 0.014508847447187365, 1.2661843517982925e-05, 0.0, 0.0, 0.0, 0.0, 2.9112406410494125, 1.5119317416323203e-05, 0.03259616419228717, 0.843095465459383, 995360.8789362778, 0.46706881369367803, 28.281851150611452, 0.5021753257842223, 0.9969335236895955, 22.37802285149461, -0.991653239689537, 0.005865901456786394, 0.9376609035958398, 0.16171985620793095, 0.4853050533511889, 0.12900418290258214, -1.3957012324382876, 0.2942042570197453, -0.006313486402897443], [0.637264615005392, -5.972031226419989, 42.47207273177885, 0.9541608080469238, 1.9495005491345827, 37.87976674136305, 1.1062412582916936, 10.36887929025525, 31.244756436196738, 0.9847479695991641, -11.191213936739263, 35.39749961492555, -29.006649857161783, 2.4272177008803646, -0.03322734365638062, -8.27940480872406, 0.7186315196357791, -0.001224344343756708, 51.07915396989631, -3.251540069201945, 0.06046750648969282, 5.780279377781875, -0.6007478473440179, 0.014620071596972909, 1.2221671351906144e-05, 0.0, 0.0, 0.0, 0.0, 2.910325872955223, 1.3611939042061863e-05, 0.03308142964868216, 0.8356788636753515, 966711.3518649893, 0.4659533629065566, 28.298441146232385, 0.6390444488405962, 0.9969950794783601, 22.35721096727431, -1.0007901687855658, 0.0065344754739272174, 0.9575850163127063, 0.16189948260524617, 0.489717995452382, 0.12422188803000635, -1.4046298039553031, 0.2977311576448539, -0.006166518848291501], [0.6383130222253143, -8.746652005057339, 41.752753983713916, 0.9545046166535178, 1.3426914712967621, 36.78433000870094, 1.1127239749071265, 10.741294905569452, 31.213004379757177, 0.9847529565153988, -14.281236221199205, 39.13601377902002, -28.985130484715096, 2.421713850408294, -0.033441357048390664, -8.276300690467156, 0.7189781569613807, -0.0012654610992283107, 51.02059163196042, -3.2502291194995347, 0.060487654719591284, 5.779970376944298, -0.5947077187377251, 0.014473638763409324, 1.0906850549805722e-05, 0.0, 0.0, 0.0, 0.0, 2.903924203022079, 1.2515389600600148e-05, 0.029141974306163197, 0.849621529751038, 885657.0809982362, 0.4669837434411294, 28.291655424810738, 0.869397707486323, 0.9966433286178107, 22.1808607550943, -1.005251588106668, 0.006711942746531963, 0.9666911601236136, 0.1689590243980781, 0.47434857750123516, 0.12384612760326079, -1.4367811261775947, 0.29100954731277534, -0.006007227446991283], [0.6383659776403188, -5.815000483365513, 41.50093140869304, 0.9539930129189873, 2.263017584957229, 37.37930168456045, 1.1246741546450478, 9.868492628361055, 31.074626281302816, 0.984708470153216, -13.737141498750383, 42.04400335261971, -28.955814360114132, 2.4217121405099404, -0.033448401121012716, -8.26730815098189, 0.7184007316769133, -0.0012271141663365147, 51.02452208102604, -3.2481390976264928, 0.06041916884775461, 5.792906042920303, -0.5893616705096867, 0.014248877549480328, 1.1241418723543673e-05, 0.0, 0.0, 0.0, 0.0, 2.8906897926496304, 1.2710734289866846e-05, 0.026485204522025723, 0.8705534679180363, 991515.1320303008, 0.46703440949532166, 28.28146659275732, 0.9169853794195882, 0.9969582839123886, 22.18687980789401, -0.9880474091358187, 0.00598234670356853, 0.9574270363411266, 0.16671346805868476, 0.45546692807316363, 0.11738219791097504, -1.4093140640076318, 0.28831247040754926, -0.005721917967275014], [0.6387226693276218, -7.079734432527252, 42.86667318409302, 0.9543380269792141, 3.306954187735852, 39.2877710612301, 1.1116854880869147, 10.437384774043329, 31.264257069977226, 0.9847890643816558, -11.960491184067438, 37.42493993873481, -28.987453501401017, 2.418662306210718, -0.033212723127729174, -8.249374660466499, 0.7181042730719399, -0.0012374784875906872, 51.10990713894131, -3.2486979202026878, 0.06038092005529977, 5.6236558307203675, -0.5855161079759714, 0.01430911277590404, 1.1442199565192383e-05, 0.0, 0.0, 0.0, 0.0, 2.874004208008185, 1.2073379831973026e-05, 0.02389162083026204, 0.868599264964081, 984795.7481313655, 0.4669615327565031, 28.288220709171352, 0.9286823657487948, 0.996984182825556, 22.12117781022714, -0.9782971612650152, 0.005946475258498556, 0.9410502801695415, 0.16278506836648354, 0.4627707985870751, 0.12729691939890658, -1.5880350598076005, 0.2874679957850703, -0.005648531988329143]]}
