# Supplementary material for: Large-Scale Modelling of the Environmentally-Driven Population Dynamics of Temperate Aedes albopictus (Skuse)
Source: PLoS One. 2016 Feb 12;11(2):e0149282. doi: 10.1371/journal.pone.0149282 (PMC4752251; doi:10.1371/journal.pone.0149282)
Supplement: S1 File — (GZ) [file pone.0149282.s001.gz › albopictus-0.1/src/albopictus/incubator.c]

#include <stdlib.h>
#include <stdio.h>
#include "incubator.h"

#define EPS 1e-14

void incubator_empty(incubator *s) {
  incubator tmp;
  while ((*s)) {
    tmp = (*s)->next;
    free((*s));
    (*s) = tmp;
  }
}

void incubator_add(incubator *s, double popsize, double popdev) {
  if (popsize<=0) return;
  incubator tmp = (incubator)malloc(sizeof(struct incubator_st));
  tmp->data.popsize = popsize;
  tmp->data.popdev = popdev;
  tmp->next  = *s;
  *s = tmp;
}

void incubator_update(incubator s, void (*fun)(double *size, double *dev, double *par), double *par) {
  while (s) {
    fun(&(s->data.popsize),&(s->data.popdev),par);
    s = s->next;
  }
}

void incubator_remove(incubator *s, double *val) {
  *val = 0;
  incubator dummy = (incubator)malloc(sizeof(struct incubator_st));
  dummy->next = *s;
  incubator prev = dummy;
  while (*s) {
    if ((*s)->data.popdev >= 1.0-EPS) {
      *val += (*s)->data.popsize;
      (*s) = (*s)->next;
      free(prev->next);
      prev->next = (*s);
    } else {
      prev = (*s);
      (*s) = (*s)->next;
    }
  }
  (*s) = dummy->next;
  free(dummy);
}

double incubator_sum(incubator s) {
  double sum = 0;
  while (s) {
    sum += s->data.popsize;
    s = s->next;
  }
  return sum;
}

void incubator_print(incubator s) {
  printf("/------------------>\n");
  while (s) {
    printf("%g\t%g\n",s->data.popsize,s->data.popdev);
    s = s->next;
  }
  printf("\\------------------>\n");
}
