# Supplementary material for: Large-Scale Modelling of the Environmentally-Driven Population Dynamics of Temperate Aedes albopictus (Skuse)
Source: PLoS One. 2016 Feb 12;11(2):e0149282. doi: 10.1371/journal.pone.0149282 (PMC4752251; doi:10.1371/journal.pone.0149282)
Supplement: S1 File — (GZ) [file pone.0149282.s001.gz › albopictus-0.1/src/albopictus/incubator.h]

typedef struct
{
  double popsize;
  double popdev;
} incubator_data;

typedef struct incubator_st
{
  incubator_data data;
  struct incubator_st *next;
} *incubator;

void incubator_empty(incubator *s);
void incubator_add(incubator *s, double popsize, double popdev);
void incubator_remove(incubator *s, double *val);
void incubator_update(incubator s, void (*fun)(double *size, double *dev, double *par), double *par);
double incubator_sum(incubator s);
void incubator_print(incubator s);
