# Supplementary material for: Large-Scale Modelling of the Environmentally-Driven Population Dynamics of Temperate Aedes albopictus (Skuse)
Source: PLoS One. 2016 Feb 12;11(2):e0149282. doi: 10.1371/journal.pone.0149282 (PMC4752251; doi:10.1371/journal.pone.0149282)
Supplement: S1 File — (GZ) [file pone.0149282.s001.gz › albopictus-0.1/src/albopictus.egg-info/SOURCES.txt]

MANIFEST.in
NEWS.txt
README.txt
setup.py
src/albopictus/__init__.py
src/albopictus/incubator.c
src/albopictus/incubator.h
src/albopictus/modelAalbopictus.c
src/albopictus/readModel.py
src/albopictus.egg-info/PKG-INFO
src/albopictus.egg-info/SOURCES.txt
src/albopictus.egg-info/dependency_links.txt
src/albopictus.egg-info/not-zip-safe
src/albopictus.egg-info/top_level.txt
src/albopictus/data/climate.json
src/albopictus/data/posterior.json
