# Supplementary material for: Large-Scale Modelling of the Environmentally-Driven Population Dynamics of Temperate Aedes albopictus (Skuse)
Source: PLoS One. 2016 Feb 12;11(2):e0149282. doi: 10.1371/journal.pone.0149282 (PMC4752251; doi:10.1371/journal.pone.0149282)
Supplement: S2 Text — (TXT) [file pone.0149282.s003.txt]

Environmentally-driven population dynamics model of Aedes albopictus
====================================================================

This is a python (v2.7) package implementing the environmentally-driven population dynamics model of Aedes albopictus. 

Contents
--------

1) Prerequisites
2) Linux installation
3) Usage

1) Prerequisites
----------------

The model requires the following packages, which are not included in this package:

	numpy
	pkg_resources

2) Linux installation
---------------------

Unpack the package contents and perform manual installation by typing
	tar -xvzf VectorA_paperS_File_S1.tar.gz
	cd VectorA_paperS_File_S1
	python setup.py install

This will install the package in the site-packages directory of your python distribution. If you do not have root privileges or you wish to install to a different directory, you can use the --prefix argument.

	python setup.py install --prefix=<dir>

In this case, please make sure that <dir> is in your PYTHONPATH, or you can add it with the following command.

In bash shell:
	export PYTHONPATH=<dir>:$PYTHONPATH
In c shell:
	setenv PYTHONPATH <dir>:$PYTHONPATH

Usage
-----

Information for usage and contents are documented in the package, and can be accessed with the help utility.

	import albopictus
	help(albopictus)

Credits
-------

'modern-package-template' - http://pypi.python.org/pypi/modern-package-template
